# Supplementary material for: Inferring Polymorphism-Induced Regulatory Gene Networks Active in Human Lymphocyte Cell Lines by Weighted Linear Mixed Model Analysis of Multiple RNA-Seq Datasets
Source: PLoS One. 2013 Oct 30;8(10):e78868. doi: 10.1371/journal.pone.0078868 (PMC3813575; doi:10.1371/journal.pone.0078868)
Supplement: Table S1 — The associations between eQTL SNPs and the cis- located host genes. (XLSX) [file pone.0078868.s002.xlsx]

## Sheet: Table S1
Gene ID	Chromosome	Gene_Start	Gene_End	SNP ID	SNP Position	Reference Allele	Alternative Allele	Frequence of Minor Allele	P-value
NM_000024	chr5	148186348	148188390	rs17778257	148184770	A	T	0.354	5.45e-06
NM_000024	chr5	148186348	148188390	rs12654778	148185934	G	A	0.345	6.21e-06
NM_000080	chr17	4741839	4747148	rs12150370	4723811	T	C	0.097	1.49e-06
NM_000080	chr17	4741839	4747148	rs2586532	4736083	T	C	0.243	5.83e-06
NM_000100	chr21	44018258	44020687	rs2838367	44039009	G	A	0.35	1.84e-06
NM_000135	chr16	88331459	88410566	rs6500437	88317399	T	C	0.372	2.76e-08
NM_000135	chr16	88331459	88410566	rs1230	88332356	C	T	0.412	4.88e-06
NM_000135	chr16	88331459	88410566	rs6500441	88356170	C	G	0.414	1.54e-08
NM_000135	chr16	88331459	88410566	rs2159113	88359584	C	T	0.383	5.79e-07
NM_000135	chr16	88331459	88410566	rs7203907	88361275	C	G	0.462	5.57e-06
NM_000135	chr16	88331459	88410566	rs4785595	88363022	A	G	0.406	1.16e-11
NM_000135	chr16	88331459	88410566	rs7195066	88363824	C	T	0.295	5.89e-06
NM_000135	chr16	88331459	88410566	rs886952	88364282	G	A	0.425	9.37e-07
NM_000135	chr16	88331459	88410566	rs886950	88364373	T	C	0.412	3.23e-08
NM_000135	chr16	88331459	88410566	rs1007931	88366335	T	C	0.363	7.62e-09
NM_000135	chr16	88331459	88410566	rs12599180	88366807	A	G	0.406	1.65e-07
NM_000135	chr16	88331459	88410566	rs1006547	88371730	T	C	0.357	5.49e-08
NM_000135	chr16	88331459	88410566	rs1800337	88372695	A	G	0.407	4.83e-07
NM_000135	chr16	88331459	88410566	rs3743859	88373551	C	T	0.407	1.27e-07
NM_000135	chr16	88331459	88410566	rs1800335	88373696	A	G	0.422	6.35e-07
NM_000135	chr16	88331459	88410566	rs8058179	88374488	A	G	0.362	6e-06
NM_000135	chr16	88331459	88410566	rs2239360	88377084	C	T	0.362	5.01e-06
NM_000135	chr16	88331459	88410566	rs12448860	88377130	T	A	0.425	6.42e-07
NM_000135	chr16	88331459	88410566	rs8049660	88385201	A	G	0.366	1.87e-06
NM_000135	chr16	88331459	88410566	rs1800330	88385465	T	C	0.366	2.1e-07
NM_000135	chr16	88331459	88410566	rs6500450	88385525	A	G	0.414	3.38e-06
NM_000135	chr16	88331459	88410566	rs6500452	88386006	T	C	0.354	1.03e-07
NM_000135	chr16	88331459	88410566	rs4785722	88390611	A	G	0.354	2.63e-07
NM_000135	chr16	88331459	88410566	rs11076626	88392604	T	A	0.425	5.23e-06
NM_000135	chr16	88331459	88410566	rs10852623	88392743	T	C	0.416	2.15e-06
NM_000135	chr16	88331459	88410566	rs7190823	88393544	T	C	0.416	2.15e-06
NM_000255	chr6	49506031	49539000	rs4573082	49486151	T	G	0.362	4.55e-06
NM_000255	chr6	49506031	49539000	rs9463477	49494405	A	G	0.345	7.09e-06
NM_000255	chr6	49506031	49539000	rs9473551	49494471	A	T	0.345	1.71e-06
NM_000255	chr6	49506031	49539000	rs9473558	49520392	C	T	0.363	3.61e-06
NM_000255	chr6	49506031	49539000	rs7769646	49529200	G	A	0.366	6.18e-06
NM_000255	chr6	49506031	49539000	rs12202075	49535614	A	G	0.348	6.93e-06
NM_000255	chr6	49506031	49539000	rs9473560	49535877	A	G	0.345	1.12e-06
NM_000255	chr6	49506031	49539000	rs9296617	49536319	G	C	0.339	9.64e-07
NM_000255	chr6	49506031	49539000	rs3806988	49539528	A	G	0.363	1.11e-06
NM_000255	chr6	49506031	49539000	rs4267943	49547764	G	A	0.366	1.4e-06
NM_000255	chr6	49506031	49539000	rs2448707	49554910	A	G	0.33	1.6e-07
NM_000274	chr10	126075861	126097535	rs9422807	126083981	T	C	0.186	1.06e-06
NM_000287	chr6	43039588	43054959	rs6927188	43020567	A	G	0.246	2.44e-08
NM_000287	chr6	43039588	43054959	rs6941212	43023898	T	C	0.455	2.03e-09
NM_000287	chr6	43039588	43054959	rs9462856	43034002	T	C	0.456	3.96e-13
NM_000287	chr6	43039588	43054959	rs11752813	43035995	C	G	0.5	3.46e-06
NM_000287	chr6	43039588	43054959	rs10948059	43036439	C	T	0.482	7.39e-09
NM_000287	chr6	43039588	43054959	rs4987173	43039202	G	A	0.46	8.24e-10
NM_000287	chr6	43039588	43054959	rs1129187	43040178	G	T	0.46	4.73e-09
NM_000287	chr6	43039588	43054959	rs2274517	43040693	C	T	0.456	3.85e-10
NM_000287	chr6	43039588	43054959	rs2274514	43042478	C	T	0.456	6.52e-09
NM_000287	chr6	43039588	43054959	rs3818554	43042598	C	T	0.456	6.52e-09
NM_000287	chr6	43039588	43054959	rs3805952	43045104	C	T	0.5	4.05e-06
NM_000287	chr6	43039588	43054959	rs3805951	43045154	C	A	0.491	3.59e-07
NM_000287	chr6	43039588	43054959	rs3293	43046355	G	T	0.432	1.06e-06
NM_000287	chr6	43039588	43054959	rs9986447	43050757	A	G	0.456	1.73e-15
NM_000287	chr6	43039588	43054959	rs9462857	43051076	T	C	0.5	1.39e-06
NM_000287	chr6	43039588	43054959	rs9462859	43054921	G	A	0.46	2.47e-10
NM_000320	chr4	17097113	17122955	rs7661303	17128018	C	T	0.235	8.26e-07
NM_000320	chr4	17097113	17122955	rs2535228	17141878	G	A	0.25	3.79e-08
NM_000375	chr10	127467136	127501827	rs2170643	127455338	T	C	0.252	3.15e-06
NM_000375	chr10	127467136	127501827	rs10901430	127459077	A	G	0.212	1.64e-07
NM_000375	chr10	127467136	127501827	rs12253180	127462160	A	G	0.202	1.15e-06
NM_000375	chr10	127467136	127501827	rs10901431	127464365	T	C	0.496	6.82e-06
NM_000375	chr10	127467136	127501827	rs10751532	127464697	C	T	0.473	1.58e-07
NM_000375	chr10	127467136	127501827	rs10794021	127468584	G	C	0.45	5.8e-06
NM_000375	chr10	127467136	127501827	rs10751533	127473954	T	C	0.487	5.47e-06
NM_000375	chr10	127467136	127501827	rs3814624	127481155	C	T	0.482	7.87e-06
NM_000375	chr10	127467136	127501827	rs10794023	127483404	A	C	0.195	6.49e-06
NM_000375	chr10	127467136	127501827	rs10901442	127486349	C	T	0.45	2.02e-07
NM_000375	chr10	127467136	127501827	rs10794024	127486598	A	C	0.496	1.01e-07
NM_000375	chr10	127467136	127501827	rs10901446	127492337	T	G	0.486	4.76e-08
NM_000375	chr10	127467136	127501827	rs11244664	127494379	G	A	0.487	4.35e-06
NM_000375	chr10	127467136	127501827	rs10901450	127499284	G	C	0.496	1.01e-07
NM_000375	chr10	127467136	127501827	rs3740206	127512562	T	G	0.446	4.88e-06
NM_000375	chr10	127467136	127501827	rs4075326	127514602	C	T	0.491	4.42e-06
NM_000375	chr10	127467136	127501827	rs3781058	127518257	T	C	0.465	1.58e-08
NM_000375	chr10	127467136	127501827	rs12049644	127521504	A	G	0.473	1.58e-08
NM_000448	chr11	36546138	36557886	rs12225867	36538687	A	G	0.246	5.55e-06
NM_000448	chr11	36546138	36557886	rs11033695	36541051	A	T	0.226	4.29e-06
NM_000479	chr19	2200112	2203072	rs2074860	2195072	G	A	0.15	8.15e-08
NM_000479	chr19	2200112	2203072	rs2074861	2197652	G	A	0.142	1.46e-07
NM_000479	chr19	2200112	2203072	rs4807216	2199683	C	T	0.155	3.66e-10
NM_000479	chr19	2200112	2203072	rs10407022	2200477	G	T	0.177	1.65e-06
NM_000561	chr1	110031940	110037890	rs366732	110024530	C	T	0.358	1.2e-14
NM_000561	chr1	110031940	110037890	rs412543	110031467	G	C	0.058	1.19e-06
NM_000561	chr1	110031940	110037890	rs1858749	110042975	T	C	0.358	4.13e-15
NM_000561	chr1	110031940	110037890	rs366631	110053995	A	G	0.178	3.98e-37
NM_000632	chr16	31178788	31251714	rs13338069	31206975	A	G	0.093	8.43e-07
NM_000632	chr16	31178788	31251714	rs11860650	31234207	C	T	0.095	2.07e-06
NM_000661	chr4	39132139	39136963	rs2687963	39114544	G	A	0.319	2.32e-06
NM_000661	chr4	39132139	39136963	rs7685429	39124937	C	G	0.268	2.38e-08
NM_000661	chr4	39132139	39136963	rs2687968	39128827	A	C	0.496	2.6e-07
NM_000661	chr4	39132139	39136963	rs2687971	39129339	G	C	0.491	7.44e-07
NM_000661	chr4	39132139	39136963	rs2687972	39130063	G	A	0.496	2.6e-07
NM_000661	chr4	39132139	39136963	rs2608828	39130125	G	C	0.35	1.56e-24
NM_000661	chr4	39132139	39136963	rs2608829	39130293	A	G	0.496	2.6e-07
NM_000661	chr4	39132139	39136963	rs2249563	39131773	A	G	0.35	1.56e-24
NM_000661	chr4	39132139	39136963	rs1463478	39132787	G	A	0.475	7.51e-10
NM_000661	chr4	39132139	39136963	rs2687956	39133825	T	C	0.36	7.23e-21
NM_000661	chr4	39132139	39136963	rs1012352	39135160	G	T	0.348	1.56e-24
NM_000661	chr4	39132139	39136963	rs2608833	39142316	G	A	0.258	2.93e-08
NM_000661	chr4	39132139	39136963	rs16995300	39154659	G	A	0.084	1.02e-06
NM_000791	chr5	79957800	79986556	rs1222809	79953273	A	G	0.221	6.18e-07
NM_000791	chr5	79957800	79986556	rs2560424	79961061	C	T	0.226	1.05e-07
NM_000791	chr5	79957800	79986556	rs2618372	79961366	C	A	0.226	1.05e-07
NM_000791	chr5	79957800	79986556	rs1677636	79961882	C	T	0.226	1.05e-07
NM_000791	chr5	79957800	79986556	rs1643638	79966012	T	C	0.233	1.57e-06
NM_000791	chr5	79957800	79986556	rs1643659	79970592	T	C	0.223	1.05e-07
NM_000791	chr5	79957800	79986556	rs1677694	79972053	G	A	0.226	1.05e-07
NM_000791	chr5	79957800	79986556	rs1677693	79972074	G	T	0.226	1.05e-07
NM_000791	chr5	79957800	79986556	rs1643658	79972097	A	G	0.226	1.05e-07
NM_000791	chr5	79957800	79986556	rs1643657	79972173	T	C	0.226	1.05e-07
NM_000791	chr5	79957800	79986556	rs1677692	79972770	C	T	0.226	1.05e-07
NM_000791	chr5	79957800	79986556	rs1677691	79972784	T	C	0.226	1.05e-07
NM_000791	chr5	79957800	79986556	rs1650709	79972930	C	T	0.216	3.73e-06
NM_000791	chr5	79957800	79986556	rs1643649	79975205	T	C	0.225	1.4e-06
NM_000791	chr5	79957800	79986556	rs1643650	79975899	T	C	0.226	1.05e-07
NM_000791	chr5	79957800	79986556	rs34965641	79978132	G	A	0.226	1.48e-07
NM_000791	chr5	79957800	79986556	rs844370	79978758	T	G	0.228	1.43e-07
NM_000791	chr5	79957800	79986556	rs836823	79979470	A	T	0.226	1.05e-07
NM_000791	chr5	79957800	79986556	rs13161245	79980489	A	G	0.226	1.05e-07
NM_000791	chr5	79957800	79986556	rs836821	79981467	C	A	0.225	2.11e-06
NM_000791	chr5	79957800	79986556	rs836818	79983712	G	A	0.237	3e-06
NM_000791	chr5	79957800	79986556	rs863215	79983761	C	T	0.226	1.05e-07
NM_000791	chr5	79957800	79986556	rs1677626	79985201	G	C	0.226	1.05e-07
NM_000791	chr5	79957800	79986556	rs1478834	79985331	C	A	0.226	1.05e-07
NM_000791	chr5	79957800	79986556	rs1382539	79987910	G	A	0.226	8.85e-08
NM_000791	chr5	79957800	79986556	rs1382540	79987921	C	G	0.226	1.05e-07
NM_000791	chr5	79957800	79986556	rs1650692	79989149	C	T	0.225	2.11e-06
NM_000791	chr5	79957800	79986556	rs1677703	79993493	C	T	0.23	7.91e-07
NM_000791	chr5	79957800	79986556	rs1650670	79996605	A	G	0.229	3.87e-06
NM_000791	chr5	79957800	79986556	rs1382543	79996711	G	A	0.23	1.88e-07
NM_000791	chr5	79957800	79986556	rs1824837	79996997	G	A	0.23	1.88e-07
NM_000791	chr5	79957800	79986556	rs1824838	79997068	C	A	0.233	3.43e-06
NM_000791	chr5	79957800	79986556	rs6151614	79997091	C	T	0.233	3.43e-06
NM_000791	chr5	79957800	79986556	rs1824839	79997118	G	A	0.233	3.43e-06
NM_000791	chr5	79957800	79986556	rs6151615	79997188	G	T	0.225	5.63e-08
NM_000791	chr5	79957800	79986556	rs6151618	79997429	A	C	0.231	2.5e-06
NM_000791	chr5	79957800	79986556	rs6151619	79997431	C	T	0.233	3.43e-06
NM_000791	chr5	79957800	79986556	rs6151620	79997498	C	T	0.233	3.43e-06
NM_000791	chr5	79957800	79986556	rs1677628	79997537	C	A	0.233	3.43e-06
NM_000791	chr5	79957800	79986556	rs1677629	79997597	C	G	0.229	4.95e-06
NM_000791	chr5	79957800	79986556	rs1650667	79997982	C	T	0.233	3.45e-06
NM_000791	chr5	79957800	79986556	rs1650666	79998195	G	A	0.233	3.43e-06
NM_000791	chr5	79957800	79986556	rs1677638	79998301	A	G	0.229	2.96e-06
NM_000791	chr5	79957800	79986556	rs1677639	79998304	G	A	0.224	3.42e-07
NM_000791	chr5	79957800	79986556	rs1650665	79998334	C	T	0.23	1.88e-07
NM_000791	chr5	79957800	79986556	rs2897262	79998432	C	T	0.23	1.88e-07
NM_000791	chr5	79957800	79986556	rs1677641	79998675	A	T	0.224	2.02e-06
NM_000791	chr5	79957800	79986556	rs1650663	79998953	T	C	0.233	3.45e-06
NM_000791	chr5	79957800	79986556	rs1650658	79999407	G	A	0.237	1.68e-06
NM_000791	chr5	79957800	79986556	rs1677643	79999696	C	A	0.233	4.28e-06
NM_000791	chr5	79957800	79986556	rs1650654	80000776	G	A	0.23	1.88e-07
NM_000791	chr5	79957800	79986556	rs1650653	80001013	C	T	0.23	1.88e-07
NM_000791	chr5	79957800	79986556	rs1650652	80001121	T	C	0.222	3.27e-06
NM_000791	chr5	79957800	79986556	rs1650651	80001336	T	G	0.233	2.74e-06
NM_000791	chr5	79957800	79986556	rs1677650	80002920	T	C	0.233	2.08e-06
NM_000791	chr5	79957800	79986556	rs1628627	80003018	A	T	0.226	6.8e-06
NM_000791	chr5	79957800	79986556	rs1677653	80004027	A	G	0.219	5.73e-06
NM_000851	chr1	110056386	110062414	rs1858749	110042975	T	C	0.358	1.89e-13
NM_000851	chr1	110056386	110062414	rs366631	110053995	A	G	0.178	1.3e-29
NM_000853	chr22	22706138	22714284	rs8138555	22730360	A	C	0.158	5.4e-10
NM_000854	chr22	22652313	22656106	rs8141342	22668686	A	T	0.158	3.44e-06
NM_000854	chr22	22652313	22656106	rs7291786	22670544	C	T	0.158	3.81e-06
NM_001001438	chr21	46432787	46473166	rs8134519	46426577	G	A	0.102	2.63e-06
NM_001001894	chr21	37367440	37497278	rs2000417	37424738	C	T	0.475	7.65e-06
NM_001001894	chr21	37367440	37497278	rs2835629	37443530	A	T	0.465	4.32e-06
NM_001001894	chr21	37367440	37497278	rs1053808	37447226	T	C	0.467	6.19e-06
NM_001001894	chr21	37367440	37497278	rs2156077	37461227	C	T	0.475	5.84e-06
NM_001001894	chr21	37367440	37497278	rs8131944	37469085	G	A	0.473	5.22e-06
NM_001005415	chr19	8384186	8409899	rs2396141	8398574	G	A	0.295	7.52e-07
NM_001007188	chr22	30480008	30541977	rs138280	30461610	T	C	0.475	1.94e-06
NM_001007188	chr22	30480008	30541977	rs11703275	30519914	C	G	0.1	2.63e-06
NM_001007188	chr22	30480008	30541977	rs5998133	30528862	C	T	0.093	1.77e-06
NM_001007188	chr22	30480008	30541977	rs12159673	30533895	G	T	0.108	7.14e-06
NM_001007188	chr22	30480008	30541977	rs5998134	30535234	A	G	0.097	4.06e-06
NM_001007188	chr22	30480008	30541977	rs5998135	30535632	A	C	0.108	7.14e-06
NM_001007188	chr22	30480008	30541977	rs5749334	30541412	A	C	0.5	8.46e-07
NM_001007188	chr22	30480008	30541977	rs16989529	30550629	C	T	0.097	3.25e-06
NM_001007188	chr22	30480008	30541977	rs11703104	30558151	T	A	0.11	7.91e-06
NM_001007188	chr22	30480008	30541977	rs11703232	30560348	G	T	0.097	6.19e-06
NM_001007253	chr7	64088167	64104559	rs10949955	64075083	G	A	0.45	4.81e-10
NM_001007253	chr7	64088167	64104559	rs3807068	64077048	T	G	0.434	5.36e-11
NM_001007253	chr7	64088167	64104559	rs3807069	64077136	C	T	0.442	2.37e-11
NM_001007253	chr7	64088167	64104559	rs3823471	64077763	G	A	0.431	3e-10
NM_001007253	chr7	64088167	64104559	rs1540833	64078986	T	C	0.433	5.36e-11
NM_001007253	chr7	64088167	64104559	rs6460216	64083079	A	G	0.448	5.06e-11
NM_001007253	chr7	64088167	64104559	rs2091224	64091457	G	A	0.434	5.36e-11
NM_001008226	chr15	80342206	80364322	rs4778672	80324409	A	C	0.279	1.58e-06
NM_001008528	chr17	72183403	72218651	rs9303003	72217471	A	C	0.084	6.42e-16
NM_001008528	chr17	72183403	72218651	rs2240773	72222378	C	A	0.08	1.86e-13
NM_001008528	chr17	72183403	72218651	rs1014390	72224481	G	A	0.115	1.49e-07
NM_001009984	chr20	3177947	3336255	rs2281494	3183494	A	G	0.199	7.19e-06
NM_001009984	chr20	3177947	3336255	rs2236094	3208368	G	C	0.199	7.81e-07
NM_001009984	chr20	3177947	3336255	rs2281500	3210824	G	A	0.199	7.81e-07
NM_001009984	chr20	3177947	3336255	rs6051713	3213779	A	G	0.199	7.81e-07
NM_001009984	chr20	3177947	3336255	rs6037551	3254690	T	C	0.188	7.04e-06
NM_001009984	chr20	3177947	3336255	rs6051764	3269807	C	T	0.196	1.17e-06
NM_001009984	chr20	3177947	3336255	rs6515810	3318861	T	C	0.243	7.75e-06
NM_001009984	chr20	3177947	3336255	rs6133039	3333006	G	A	0.243	7.75e-06
NM_001009984	chr20	3177947	3336255	rs6051836	3334482	C	T	0.243	7.75e-06
NM_001010853	chr6	89912487	89932003	rs401501	89895447	C	A	0.283	7.65e-06
NM_001010853	chr6	89912487	89932003	rs4707518	89907725	A	C	0.301	3.58e-07
NM_001010853	chr6	89912487	89932003	rs7756158	89910835	T	A	0.288	7.65e-06
NM_001010853	chr6	89912487	89932003	rs9451165	89912142	T	G	0.301	3.58e-07
NM_001010853	chr6	89912487	89932003	rs4053639	89921398	A	G	0.295	4.68e-07
NM_001010853	chr6	89912487	89932003	rs2297308	89925006	G	A	0.283	2.79e-06
NM_001010853	chr6	89912487	89932003	rs2150820	89929695	C	T	0.301	5.57e-07
NM_001010875	chr13	44865453	44890516	rs9534136	44858629	A	C	0.345	8.64e-07
NM_001010908	chr10	16595747	16604010	rs7075357	16594260	T	C	0.439	9.7e-14
NM_001010908	chr10	16595747	16604010	rs1055340	16595534	A	T	0.458	1.02e-19
NM_001010908	chr10	16595747	16604010	rs4748302	16595868	T	A	0.457	7.47e-18
NM_001010908	chr10	16595747	16604010	rs7909832	16596716	T	C	0.473	4.89e-09
NM_001010908	chr10	16595747	16604010	rs6602130	16598296	C	T	0.478	1.35e-11
NM_001011720	chr8	71744153	71810731	rs13253842	71788057	G	A	0.492	7.96e-06
NM_001011720	chr8	71744153	71810731	rs13264669	71789326	G	A	0.492	7.42e-06
NM_001012455	chr6	28508410	28519258	rs2531831	28496744	G	C	0.353	2.79e-06
NM_001012455	chr6	28508410	28519258	rs2859365	28499444	A	G	0.35	2.79e-06
NM_001012455	chr6	28508410	28519258	rs916403	28516237	A	G	0.447	5.21e-08
NM_001012455	chr6	28508410	28519258	rs2531803	28519199	T	G	0.447	5.21e-08
NM_001012978	chrX	101295334	101297642	rs5986847	101284740	T	C	0.462	2.6e-06
NM_001012978	chrX	101295334	101297642	rs2105853	101285681	C	T	0.478	1.6e-06
NM_001012978	chrX	101295334	101297642	rs5986850	101292220	C	T	0.461	1.93e-06
NM_001012978	chrX	101295334	101297642	rs10855492	101294377	T	C	0.462	1.8e-06
NM_001012978	chrX	101295334	101297642	rs11798249	101294686	G	A	0.455	1.74e-06
NM_001012978	chrX	101295334	101297642	rs929009	101297433	G	C	0.478	1.6e-06
NM_001012978	chrX	101295334	101297642	rs6621362	101297651	T	C	0.462	2.6e-06
NM_001012978	chrX	101295334	101297642	rs6621363	101297903	A	C	0.462	2.6e-06
NM_001012978	chrX	101295334	101297642	rs4898328	101300976	A	G	0.473	3.77e-06
NM_001012978	chrX	101295334	101297642	rs4898340	101305451	G	A	0.467	8e-07
NM_001012993	chr9	112001666	112010234	rs10816932	111982403	A	G	0.448	2.13e-06
NM_001012993	chr9	112001666	112010234	rs1041482	111988441	C	A	0.398	1.14e-06
NM_001013622	chr4	1611604	1655516	rs798727	1654935	C	T	0.195	5.46e-07
NM_001013622	chr4	1611604	1655516	rs798726	1655009	T	C	0.19	1.38e-08
NM_001013622	chr4	1611604	1655516	rs811316	1659175	T	C	0.186	1.55e-08
NM_001013659	chr19	42689680	42726079	rs2279148	42716523	A	G	0.178	4.33e-06
NM_001013672	chr17	260433	264803	rs4130140	257873	A	G	0.164	4.99e-06
NM_001013672	chr17	260433	264803	rs11150882	259964	A	G	0.217	8.11e-22
NM_001013672	chr17	260433	264803	rs12951902	261063	A	G	0.168	1.41e-26
NM_001023571	chr3	122971299	123036616	rs4676744	122964491	A	G	0.345	1.34e-10
NM_001023571	chr3	122971299	123036616	rs7625529	122968583	A	C	0.292	2.89e-07
NM_001023571	chr3	122971299	123036616	rs1135750	122971685	C	G	0.345	1.34e-10
NM_001023571	chr3	122971299	123036616	rs9824133	122975155	C	T	0.345	1.34e-10
NM_001023571	chr3	122971299	123036616	rs6782082	122981738	C	T	0.292	2.89e-07
NM_001023571	chr3	122971299	123036616	rs6798415	122982681	T	C	0.348	1.34e-10
NM_001023571	chr3	122971299	123036616	rs6766694	122983760	T	G	0.35	8.27e-11
NM_001023571	chr3	122971299	123036616	rs9854539	122986085	G	A	0.292	2.89e-07
NM_001023571	chr3	122971299	123036616	rs6795182	122988572	A	G	0.348	1.37e-10
NM_001023571	chr3	122971299	123036616	rs4073474	122990105	C	T	0.292	3.74e-07
NM_001023571	chr3	122971299	123036616	rs6802815	122991520	A	T	0.292	2.89e-07
NM_001023571	chr3	122971299	123036616	rs6808500	122992571	A	G	0.345	1.34e-10
NM_001023571	chr3	122971299	123036616	rs6789860	122995778	T	C	0.28	2e-07
NM_001023571	chr3	122971299	123036616	rs7623662	122996309	G	T	0.292	2.89e-07
NM_001023571	chr3	122971299	123036616	rs9877946	122999344	G	A	0.264	2.85e-07
NM_001023571	chr3	122971299	123036616	rs9882971	123000226	G	A	0.292	2.89e-07
NM_001023571	chr3	122971299	123036616	rs4257594	123005634	C	T	0.292	2.89e-07
NM_001023571	chr3	122971299	123036616	rs4676752	123006598	T	G	0.348	9.28e-11
NM_001023571	chr3	122971299	123036616	rs7619226	123007386	A	G	0.28	1.69e-06
NM_001023571	chr3	122971299	123036616	rs4582090	123008789	A	G	0.358	2.33e-11
NM_001023571	chr3	122971299	123036616	rs4543051	123008894	G	A	0.292	2.89e-07
NM_001023571	chr3	122971299	123036616	rs6802715	123021488	A	T	0.345	1.34e-10
NM_001023571	chr3	122971299	123036616	rs6438678	123024077	C	T	0.345	1.34e-10
NM_001023571	chr3	122971299	123036616	rs2331965	123024987	A	G	0.292	3.78e-07
NM_001023571	chr3	122971299	123036616	rs2331964	123025588	T	C	0.345	1.22e-09
NM_001023571	chr3	122971299	123036616	rs1920296	123026267	A	C	0.345	1.34e-10
NM_001023571	chr3	122971299	123036616	rs7632786	123029201	G	A	0.288	2.37e-07
NM_001023571	chr3	122971299	123036616	rs7612301	123032656	T	C	0.292	2.63e-07
NM_001023571	chr3	122971299	123036616	rs12695416	123034260	A	G	0.292	1.02e-07
NM_001023571	chr3	122971299	123036616	rs1920321	123039941	A	T	0.345	1.34e-10
NM_001023571	chr3	122971299	123036616	rs1920323	123043737	T	A	0.293	4.62e-07
NM_001023571	chr3	122971299	123036616	rs9884018	123046045	T	C	0.124	4.14e-06
NM_001024921	chr4	39132139	39136602	rs7685429	39124937	C	G	0.268	3.2e-06
NM_001024921	chr4	39132139	39136602	rs2608828	39130125	G	C	0.35	2.6e-22
NM_001024921	chr4	39132139	39136602	rs2249563	39131773	A	G	0.35	2.6e-22
NM_001024921	chr4	39132139	39136602	rs2687956	39133825	T	C	0.36	1.93e-19
NM_001024921	chr4	39132139	39136602	rs1012352	39135160	G	T	0.348	2.6e-22
NM_001024921	chr4	39132139	39136602	rs16995293	39139294	A	G	0.133	4.38e-06
NM_001024921	chr4	39132139	39136602	rs2608833	39142316	G	A	0.258	3.16e-06
NM_001025197	chr1	111571803	111587585	rs755467	111571946	T	G	0.301	1.61e-06
NM_001025199	chr1	111573855	111587585	rs12048900	111567574	A	T	0.367	1.72e-06
NM_001025199	chr1	111573855	111587585	rs12024633	111567685	G	C	0.367	1.72e-06
NM_001025199	chr1	111573855	111587585	rs2147789	111575353	A	T	0.434	2.07e-06
NM_001025199	chr1	111573855	111587585	rs2477578	111584794	G	A	0.319	3.99e-08
NM_001025199	chr1	111573855	111587585	rs3934923	111586990	C	T	0.319	3.99e-08
NM_001025199	chr1	111573855	111587585	rs11102222	111592601	T	C	0.322	5.08e-07
NM_001025199	chr1	111573855	111587585	rs942697	111593026	G	C	0.323	2.72e-07
NM_001025232	chr12	91338000	91346055	rs389714	91321583	T	C	0.314	5.81e-07
NM_001025232	chr12	91338000	91346055	rs12578643	91348204	T	A	0.233	4.75e-17
NM_001025232	chr12	91338000	91346055	rs394283	91351732	G	T	0.239	1.74e-11
NM_001025616	chr4	86615307	87142847	rs964837	86701492	A	G	0.341	7.08e-06
NM_001029	chr12	54721952	54724274	rs2456973	54703195	A	C	0.297	1.29e-09
NM_001029	chr12	54721952	54724274	rs2658479	54703670	T	C	0.088	4.41e-09
NM_001029	chr12	54721952	54724274	rs705704	54721679	G	A	0.319	4.49e-08
NM_001029	chr12	54721952	54724274	rs1131017	54722196	C	G	0.377	8.14e-53
NM_001029	chr12	54721952	54724274	rs12580100	54725476	A	G	0.128	5.13e-13
NM_001029	chr12	54721952	54724274	rs2456972	54728995	C	G	0.088	9.97e-09
NM_001031	chr19	8292383	8293280	rs2972574	8300092	T	C	0.41	4.92e-07
NM_001031	chr19	8292383	8293280	rs2241589	8304531	T	C	0.336	3.11e-06
NM_001031725	chr1	198879787	198905749	rs17450335	198860041	T	G	0.442	6.2e-06
NM_001031725	chr1	198879787	198905749	rs4915447	198860091	T	A	0.446	5.89e-06
NM_001031725	chr1	198879787	198905749	rs12126676	198867443	T	C	0.442	6.38e-06
NM_001031725	chr1	198879787	198905749	rs10919993	198893935	C	A	0.492	4.61e-06
NM_001031725	chr1	198879787	198905749	rs4387211	198912561	A	T	0.465	4.25e-06
NM_001031725	chr1	198879787	198905749	rs10919997	198913273	C	T	0.5	2.97e-06
NM_001031725	chr1	198879787	198905749	rs4437908	198915062	A	G	0.464	4.31e-06
NM_001039771	chr14	23965579	23968571	rs2273629	23968591	G	A	0.252	3.92e-07
NM_001039771	chr14	23965579	23968571	rs7143804	23973085	C	T	0.276	2.77e-07
NM_001040025	chr17	77258628	77261359	rs8071084	77244567	T	G	0.159	2.43e-28
NM_001040025	chr17	77258628	77261359	rs7226091	77247772	C	G	0.211	5.39e-06
NM_001040025	chr17	77258628	77261359	rs7215601	77247970	T	G	0.235	5.13e-11
NM_001040025	chr17	77258628	77261359	rs11150805	77249210	C	T	0.159	2.43e-28
NM_001040025	chr17	77258628	77261359	rs7502870	77249603	C	T	0.23	1.23e-10
NM_001040025	chr17	77258628	77261359	rs4078290	77252731	T	C	0.243	1.25e-22
NM_001040025	chr17	77258628	77261359	rs7502491	77254609	G	C	0.225	5.53e-08
NM_001040025	chr17	77258628	77261359	rs7502521	77254717	G	A	0.243	5.59e-12
NM_001040025	chr17	77258628	77261359	rs6565619	77256301	G	A	0.243	1.22e-23
NM_001040025	chr17	77258628	77261359	rs3205137	77259709	A	G	0.254	1.39e-11
NM_001040025	chr17	77258628	77261359	rs34815730	77260586	A	G	0.248	1.39e-11
NM_001040025	chr17	77258628	77261359	rs8066889	77261233	T	G	0.243	3.52e-11
NM_001040025	chr17	77258628	77261359	rs11871678	77264690	G	A	0.119	2.95e-09
NM_001040025	chr17	77258628	77261359	rs6565620	77268505	C	T	0.124	1.35e-20
NM_001040025	chr17	77258628	77261359	rs7189	77279302	C	T	0.125	1.42e-08
NM_001040627	chr8	102767945	103205738	rs6991592	102914828	G	A	0.301	9.05e-07
NM_001040627	chr8	102767945	103205738	rs2155939	102916378	A	G	0.295	4.3e-07
NM_001040627	chr8	102767945	103205738	rs1264931	102923329	G	A	0.301	3.14e-07
NM_001040627	chr8	102767945	103205738	rs1148496	102925595	G	A	0.268	5.66e-07
NM_001040627	chr8	102767945	103205738	rs1264865	102927009	A	G	0.279	2.27e-07
NM_001040627	chr8	102767945	103205738	rs1264866	102928483	C	A	0.272	1.07e-08
NM_001040627	chr8	102767945	103205738	rs520880	102930003	T	C	0.248	3.47e-06
NM_001040627	chr8	102767945	103205738	rs472963	102932295	T	C	0.248	3.47e-06
NM_001040627	chr8	102767945	103205738	rs537941	102934398	G	T	0.27	2.23e-08
NM_001040627	chr8	102767945	103205738	rs563463	102934859	T	C	0.252	8.47e-07
NM_001040627	chr8	102767945	103205738	rs564718	102935355	C	T	0.274	1.18e-08
NM_001040627	chr8	102767945	103205738	rs566501	102935546	G	T	0.268	4.19e-09
NM_001040627	chr8	102767945	103205738	rs478092	102935663	G	A	0.274	1.18e-08
NM_001040627	chr8	102767945	103205738	rs490125	102942051	A	G	0.279	1.22e-06
NM_001040627	chr8	102767945	103205738	rs489973	102946349	T	C	0.248	6.8e-06
NM_001040627	chr8	102767945	103205738	rs551295	102947089	C	T	0.252	2.56e-06
NM_001040627	chr8	102767945	103205738	rs472638	102948205	C	T	0.248	6.8e-06
NM_001040627	chr8	102767945	103205738	rs529684	102950903	T	C	0.248	6.8e-06
NM_001040627	chr8	102767945	103205738	rs578603	102954232	T	A	0.265	1.84e-06
NM_001040627	chr8	102767945	103205738	rs478917	102958303	G	A	0.248	6.35e-06
NM_001040627	chr8	102767945	103205738	rs479742	102958321	T	C	0.274	1.02e-06
NM_001040627	chr8	102767945	103205738	rs510524	102959453	T	C	0.272	2.11e-06
NM_001040627	chr8	102767945	103205738	rs540459	102960373	T	C	0.248	6.94e-06
NM_001040627	chr8	102767945	103205738	rs513472	102962802	C	A	0.248	6.8e-06
NM_001040627	chr8	102767945	103205738	rs554945	102963583	G	A	0.27	1.92e-06
NM_001040627	chr8	102767945	103205738	rs549281	102964192	A	T	0.248	8.81e-07
NM_001040627	chr8	102767945	103205738	rs490032	102965317	T	A	0.274	1.21e-08
NM_001040627	chr8	102767945	103205738	rs513159	102968652	C	T	0.261	1.07e-06
NM_001040627	chr8	102767945	103205738	rs512202	102972041	A	G	0.274	1.42e-08
NM_001040627	chr8	102767945	103205738	rs482023	102979183	G	T	0.257	6.73e-06
NM_001040627	chr8	102767945	103205738	rs550281	102983496	A	G	0.257	3.1e-07
NM_001040627	chr8	102767945	103205738	rs484657	102985497	G	A	0.274	1.42e-08
NM_001042618	chr14	19881612	19895903	rs884368	19864349	A	G	0.267	3.62e-10
NM_001050	chr17	68672754	68679657	rs8070513	68659303	A	G	0.186	3.15e-06
NM_001050	chr17	68672754	68679657	rs4387653	68659971	C	T	0.18	1.89e-07
NM_001050	chr17	68672754	68679657	rs16977537	68661711	C	A	0.177	1.04e-07
NM_001076781	chr6	27464502	27477206	rs980962	27468987	G	A	0.216	2.91e-06
NM_001076781	chr6	27464502	27477206	rs980961	27468998	A	G	0.217	2.76e-06
NM_001076781	chr6	27464502	27477206	rs9468115	27471566	T	C	0.22	6.12e-06
NM_001076781	chr6	27464502	27477206	rs4305708	27480282	T	G	0.216	6.25e-06
NM_001077	chr4	69085497	69116840	rs12511559	69066337	G	A	0.483	1.12e-09
NM_001077268	chr15	38886565	38894059	rs11070295	38885631	C	T	0.341	3.69e-06
NM_001077268	chr15	38886565	38894059	rs11070296	38885646	C	T	0.344	1.76e-06
NM_001077268	chr15	38886565	38894059	rs3743033	38888416	C	G	0.344	3.69e-06
NM_001077268	chr15	38886565	38894059	rs3743034	38888437	C	T	0.362	3.48e-08
NM_001077268	chr15	38886565	38894059	rs10152371	38890585	A	G	0.358	3.48e-08
NM_001077268	chr15	38886565	38894059	rs17657986	38894707	T	G	0.358	1.79e-08
NM_001077352	chr14	22439693	22458236	rs1570342	22438025	C	A	0.181	1.85e-06
NM_001077352	chr14	22439693	22458236	rs3811187	22439134	C	G	0.208	2.35e-07
NM_001077352	chr14	22439693	22458236	rs3811185	22439218	T	C	0.24	8.94e-07
NM_001077352	chr14	22439693	22458236	rs1043207	22439834	G	A	0.195	4.96e-06
NM_001077352	chr14	22439693	22458236	rs1043209	22443826	G	A	0.305	1e-07
NM_001077352	chr14	22439693	22458236	rs8016061	22445649	A	G	0.314	9.15e-09
NM_001077352	chr14	22439693	22458236	rs4981446	22451253	A	G	0.314	9.2e-09
NM_001077352	chr14	22439693	22458236	rs1951119	22458166	A	C	0.305	1e-07
NM_001077352	chr14	22439693	22458236	rs2295683	22458222	A	C	0.306	1.12e-07
NM_001077352	chr14	22439693	22458236	rs4981449	22458711	C	G	0.342	4.16e-07
NM_001077352	chr14	22439693	22458236	rs1956880	22463847	T	C	0.305	1e-07
NM_001077352	chr14	22439693	22458236	rs1956881	22463909	A	C	0.305	1e-07
NM_001077352	chr14	22439693	22458236	rs4982709	22464539	C	T	0.305	1e-07
NM_001077352	chr14	22439693	22458236	rs2295685	22467993	A	G	0.308	2.26e-09
NM_001077352	chr14	22439693	22458236	rs8003934	22470982	A	G	0.298	2.55e-09
NM_001077352	chr14	22439693	22458236	rs11157930	22473011	T	G	0.305	7.57e-08
NM_001077352	chr14	22439693	22458236	rs8006875	22475060	A	G	0.308	1.02e-08
NM_001080452	chr19	6680924	6688633	rs3810223	6689233	C	T	0.319	5.53e-10
NM_001080452	chr19	6680924	6688633	rs340141	6690278	C	T	0.319	5.36e-15
NM_001080792	chr15	38632589	38644544	rs2959535	38613387	T	G	0.07	5.34e-09
NM_001080792	chr15	38632589	38644544	rs8032453	38625478	C	T	0.069	6.31e-06
NM_001080792	chr15	38632589	38644544	rs2412530	38628778	G	A	0.067	1.47e-08
NM_001080792	chr15	38632589	38644544	rs896797	38629074	C	T	0.059	4.97e-09
NM_001080792	chr15	38632589	38644544	rs921624	38629567	T	C	0.067	1.26e-06
NM_001080792	chr15	38632589	38644544	rs8041991	38632363	C	A	0.067	8.79e-09
NM_001080792	chr15	38632589	38644544	rs2278889	38634696	G	A	0.067	7.6e-09
NM_001080792	chr15	38632589	38644544	rs1530943	38638156	A	G	0.069	1.92e-08
NM_001080792	chr15	38632589	38644544	rs4924482	38641349	C	A	0.067	7.6e-09
NM_001080792	chr15	38632589	38644544	rs12442697	38643712	T	C	0.058	3.95e-09
NM_001080792	chr15	38632589	38644544	rs3803354	38644281	C	T	0.058	5.17e-09
NM_001080792	chr15	38632589	38644544	rs4924483	38644557	C	A	0.069	5.4e-09
NM_001080792	chr15	38632589	38644544	rs8024802	38644908	G	C	0.058	5.17e-09
NM_001080792	chr15	38632589	38644544	rs8024579	38645001	A	T	0.058	5.17e-09
NM_001080792	chr15	38632589	38644544	rs4467046	38645653	G	C	0.067	1.39e-06
NM_001080792	chr15	38632589	38644544	rs11632319	38646381	T	C	0.059	4.44e-07
NM_001080792	chr15	38632589	38644544	rs4923877	38648136	A	T	0.062	5.17e-09
NM_001080792	chr15	38632589	38644544	rs4923878	38648377	A	G	0.062	1.14e-08
NM_001080792	chr15	38632589	38644544	rs7167922	38650826	G	A	0.067	2.86e-09
NM_001080792	chr15	38632589	38644544	rs7163648	38657666	T	C	0.067	7.18e-09
NM_001080792	chr15	38632589	38644544	rs6492955	38663952	C	T	0.067	7.6e-09
NM_001080792	chr15	38632589	38644544	rs4923879	38664105	A	G	0.068	4.85e-10
NM_001083614	chr16	23440834	23476197	rs2073951	23454062	G	C	0.078	6.22e-06
NM_001085365	chr2	131958002	131966534	rs16848770	131946053	T	C	0.133	1.59e-20
NM_001085365	chr2	131958002	131966534	rs6731616	131951456	A	G	0.128	2.06e-19
NM_001085365	chr2	131958002	131966534	rs7424438	131953529	T	G	0.103	3.16e-22
NM_001085365	chr2	131958002	131966534	rs16856655	131955270	G	T	0.128	1.79e-19
NM_001085365	chr2	131958002	131966534	rs7583920	131955994	G	T	0.117	1.28e-22
NM_001085365	chr2	131958002	131966534	rs3900678	131956517	T	C	0.117	2.11e-19
NM_001085365	chr2	131958002	131966534	rs6724844	131958922	G	A	0.128	2.06e-19
NM_001085365	chr2	131958002	131966534	rs7598498	131960411	T	C	0.128	1.23e-22
NM_001085365	chr2	131958002	131966534	rs6430826	131960575	C	T	0.108	9.67e-20
NM_001085365	chr2	131958002	131966534	rs7591223	131982716	T	C	0.114	7.2e-09
NM_001098483	chr10	135018784	135021519	rs4838720	135009593	G	C	0.05	2.99e-06
NM_001098577	chr2	100985122	101002587	rs3768991	100966199	T	C	0.496	3.94e-06
NM_001098577	chr2	100985122	101002587	rs1867861	100974473	C	G	0.442	2.82e-06
NM_001098577	chr2	100985122	101002587	rs9223	100976259	C	T	0.242	1.11e-11
NM_001098577	chr2	100985122	101002587	rs10934	100989160	C	T	0.301	1.7e-17
NM_001098577	chr2	100985122	101002587	rs1057591	100990177	T	A	0.233	7.25e-08
NM_001098577	chr2	100985122	101002587	rs17719821	100995845	C	G	0.246	1.09e-09
NM_001098577	chr2	100985122	101002587	rs12472882	101012791	G	C	0.233	8.13e-08
NM_001098811	chr5	132114407	132140966	rs3756752	132101772	C	T	0.108	3.31e-06
NM_001099673	chr8	86313539	86319895	rs3779901	86306029	A	C	0.317	2.77e-07
NM_001099673	chr8	86313539	86319895	rs3808538	86308563	G	T	0.279	9.74e-08
NM_001099673	chr8	86313539	86319895	rs4150964	86309777	A	G	0.354	3.38e-06
NM_001099673	chr8	86313539	86319895	rs16913681	86315873	A	G	0.314	1.34e-07
NM_001099673	chr8	86313539	86319895	rs6990449	86317875	A	G	0.261	1.29e-06
NM_001099673	chr8	86313539	86319895	rs12550160	86322036	C	A	0.342	5.62e-07
NM_001099673	chr8	86313539	86319895	rs2132589	86322348	A	G	0.35	1.17e-06
NM_001099673	chr8	86313539	86319895	rs1021583	86322384	A	G	0.342	5.62e-07
NM_001099673	chr8	86313539	86319895	rs10090196	86327248	T	C	0.345	1.22e-06
NM_001099673	chr8	86313539	86319895	rs2291786	86329977	C	T	0.367	4.5e-06
NM_001099673	chr8	86313539	86319895	rs7827175	86335663	T	C	0.367	6.55e-06
NM_001101676	chr8	119270875	119703365	rs2514594	119694330	G	A	0.133	3.14e-06
NM_001101676	chr8	119270875	119703365	rs2460970	119698635	G	A	0.119	7.15e-07
NM_001101676	chr8	119270875	119703365	rs880033	119702375	C	T	0.119	7.15e-07
NM_001101676	chr8	119270875	119703365	rs2460972	119707958	T	C	0.142	1.92e-06
NM_001101676	chr8	119270875	119703365	rs2514602	119719731	A	C	0.119	1.32e-06
NM_001101676	chr8	119270875	119703365	rs2460975	119720018	A	T	0.142	4.61e-06
NM_001101676	chr8	119270875	119703365	rs2514603	119722156	A	G	0.119	1.26e-06
NM_001102651	chr19	2770871	2787733	rs1640271	2750979	C	T	0.296	3.73e-06
NM_001113490	chrX	111904760	111953010	rs676579	111969745	C	T	0.266	3.91e-06
NM_001113490	chrX	111904760	111953010	rs595613	111971090	G	T	0.249	9.09e-07
NM_001114184	chr6	153350092	153365618	rs766127	153355525	G	A	0.283	3.25e-06
NM_001114184	chr6	153350092	153365618	rs502415	153375133	G	T	0.286	5.47e-06
NM_001114184	chr6	153350092	153365618	rs506219	153375576	C	T	0.283	5.47e-06
NM_001114735	chr15	78040286	78050698	rs8026803	78047069	T	C	0.288	1.63e-07
NM_001114735	chr15	78040286	78050698	rs1138357	78050461	C	T	0.29	2.63e-07
NM_001114735	chr15	78040286	78050698	rs1987102	78052943	T	C	0.293	3.37e-06
NM_001126106	chr14	22312271	22358860	rs4982673	22336283	T	C	0.111	3.33e-06
NM_001126106	chr14	22312271	22358860	rs4982676	22347843	G	A	0.112	2.64e-08
NM_001127184	chr2	201689121	201714568	rs6728771	201700652	C	A	0.226	3.43e-06
NM_001127184	chr2	201689121	201714568	rs12620435	201704024	A	G	0.111	2.42e-06
NM_001127184	chr2	201689121	201714568	rs7573256	201711415	A	G	0.217	1.52e-06
NM_001127184	chr2	201689121	201714568	rs10190751	201714341	G	A	0.221	1.54e-08
NM_001127184	chr2	201689121	201714568	rs4487072	201716543	C	T	0.214	6.77e-06
NM_001127184	chr2	201689121	201714568	rs1981726	201716945	T	A	0.212	6.77e-06
NM_001127184	chr2	201689121	201714568	rs12104442	201722201	T	C	0.212	6.77e-06
NM_001127184	chr2	201689121	201714568	rs12721505	201722483	G	C	0.192	1.77e-06
NM_001127184	chr2	201689121	201714568	rs719125	201726105	G	T	0.212	1.84e-08
NM_001127184	chr2	201689121	201714568	rs4482462	201729992	T	C	0.212	1.84e-08
NM_001127184	chr2	201689121	201714568	rs7582581	201731820	C	T	0.464	7.53e-06
NM_001127184	chr2	201689121	201714568	rs1594	201733866	A	G	0.469	4.54e-06
NM_001127218	chr7	44120810	44129672	rs3087370	44128334	A	G	0.283	2.78e-09
NM_001127218	chr7	44120810	44129672	rs17136076	44143716	A	G	0.283	1.14e-09
NM_001128592	chr6	3204160	3213299	rs9503490	3196748	T	C	0.088	7.91e-08
NM_001128592	chr6	3204160	3213299	rs4959782	3197134	C	A	0.119	8.84e-07
NM_001128592	chr6	3204160	3213299	rs11242831	3200743	A	G	0.115	8.7e-11
NM_001128592	chr6	3204160	3213299	rs9501959	3200786	T	C	0.084	6.15e-08
NM_001128592	chr6	3204160	3213299	rs9503499	3200856	T	C	0.084	1.24e-07
NM_001128592	chr6	3204160	3213299	rs11242833	3200884	G	C	0.111	2.8e-06
NM_001128592	chr6	3204160	3213299	rs12206593	3200905	T	C	0.115	8.7e-11
NM_001128592	chr6	3204160	3213299	rs4997730	3201161	G	A	0.116	1.81e-10
NM_001128592	chr6	3204160	3213299	rs4445096	3201894	A	G	0.111	9.09e-08
NM_001128592	chr6	3204160	3213299	rs11242834	3204714	T	G	0.084	6.15e-08
NM_001128592	chr6	3204160	3213299	rs11242835	3206584	G	A	0.158	1.08e-11
NM_001128592	chr6	3204160	3213299	rs11242837	3206887	G	A	0.147	5.82e-11
NM_001128592	chr6	3204160	3213299	rs11242841	3207007	T	C	0.15	8.89e-12
NM_001128592	chr6	3204160	3213299	rs4602754	3207500	G	A	0.119	4.48e-11
NM_001128592	chr6	3204160	3213299	rs4421240	3207522	A	G	0.116	2.07e-11
NM_001128592	chr6	3204160	3213299	rs4246060	3207754	T	C	0.15	8.89e-12
NM_001128592	chr6	3204160	3213299	rs4246061	3207810	C	G	0.161	2.47e-11
NM_001128592	chr6	3204160	3213299	rs4316041	3208187	C	G	0.158	1.17e-11
NM_001128592	chr6	3204160	3213299	rs4400256	3208286	A	C	0.15	8.89e-12
NM_001128592	chr6	3204160	3213299	rs4317455	3208490	C	T	0.15	8.89e-12
NM_001128592	chr6	3204160	3213299	rs4959785	3209100	A	G	0.119	4.48e-11
NM_001128592	chr6	3204160	3213299	rs4959229	3209287	A	T	0.117	6.26e-09
NM_001128592	chr6	3204160	3213299	rs4959786	3209486	T	C	0.125	5.14e-11
NM_001128592	chr6	3204160	3213299	rs4959787	3209501	G	C	0.119	2.07e-11
NM_001128592	chr6	3204160	3213299	rs4324814	3209775	C	G	0.292	6.95e-06
NM_001128592	chr6	3204160	3213299	rs11753155	3209999	C	T	0.15	1.72e-11
NM_001128592	chr6	3204160	3213299	rs4602755	3210089	T	C	0.117	1.13e-10
NM_001128592	chr6	3204160	3213299	rs13196688	3210362	T	C	0.117	1.13e-10
NM_001128592	chr6	3204160	3213299	rs9501966	3210381	A	G	0.117	4.25e-09
NM_001128592	chr6	3204160	3213299	rs13207402	3210409	G	A	0.117	1.13e-10
NM_001128592	chr6	3204160	3213299	rs13207416	3210438	G	T	0.117	1.13e-10
NM_001128592	chr6	3204160	3213299	rs4959791	3210874	C	T	0.125	2.5e-10
NM_001128592	chr6	3204160	3213299	rs4959792	3211037	G	A	0.065	4.14e-07
NM_001128592	chr6	3204160	3213299	rs4959793	3211142	G	A	0.093	4.03e-10
NM_001128592	chr6	3204160	3213299	rs4998907	3211262	T	C	0.098	4.03e-10
NM_001128592	chr6	3204160	3213299	rs4336485	3211387	C	T	0.117	2.4e-09
NM_001128592	chr6	3204160	3213299	rs4337973	3211559	C	T	0.093	2.78e-09
NM_001128592	chr6	3204160	3213299	rs17136345	3211907	G	A	0.11	1.65e-10
NM_001128592	chr6	3204160	3213299	rs17136346	3211914	A	C	0.117	2.98e-11
NM_001128592	chr6	3204160	3213299	rs1633	3212535	G	A	0.112	7.03e-11
NM_001128592	chr6	3204160	3213299	rs9328157	3212709	T	C	0.093	2.78e-09
NM_001128592	chr6	3204160	3213299	rs1127485	3215005	A	G	0.097	9.77e-09
NM_001128592	chr6	3204160	3213299	rs3813488	3215047	C	G	0.112	8.31e-09
NM_001128592	chr6	3204160	3213299	rs3813487	3215063	T	C	0.121	1.39e-07
NM_001128592	chr6	3204160	3213299	rs3813486	3215104	C	T	0.098	7.67e-09
NM_001128592	chr6	3204160	3213299	rs1127477	3215509	G	C	0.117	4.25e-09
NM_001128592	chr6	3204160	3213299	rs1127473	3215577	C	T	0.058	1.69e-07
NM_001128592	chr6	3204160	3213299	rs9501975	3217806	C	T	0.062	1.69e-07
NM_001128592	chr6	3204160	3213299	rs9503518	3218456	A	G	0.062	1.69e-07
NM_001128592	chr6	3204160	3213299	rs6934279	3221689	G	A	0.061	2.12e-06
NM_001128592	chr6	3204160	3213299	rs7775219	3222297	C	T	0.097	7.74e-10
NM_001128592	chr6	3204160	3213299	rs11754676	3224786	G	A	0.097	3.42e-13
NM_001128592	chr6	3204160	3213299	rs6902992	3228692	C	G	0.058	1.67e-07
NM_001128592	chr6	3204160	3213299	rs9503522	3229919	T	C	0.102	7.75e-07
NM_001128592	chr6	3204160	3213299	rs4959796	3232485	C	A	0.053	4.63e-06
NM_001128592	chr6	3204160	3213299	rs4613858	3232680	C	T	0.107	5.39e-06
NM_001130140	chr5	96237399	96281162	rs2911134	96229110	T	G	0.358	1.52e-08
NM_001130140	chr5	96237399	96281162	rs2549778	96230010	T	C	0.425	1.87e-20
NM_001130140	chr5	96237399	96281162	rs2617438	96232129	G	C	0.441	1.15e-17
NM_001130140	chr5	96237399	96281162	rs1230358	96237497	T	G	0.429	3.16e-18
NM_001130140	chr5	96237399	96281162	rs1230361	96238927	C	A	0.473	7.88e-07
NM_001130140	chr5	96237399	96281162	rs1235617	96239089	A	C	0.467	4.51e-10
NM_001130140	chr5	96237399	96281162	rs2617436	96239682	G	A	0.473	7.88e-07
NM_001130140	chr5	96237399	96281162	rs2549779	96242143	A	G	0.469	7.88e-07
NM_001130140	chr5	96237399	96281162	rs11135484	96247645	A	G	0.473	3.42e-79
NM_001130140	chr5	96237399	96281162	rs13167902	96247776	A	C	0.469	1.01e-75
NM_001130140	chr5	96237399	96281162	rs2278018	96250335	C	T	0.5	4.72e-83
NM_001130140	chr5	96237399	96281162	rs2278019	96251008	G	A	0.473	3.42e-79
NM_001130140	chr5	96237399	96281162	rs10434709	96251530	T	C	0.473	3.42e-79
NM_001130140	chr5	96237399	96281162	rs6556942	96251952	A	G	0.457	6.25e-46
NM_001130140	chr5	96237399	96281162	rs1974871	96252291	T	C	0.464	1.56e-43
NM_001130140	chr5	96237399	96281162	rs1559355	96252451	G	T	0.5	1.43e-83
NM_001130140	chr5	96237399	96281162	rs3734015	96254184	G	A	0.5	1.43e-83
NM_001130140	chr5	96237399	96281162	rs12516666	96254538	A	T	0.5	2.31e-62
NM_001130140	chr5	96237399	96281162	rs4869314	96254981	G	T	0.492	6.27e-52
NM_001130140	chr5	96237399	96281162	rs4869315	96255028	G	A	0.456	2.44e-48
NM_001130140	chr5	96237399	96281162	rs2247650	96255506	G	T	0.492	4.33e-93
NM_001130140	chr5	96237399	96281162	rs2549781	96255878	G	T	0.467	1.09e-42
NM_001130140	chr5	96237399	96281162	rs2548540	96255934	G	A	0.467	5.96e-114
NM_001130140	chr5	96237399	96281162	rs2549782	96256756	G	T	0.478	3.82e-106
NM_001130140	chr5	96237399	96281162	rs2549783	96257128	T	C	0.473	4.6e-48
NM_001130140	chr5	96237399	96281162	rs2548539	96257260	C	T	0.474	2.15e-108
NM_001130140	chr5	96237399	96281162	rs2549784	96257276	G	T	0.482	8.79e-51
NM_001130140	chr5	96237399	96281162	rs2548538	96257898	T	A	0.448	1.42e-109
NM_001130140	chr5	96237399	96281162	rs2548537	96257978	G	C	0.466	7.9e-122
NM_001130140	chr5	96237399	96281162	rs2549785	96258042	C	T	0.482	2.93e-106
NM_001130140	chr5	96237399	96281162	rs2548536	96258158	T	A	0.461	1.22e-96
NM_001130140	chr5	96237399	96281162	rs2161657	96258562	C	T	0.487	1.1e-34
NM_001130140	chr5	96237399	96281162	rs2113189	96259206	T	A	0.472	4.56e-91
NM_001130140	chr5	96237399	96281162	rs4869316	96259219	C	G	0.333	9.88e-18
NM_001130140	chr5	96237399	96281162	rs3849749	96260289	A	T	0.467	1.36e-51
NM_001130140	chr5	96237399	96281162	rs3849750	96260334	G	A	0.467	1.09e-42
NM_001130140	chr5	96237399	96281162	rs251339	96260794	T	C	0.492	1.27e-43
NM_001130140	chr5	96237399	96281162	rs187265	96262870	C	G	0.467	5.96e-114
NM_001130140	chr5	96237399	96281162	rs2287988	96263082	G	A	0.482	1.74e-111
NM_001130140	chr5	96237399	96281162	rs2548533	96264157	A	G	0.482	1.74e-111
NM_001130140	chr5	96237399	96281162	rs2548532	96264334	C	T	0.482	1.26e-32
NM_001130140	chr5	96237399	96281162	rs2161658	96265401	G	C	0.467	5.96e-114
NM_001130140	chr5	96237399	96281162	rs2548530	96265683	T	C	0.475	1.19e-49
NM_001130140	chr5	96237399	96281162	rs2548529	96265976	T	C	0.483	6.85e-26
NM_001130140	chr5	96237399	96281162	rs2549790	96268168	T	C	0.455	5.23e-109
NM_001130140	chr5	96237399	96281162	rs2549791	96268198	G	A	0.458	9.47e-79
NM_001130140	chr5	96237399	96281162	rs2549794	96270305	C	T	0.429	2.88e-50
NM_001130140	chr5	96237399	96281162	rs2548527	96270341	A	C	0.482	3.2e-62
NM_001130140	chr5	96237399	96281162	rs2549795	96270394	A	G	0.482	1.74e-111
NM_001130140	chr5	96237399	96281162	rs2549796	96271099	C	T	0.487	1.1e-34
NM_001130140	chr5	96237399	96281162	rs1056893	96271195	C	T	0.482	1.74e-111
NM_001130140	chr5	96237399	96281162	rs2549797	96271274	A	G	0.482	1.74e-111
NM_001130140	chr5	96237399	96281162	rs2548524	96272357	A	T	0.467	5.96e-114
NM_001130140	chr5	96237399	96281162	rs2548523	96272696	G	T	0.467	5.96e-114
NM_001130140	chr5	96237399	96281162	rs2042385	96273749	A	G	0.467	2.28e-72
NM_001130140	chr5	96237399	96281162	rs2255546	96274871	C	T	0.482	1.74e-111
NM_001130140	chr5	96237399	96281162	rs2255633	96275079	G	A	0.467	5.96e-114
NM_001130140	chr5	96237399	96281162	rs2255634	96275107	T	A	0.467	5.96e-114
NM_001130140	chr5	96237399	96281162	rs2255637	96275134	A	C	0.467	5.78e-111
NM_001130140	chr5	96237399	96281162	rs2910686	96278345	T	C	0.489	4.07e-112
NM_001130140	chr5	96237399	96281162	rs1363907	96278559	G	A	0.442	2.45e-43
NM_001130140	chr5	96237399	96281162	rs1019503	96280573	G	A	0.467	2.42e-38
NM_001130140	chr5	96237399	96281162	rs251344	96284683	G	C	0.458	2.14e-41
NM_001130140	chr5	96237399	96281162	rs716848	96290756	C	A	0.482	9.05e-45
NM_001130140	chr5	96237399	96281162	rs1216565	96291635	C	A	0.447	1.5e-77
NM_001130140	chr5	96237399	96281162	rs2617447	96293411	A	G	0.482	1.08e-42
NM_001130140	chr5	96237399	96281162	rs1981846	96294618	C	A	0.5	1.73e-26
NM_001130140	chr5	96237399	96281162	rs2548225	96298789	A	T	0.5	6.74e-96
NM_001130140	chr5	96237399	96281162	rs2762	96299054	C	T	0.473	1.15e-78
NM_001130140	chr5	96237399	96281162	rs2910787	96299979	C	T	0.478	1.1e-77
NM_001130162	chr10	70257568	70322822	rs12268631	70257154	G	A	0.17	2.84e-07
NM_001130929	chr7	134997760	135011700	rs3110823	135008016	A	C	0.124	1.39e-07
NM_001130929	chr7	134997760	135011700	rs3112333	135011889	C	G	0.257	1.31e-06
NM_001130929	chr7	134997760	135011700	rs3110789	135015066	G	A	0.254	1.31e-06
NM_001134832	chr6	135750614	135860596	rs7759971	135788577	C	T	0.403	1.14e-06
NM_001135101	chr22	48698286	48707190	rs6520066	48680992	C	T	0.239	1.87e-06
NM_001135101	chr22	48698286	48707190	rs1321	48683439	T	C	0.239	1.87e-06
NM_001135101	chr22	48698286	48707190	rs8135963	48687480	T	C	0.239	1.87e-06
NM_001135101	chr22	48698286	48707190	rs7410318	48703053	T	C	0.235	7.36e-07
NM_001135101	chr22	48698286	48707190	rs7410537	48703334	G	A	0.232	4.24e-07
NM_001135101	chr22	48698286	48707190	rs9616217	48704950	C	T	0.237	7.36e-07
NM_001135101	chr22	48698286	48707190	rs7287579	48707627	C	T	0.248	4.41e-06
NM_001136050	chr14	23829643	23838879	rs10134537	23830604	G	A	0.058	1.13e-12
NM_001136116	chr5	178383381	178393994	rs12152869	178395126	A	G	0.246	6.47e-06
NM_001136127	chr1	170077243	170648480	rs17350579	170333215	G	T	0.208	3.36e-07
NM_001136152	chr3	131283363	131299923	rs10934906	131295752	T	C	0.267	1.44e-08
NM_001136152	chr3	131283363	131299923	rs9758051	131297559	G	A	0.317	6.54e-08
NM_001136180	chr18	75825569	75831811	rs1430598	75826613	G	C	0.138	2.48e-06
NM_001136180	chr18	75825569	75831811	rs1430597	75826687	A	G	0.125	2.98e-06
NM_001137606	chr22	42908589	42934368	rs35539006	42904126	C	G	0.059	8.93e-07
NM_001137606	chr22	42908589	42934368	rs2092351	42905737	G	A	0.358	4.77e-06
NM_001137606	chr22	42908589	42934368	rs139125	42907546	C	G	0.391	4.09e-06
NM_001142699	chr11	82843703	85015962	rs10792747	83657085	A	T	0.363	2.29e-06
NM_001142699	chr11	82843703	85015962	rs10792750	83665438	C	T	0.275	3.85e-06
NM_001143688	chr15	64372973	64413290	rs28593577	64414731	T	C	0.301	4.21e-06
NM_001143757	chr10	133995730	134045000	rs7085610	134000416	A	C	0.053	1.01e-06
NM_001143960	chr2	61225746	61245468	rs1729660	61219316	C	T	0.416	2.04e-14
NM_001143960	chr2	61225746	61245468	rs1177274	61222036	T	G	0.428	2.14e-12
NM_001143960	chr2	61225746	61245468	rs11498	61224323	A	G	0.442	5.13e-13
NM_001143960	chr2	61225746	61245468	rs3213944	61225802	C	G	0.382	9.65e-12
NM_001143960	chr2	61225746	61245468	rs2441467	61227653	T	C	0.45	3.01e-10
NM_001143960	chr2	61225746	61245468	rs720201	61229967	T	C	0.42	2.57e-11
NM_001143960	chr2	61225746	61245468	rs1729653	61230512	G	A	0.417	1.29e-09
NM_001143960	chr2	61225746	61245468	rs1665270	61231170	T	A	0.417	1.29e-09
NM_001143960	chr2	61225746	61245468	rs1729652	61231523	A	G	0.417	1.29e-09
NM_001143960	chr2	61225746	61245468	rs1665271	61232320	A	G	0.415	1.18e-09
NM_001143960	chr2	61225746	61245468	rs1665272	61232790	T	G	0.42	8.92e-07
NM_001143960	chr2	61225746	61245468	rs2592494	61235032	T	C	0.42	8.01e-12
NM_001143960	chr2	61225746	61245468	rs2592493	61235841	C	A	0.414	6.5e-09
NM_001143960	chr2	61225746	61245468	rs2698197	61235947	C	T	0.424	7.51e-08
NM_001143960	chr2	61225746	61245468	rs1665263	61236263	T	C	0.406	5.06e-07
NM_001143960	chr2	61225746	61245468	rs1665260	61237991	A	T	0.422	1.93e-09
NM_001143960	chr2	61225746	61245468	rs1665259	61238259	G	T	0.417	1.29e-09
NM_001143960	chr2	61225746	61245468	rs7558954	61238410	T	C	0.457	1.92e-07
NM_001143960	chr2	61225746	61245468	rs1729671	61238609	G	C	0.421	2.64e-09
NM_001143960	chr2	61225746	61245468	rs1177309	61238752	A	G	0.478	5.38e-09
NM_001143960	chr2	61225746	61245468	rs1177308	61240758	C	G	0.45	2.35e-08
NM_001143960	chr2	61225746	61245468	rs1177303	61241859	C	A	0.459	6.1e-09
NM_001143960	chr2	61225746	61245468	rs1729674	61243241	T	G	0.464	2.18e-09
NM_001143960	chr2	61225746	61245468	rs1729673	61243303	G	A	0.424	3.37e-12
NM_001143960	chr2	61225746	61245468	rs3889717	61244295	A	G	0.465	2.15e-11
NM_001143960	chr2	61225746	61245468	rs1615070	61246679	A	G	0.487	2.41e-10
NM_001143960	chr2	61225746	61245468	rs2167564	61254320	G	A	0.417	1.53e-06
NM_001143971	chr6	4835224	4900777	rs17139014	4878877	T	C	0.058	4.52e-06
NM_001143986	chr19	2928535	2946182	rs522982	2935460	C	T	0.372	3.28e-06
NM_001145313	chr9	107250135	107348904	rs10820804	107255953	A	G	0.108	6.58e-07
NM_001145313	chr9	107250135	107348904	rs7034149	107265731	C	T	0.108	6.58e-07
NM_001145313	chr9	107250135	107348904	rs10820811	107312720	A	C	0.117	8.15e-07
NM_001145313	chr9	107250135	107348904	rs12352975	107341058	A	T	0.108	6.58e-07
NM_001145356	chr9	111037	169075	rs2992854	175632	C	A	0.438	4.79e-06
NM_001145418	chr22	26704001	27405853	rs134524	27103804	G	A	0.117	4e-07
NM_001145418	chr22	26704001	27405853	rs134544	27128679	C	G	0.475	6.07e-06
NM_001145418	chr22	26704001	27405853	rs134547	27131009	G	A	0.142	9.62e-07
NM_001145418	chr22	26704001	27405853	rs695388	27163502	C	A	0.465	1.45e-06
NM_001145418	chr22	26704001	27405853	rs9625475	27171839	T	C	0.124	6.41e-07
NM_001145418	chr22	26704001	27405853	rs5752746	27176580	A	T	0.483	6.07e-06
NM_001145418	chr22	26704001	27405853	rs12166475	27190167	T	G	0.142	1.58e-06
NM_001145418	chr22	26704001	27405853	rs12166000	27203048	C	T	0.088	4.82e-06
NM_001145418	chr22	26704001	27405853	rs2013784	27253933	C	T	0.11	8.34e-07
NM_001145418	chr22	26704001	27405853	rs9620808	27323331	A	C	0.117	1.15e-07
NM_001145418	chr22	26704001	27405853	rs12166245	27329890	C	T	0.117	1.15e-07
NM_001145418	chr22	26704001	27405853	rs12165715	27335595	T	C	0.117	1.15e-07
NM_001145418	chr22	26704001	27405853	rs9625512	27350756	G	C	0.117	1.15e-07
NM_001145418	chr22	26704001	27405853	rs9625513	27352172	C	T	0.117	1.44e-07
NM_001145418	chr22	26704001	27405853	rs9625514	27352188	T	C	0.125	4.79e-08
NM_001145418	chr22	26704001	27405853	rs12168765	27363308	G	C	0.103	2.19e-08
NM_001145418	chr22	26704001	27405853	rs9625520	27367864	C	A	0.137	2.93e-06
NM_001145418	chr22	26704001	27405853	rs9625521	27369953	T	G	0.117	1.15e-07
NM_001145418	chr22	26704001	27405853	rs12169460	27372079	A	G	0.117	1.15e-07
NM_001145418	chr22	26704001	27405853	rs9625522	27375212	C	A	0.117	1.15e-07
NM_001145418	chr22	26704001	27405853	rs9625523	27375745	T	C	0.117	1.15e-07
NM_001145418	chr22	26704001	27405853	rs9620810	27383727	T	C	0.117	1.15e-07
NM_001145418	chr22	26704001	27405853	rs9608696	27396086	T	G	0.117	3.54e-07
NM_001145434	chr19	57564981	57580858	rs1054612	57561864	C	G	0.351	7.76e-09
NM_001145434	chr19	57564981	57580858	rs4802926	57572077	C	T	0.369	7.03e-10
NM_001145434	chr19	57564981	57580858	rs1993530	57576821	C	T	0.371	4.73e-11
NM_001145434	chr19	57564981	57580858	rs11084150	57576916	A	T	0.371	4.73e-11
NM_001145434	chr19	57564981	57580858	rs324126	57577949	T	C	0.425	2.8e-07
NM_001145434	chr19	57564981	57580858	rs11084156	57578699	A	G	0.371	3.74e-11
NM_001145434	chr19	57564981	57580858	rs11084157	57578717	C	A	0.372	3.45e-11
NM_001145434	chr19	57564981	57580858	rs8104808	57579239	A	C	0.372	3.45e-11
NM_001145434	chr19	57564981	57580858	rs8104812	57579249	A	C	0.345	4.24e-10
NM_001145434	chr19	57564981	57580858	rs3170100	57580432	T	G	0.372	1.38e-11
NM_001145440	chr7	71677427	71936749	rs4318932	71680977	C	A	0.354	4.24e-06
NM_001145440	chr7	71677427	71936749	rs7781040	71688111	A	G	0.45	6.26e-07
NM_001145440	chr7	71677427	71936749	rs2960927	71727447	C	A	0.363	2.81e-06
NM_001145440	chr7	71677427	71936749	rs2960937	71735957	T	C	0.467	9.95e-07
NM_001145440	chr7	71677427	71936749	rs3015894	71760154	C	A	0.354	4.75e-06
NM_001145440	chr7	71677427	71936749	rs7800425	71792541	A	G	0.119	5.42e-07
NM_001145440	chr7	71677427	71936749	rs2960999	71831804	G	A	0.358	9.81e-15
NM_001145440	chr7	71677427	71936749	rs3015861	71834251	T	A	0.358	8.88e-15
NM_001145440	chr7	71677427	71936749	rs6948163	71841437	C	T	0.358	2.48e-14
NM_001145440	chr7	71677427	71936749	rs6460030	71845379	A	G	0.358	8.02e-16
NM_001145440	chr7	71677427	71936749	rs2272090	71847640	C	T	0.345	2.15e-15
NM_001145440	chr7	71677427	71936749	rs11977018	71847895	T	A	0.358	7.21e-16
NM_001145440	chr7	71677427	71936749	rs4483038	71849412	T	C	0.257	3.12e-13
NM_001145440	chr7	71677427	71936749	rs4392770	71851387	C	T	0.257	3.12e-13
NM_001145440	chr7	71677427	71936749	rs10452708	71851738	C	T	0.402	3.2e-12
NM_001145440	chr7	71677427	71936749	rs4717678	71852780	T	C	0.257	3.12e-13
NM_001145440	chr7	71677427	71936749	rs13224992	71855066	T	C	0.261	3.12e-13
NM_001145440	chr7	71677427	71936749	rs11982415	71858778	T	C	0.257	3.12e-13
NM_001145440	chr7	71677427	71936749	rs4717065	71859627	A	G	0.257	3.12e-13
NM_001145440	chr7	71677427	71936749	rs6960833	71861259	G	A	0.358	8.02e-16
NM_001145440	chr7	71677427	71936749	rs1954707	71864762	T	C	0.215	1.05e-12
NM_001145440	chr7	71677427	71936749	rs12698441	71869049	A	C	0.358	8.02e-16
NM_001145440	chr7	71677427	71936749	rs4434516	71873558	A	T	0.371	3.38e-15
NM_001145440	chr7	71677427	71936749	rs4327740	71873840	T	G	0.356	9.42e-16
NM_001145440	chr7	71677427	71936749	rs6960783	71882338	T	C	0.261	3.12e-13
NM_001145440	chr7	71677427	71936749	rs7785103	71884527	C	T	0.261	3.12e-13
NM_001145440	chr7	71677427	71936749	rs11982710	71885936	A	G	0.366	1.44e-13
NM_001145440	chr7	71677427	71936749	rs1894769	71886557	G	C	0.204	9.49e-18
NM_001145440	chr7	71677427	71936749	rs4717684	71888973	T	A	0.391	5.12e-14
NM_001145440	chr7	71677427	71936749	rs7792924	71890867	C	A	0.204	1.03e-17
NM_001145440	chr7	71677427	71936749	rs7803570	71893279	C	A	0.283	1.64e-20
NM_001145440	chr7	71677427	71936749	rs7780415	71900745	A	G	0.406	3.4e-14
NM_001145440	chr7	71677427	71936749	rs6460033	71901854	C	A	0.261	3.12e-13
NM_001145440	chr7	71677427	71936749	rs6952471	71905170	G	C	0.4	9.28e-14
NM_001145440	chr7	71677427	71936749	rs6957619	71906230	C	T	0.263	3.12e-13
NM_001145440	chr7	71677427	71936749	rs6945435	71907467	T	C	0.261	3.12e-13
NM_001145440	chr7	71677427	71936749	rs7798532	71919939	C	A	0.257	7.36e-12
NM_001145440	chr7	71677427	71936749	rs9768979	71920564	G	A	0.265	3.35e-06
NM_001145440	chr7	71677427	71936749	rs4717692	71927255	A	G	0.367	5.51e-08
NM_001146310	chr1	2105758	2129032	rs2503701	2110978	C	T	0.394	1.81e-06
NM_001146699	chr12	112738925	112888559	rs2075387	112766879	C	T	0.245	6.61e-06
NM_001154	chr4	122808601	122837597	rs6854854	122826369	T	C	0.11	5e-06
NM_001154	chr4	122808601	122837597	rs6534309	122829379	T	C	0.106	2.91e-06
NM_001163446	chr7	129720209	129751256	rs6942830	129723111	T	C	0.35	4.31e-06
NM_001163446	chr7	129720209	129751256	rs10232532	129768716	G	A	0.487	4.89e-06
NM_001163446	chr7	129720209	129751256	rs12706926	129769216	C	A	0.487	4.89e-06
NM_001163673	chr17	1566566	1588643	rs7223247	1555779	T	G	0.106	2.22e-06
NM_001163922	chr19	56526606	56537190	rs12463376	56530460	G	A	0.4	9.94e-07
NM_001164840	chr6	5131832	5206171	rs439356	5117780	G	A	0.261	3.86e-06
NM_001164840	chr6	5131832	5206171	rs2773333	5118007	A	T	0.292	5.25e-06
NM_001164840	chr6	5131832	5206171	rs447604	5119486	C	A	0.292	5.25e-06
NM_001164840	chr6	5131832	5206171	rs445711	5125887	G	A	0.27	2.91e-06
NM_001164840	chr6	5131832	5206171	rs761361	5126846	C	G	0.284	4.64e-06
NM_001164840	chr6	5131832	5206171	rs429031	5127817	T	A	0.273	3.21e-06
NM_001164840	chr6	5131832	5206171	rs2773287	5128778	G	A	0.292	7.82e-06
NM_001164840	chr6	5131832	5206171	rs2746221	5128813	C	T	0.292	3.62e-06
NM_001164840	chr6	5131832	5206171	rs391313	5129022	T	G	0.292	7.45e-06
NM_001164840	chr6	5131832	5206171	rs419778	5129492	G	A	0.265	1.02e-06
NM_001164840	chr6	5131832	5206171	rs393454	5129922	C	T	0.292	4.75e-06
NM_001164840	chr6	5131832	5206171	rs2746222	5131441	C	A	0.307	6.78e-06
NM_001164840	chr6	5131832	5206171	rs9328289	5136433	A	G	0.27	4.14e-06
NM_001164840	chr6	5131832	5206171	rs2753255	5180601	C	T	0.297	7.9e-06
NM_001164840	chr6	5131832	5206171	rs9392665	5181879	C	G	0.265	6.92e-06
NM_001164840	chr6	5131832	5206171	rs2773294	5183035	G	A	0.266	4.51e-06
NM_001170630	chr9	70978790	71054482	rs4339703	70960574	C	T	0.465	3.52e-09
NM_001170630	chr9	70978790	71054482	rs10125494	70960681	C	G	0.383	2e-08
NM_001170630	chr9	70978790	71054482	rs4745650	70967712	G	A	0.383	2e-08
NM_001170630	chr9	70978790	71054482	rs12056979	70968766	A	G	0.383	2e-08
NM_001170630	chr9	70978790	71054482	rs7862404	70969723	G	A	0.371	1.11e-08
NM_001170630	chr9	70978790	71054482	rs1416738	70977747	C	T	0.381	1.25e-07
NM_001170630	chr9	70978790	71054482	rs1339546	70980117	G	A	0.376	3.82e-08
NM_001170630	chr9	70978790	71054482	rs1416739	70980788	C	A	0.364	5.3e-09
NM_001170630	chr9	70978790	71054482	rs10217168	70984776	T	C	0.376	3.82e-08
NM_001170630	chr9	70978790	71054482	rs10869975	70984854	T	C	0.37	1.31e-07
NM_001170630	chr9	70978790	71054482	rs10869976	70987398	C	T	0.375	4.07e-09
NM_001170630	chr9	70978790	71054482	rs9314865	70991315	A	G	0.376	3.82e-08
NM_001170630	chr9	70978790	71054482	rs2309424	70996190	A	G	0.376	3.82e-08
NM_001170630	chr9	70978790	71054482	rs7043149	71003391	T	C	0.487	3.84e-09
NM_001170630	chr9	70978790	71054482	rs1538584	71011963	A	G	0.467	6.59e-09
NM_001170630	chr9	70978790	71054482	rs2486451	71012667	T	G	0.467	6.25e-08
NM_001170630	chr9	70978790	71054482	rs4745701	71015736	A	G	0.478	3.73e-06
NM_001170747	chrX	71318250	71400539	rs6525591	71323026	T	C	0.29	7.17e-07
NM_001170747	chrX	71318250	71400539	rs2984350	71369559	C	G	0.244	7.04e-06
NM_001171690	chr22	36533857	36543129	rs6000898	36532345	T	C	0.292	5.03e-06
NM_001171690	chr22	36533857	36543129	rs2285177	36535840	T	C	0.292	5.29e-06
NM_001171690	chr22	36533857	36543129	rs2285178	36535935	T	C	0.292	5.03e-06
NM_001171690	chr22	36533857	36543129	rs13911	36542708	A	G	0.31	2.88e-07
NM_001172643	chr16	65099406	65141695	rs13331952	65141119	G	C	0.121	6.99e-06
NM_001174070	chr4	1611604	1655786	rs798727	1654935	C	T	0.195	1.09e-06
NM_001184970	chr22	41595715	41741128	rs7288133	41615866	C	T	0.478	1.38e-06
NM_001184970	chr22	41595715	41741128	rs5759013	41619417	G	A	0.442	4.75e-06
NM_001184970	chr22	41595715	41741128	rs4140554	41685200	C	T	0.456	2.98e-07
NM_001184970	chr22	41595715	41741128	rs2068943	41686255	C	T	0.456	2.98e-07
NM_001184970	chr22	41595715	41741128	rs2068944	41686386	T	G	0.46	2.28e-06
NM_001184970	chr22	41595715	41741128	rs7291153	41686443	C	T	0.46	3.46e-07
NM_001184970	chr22	41595715	41741128	rs4822236	41688032	A	G	0.475	7.97e-06
NM_001184970	chr22	41595715	41741128	rs5759059	41688436	G	A	0.483	4.43e-06
NM_001184970	chr22	41595715	41741128	rs5751404	41688681	G	T	0.483	1.53e-06
NM_001184970	chr22	41595715	41741128	rs1569510	41689392	G	A	0.456	2.98e-07
NM_001184970	chr22	41595715	41741128	rs5759066	41696240	G	A	0.46	4.85e-06
NM_001184970	chr22	41595715	41741128	rs4822241	41699293	A	T	0.456	4.41e-06
NM_001184970	chr22	41595715	41741128	rs972579	41717655	T	C	0.455	9.93e-07
NM_001184970	chr22	41595715	41741128	rs4820502	41717859	C	A	0.483	2.19e-06
NM_001184970	chr22	41595715	41741128	rs738377	41719514	C	T	0.456	4.86e-07
NM_001184970	chr22	41595715	41741128	rs733139	41720027	A	T	0.483	2.19e-06
NM_001184970	chr22	41595715	41741128	rs5759078	41722986	G	C	0.483	2.19e-06
NM_001184970	chr22	41595715	41741128	rs5759080	41723884	C	T	0.491	7.91e-06
NM_001184970	chr22	41595715	41741128	rs5751410	41723929	A	T	0.456	4.86e-07
NM_001184970	chr22	41595715	41741128	rs713717	41726053	C	T	0.473	4.79e-06
NM_001184970	chr22	41595715	41741128	rs738378	41728906	C	T	0.455	1.3e-06
NM_001184970	chr22	41595715	41741128	rs1546860	41730273	T	C	0.483	2.19e-06
NM_001184970	chr22	41595715	41741128	rs738379	41730708	A	C	0.456	5.02e-07
NM_001184970	chr22	41595715	41741128	rs5759086	41734873	C	G	0.483	9.2e-07
NM_001184970	chr22	41595715	41741128	rs5759091	41737408	C	T	0.483	2.19e-06
NM_001184970	chr22	41595715	41741128	rs5759093	41739933	G	A	0.465	1.96e-06
NM_001190972	chr8	92039881	92066661	rs11989738	92023630	C	A	0.097	6.74e-06
NM_001197234	chr6	26566131	26584828	rs3799380	26575161	T	C	0.146	5.89e-06
NM_001197234	chr6	26566131	26584828	rs3734544	26576639	G	A	0.142	3.05e-06
NM_001197234	chr6	26566131	26584828	rs9366658	26577845	G	A	0.142	3.05e-06
NM_001197234	chr6	26566131	26584828	rs9358944	26577854	A	C	0.142	3.05e-06
NM_001197234	chr6	26566131	26584828	rs9358945	26580093	A	G	0.142	3.05e-06
NM_001197234	chr6	26566131	26584828	rs7773938	26582023	C	T	0.142	3.05e-06
NM_001197234	chr6	26566131	26584828	rs3757150	26584761	T	A	0.158	1.65e-06
NM_001197234	chr6	26566131	26584828	rs6456728	26585758	G	A	0.146	5.89e-06
NM_001197234	chr6	26566131	26584828	rs9358946	26586906	G	A	0.142	3.05e-06
NM_001197234	chr6	26566131	26584828	rs7756567	26589621	T	G	0.142	3.05e-06
NM_001197234	chr6	26566131	26584828	rs2093169	26603078	C	T	0.142	3.05e-06
NM_001197234	chr6	26566131	26584828	rs9467772	26604557	A	T	0.158	1.71e-06
NM_001198541	chr5	96135943	96175604	rs1057569	96135366	G	A	0.339	5.36e-06
NM_001198541	chr5	96135943	96175604	rs13160562	96137127	G	A	0.341	5.36e-06
NM_001198858	chr6	32831852	32839308	rs7744593	32812304	A	T	0.35	3.79e-06
NM_001198858	chr6	32831852	32839308	rs9276394	32816445	T	A	0.35	3.79e-06
NM_001198858	chr6	32831852	32839308	rs2051600	32817287	A	G	0.35	3.79e-06
NM_001198858	chr6	32831852	32839308	rs2213565	32821166	C	T	0.311	1.05e-06
NM_001198858	chr6	32831852	32839308	rs9276605	32843289	A	G	0.407	5.57e-06
NM_001199054	chr16	4500677	4528472	rs9929475	4480886	A	G	0.394	1.78e-07
NM_001199054	chr16	4500677	4528472	rs3789038	4486587	G	C	0.381	1.58e-06
NM_001199054	chr16	4500677	4528472	rs11076834	4489584	G	C	0.376	2.45e-06
NM_001199054	chr16	4500677	4528472	rs2270366	4498616	G	A	0.378	1.01e-06
NM_001199054	chr16	4500677	4528472	rs1051308	4500302	G	A	0.376	5.42e-07
NM_001199054	chr16	4500677	4528472	rs4786509	4508770	C	G	0.366	3.25e-07
NM_001199054	chr16	4500677	4528472	rs11076837	4509441	C	T	0.363	3.25e-07
NM_001199054	chr16	4500677	4528472	rs7193136	4520035	G	A	0.367	2.68e-06
NM_001199054	chr16	4500677	4528472	rs3747600	4526223	A	G	0.354	6.69e-08
NM_001199054	chr16	4500677	4528472	rs860891	4526530	C	T	0.338	8.21e-07
NM_001199054	chr16	4500677	4528472	rs1641866	4533041	C	A	0.332	4.72e-06
NM_001199054	chr16	4500677	4528472	rs3859155	4533742	C	A	0.374	1.14e-07
NM_001199054	chr16	4500677	4528472	rs1684600	4534672	C	T	0.363	7.25e-09
NM_001199054	chr16	4500677	4528472	rs859219	4543162	C	A	0.248	7.28e-06
NM_001199866	chr20	16295487	16502079	rs7267108	16467238	G	T	0.119	6.55e-06
NM_001202559	chr14	64450831	64599126	rs7154406	64446942	T	G	0.198	8.12e-08
NM_001202559	chr14	64450831	64599126	rs7143764	64449036	A	G	0.148	9e-10
NM_001204063	chr14	64450831	64471837	rs7154406	64446942	T	G	0.198	4.9e-06
NM_001204063	chr14	64450831	64471837	rs7153990	64447303	G	A	0.154	5.2e-06
NM_001204063	chr14	64450831	64471837	rs17102320	64454446	T	C	0.1	1.13e-07
NM_001204063	chr14	64450831	64471837	rs10132742	64456675	C	T	0.192	2.2e-06
NM_001204063	chr14	64450831	64471837	rs9323457	64468536	C	G	0.05	5.74e-07
NM_001204827	chr22	39583030	39588731	rs138354	39602089	T	C	0.429	1.45e-09
NM_001207052	chr22	20151458	20154224	rs2629361	20170560	T	C	0.234	1.77e-10
NM_001242348	chr19	50836744	50837932	rs2286756	50836865	G	T	0.442	3.1e-16
NM_001242505	chr9	73954088	74056960	rs11143186	74040855	A	G	0.456	4.93e-06
NM_001242505	chr9	73954088	74056960	rs11143193	74043755	T	C	0.463	2.31e-06
NM_001242505	chr9	73954088	74056960	rs7862279	74048609	T	C	0.5	1.38e-06
NM_001242505	chr9	73954088	74056960	rs2208744	74054897	A	C	0.491	3.68e-06
NM_001242505	chr9	73954088	74056960	rs10869157	74068757	A	C	0.482	6.14e-06
NM_001242524	chr6	33140323	33156533	rs9277555	33163583	G	A	0.252	5.79e-07
NM_001242524	chr6	33140323	33156533	rs3117226	33165637	G	A	0.243	9.31e-07
NM_001242524	chr6	33140323	33156533	rs1367730	33166092	C	T	0.252	5.79e-07
NM_001242524	chr6	33140323	33156533	rs3128972	33166752	T	C	0.252	5.79e-07
NM_001242524	chr6	33140323	33156533	rs2179919	33167240	T	C	0.252	5.79e-07
NM_001242524	chr6	33140323	33156533	rs3128917	33167974	T	G	0.252	5.79e-07
NM_001242524	chr6	33140323	33156533	rs3117222	33168927	C	T	0.252	5.79e-07
NM_001242524	chr6	33140323	33156533	rs3130190	33169668	T	C	0.252	5.79e-07
NM_001242524	chr6	33140323	33156533	rs3130191	33169849	T	C	0.252	5.79e-07
NM_001242524	chr6	33140323	33156533	rs3130198	33171909	A	G	0.252	2.06e-06
NM_001242524	chr6	33140323	33156533	rs3117213	33172583	G	T	0.252	2.06e-06
NM_001242524	chr6	33140323	33156533	rs2395319	33175189	C	T	0.252	2.06e-06
NM_001242815	chr2	42016011	42034447	rs6750133	42024813	C	T	0.425	1.34e-06
NM_001246	chr9	139062373	139068326	rs7469569	139046223	T	C	0.372	4.06e-06
NM_001246	chr9	139062373	139068326	rs12337910	139049256	A	G	0.106	1.98e-06
NM_001246	chr9	139062373	139068326	rs7388830	139059018	T	C	0.106	4.68e-10
NM_001276	chr1	201414681	201422545	rs7515776	201422326	A	T	0.183	1.01e-07
NM_001276	chr1	201414681	201422545	rs4950928	201422505	G	C	0.17	1.59e-06
NM_001276	chr1	201414681	201422545	rs10399805	201422621	G	A	0.156	1.08e-07
NM_001276	chr1	201414681	201422545	rs10399931	201422703	T	C	0.237	4.16e-11
NM_001276	chr1	201414681	201422545	rs6691378	201423745	G	A	0.137	2.44e-07
NM_001276	chr1	201414681	201422545	rs2886117	201435504	G	A	0.137	1.03e-10
NM_001276	chr1	201414681	201422545	rs872129	201436014	A	G	0.084	4.81e-13
NM_001321	chr12	75776626	75796930	rs12316906	75790849	G	C	0.159	5.03e-06
NM_001335	chr11	65403859	65407788	rs501630	65393849	A	G	0.5	2.88e-06
NM_001335	chr11	65403859	65407788	rs2303385	65397138	G	A	0.407	1.08e-07
NM_001335	chr11	65403859	65407788	rs7940691	65397482	C	T	0.407	7.56e-08
NM_001335	chr11	65403859	65407788	rs583887	65400603	T	C	0.23	3.97e-11
NM_001335	chr11	65403859	65407788	rs601863	65403133	C	A	0.226	7.75e-10
NM_001335	chr11	65403859	65407788	rs658524	65403836	A	G	0.23	1.21e-10
NM_001335	chr11	65403859	65407788	rs645900	65404711	G	A	0.226	9.51e-11
NM_001335	chr11	65403859	65407788	rs687672	65406560	T	C	0.221	5.46e-11
NM_001335	chr11	65403859	65407788	rs658938	65408406	A	G	0.221	5.46e-11
NM_001335	chr11	65403859	65407788	rs568617	65409818	C	T	0.221	5.46e-11
NM_001335	chr11	65403859	65407788	rs694994	65409885	T	C	0.221	5.46e-11
NM_001335	chr11	65403859	65407788	rs641018	65411969	G	C	0.192	4.17e-11
NM_001335	chr11	65403859	65407788	rs656980	65412858	G	A	0.217	5.46e-11
NM_001335	chr11	65403859	65407788	rs2231884	65413140	C	T	0.173	1.49e-06
NM_001335	chr11	65403859	65407788	rs10791830	65417867	C	T	0.221	1.21e-06
NM_001335	chr11	65403859	65407788	rs622614	65419815	T	C	0.221	3.98e-08
NM_001347	chr4	942674	957344	rs4690326	943698	A	C	0.496	2.58e-06
NM_001347	chr4	942674	957344	rs11724804	955779	G	A	0.438	2.8e-06
NM_001497	chr9	33100638	33157356	rs10113903	33112645	G	C	0.268	2.29e-08
NM_001497	chr9	33100638	33157356	rs10738905	33113627	A	G	0.28	4.9e-06
NM_001497	chr9	33100638	33157356	rs10971419	33114161	T	C	0.276	3.84e-07
NM_001497	chr9	33100638	33157356	rs10758189	33115804	T	C	0.261	1.3e-08
NM_001497	chr9	33100638	33157356	rs10813950	33117640	G	A	0.259	1.88e-08
NM_001497	chr9	33100638	33157356	rs3780490	33119839	A	G	0.275	1.33e-06
NM_001497	chr9	33100638	33157356	rs10758192	33121651	G	A	0.261	1.3e-08
NM_001497	chr9	33100638	33157356	rs913214	33125085	G	A	0.263	9.28e-08
NM_001497	chr9	33100638	33157356	rs10738906	33125634	T	C	0.264	4.32e-06
NM_001497	chr9	33100638	33157356	rs10124479	33126233	T	G	0.275	2.88e-06
NM_001497	chr9	33100638	33157356	rs10813954	33127596	A	C	0.275	2.88e-06
NM_001497	chr9	33100638	33157356	rs7864705	33130352	A	C	0.271	2.34e-07
NM_001497	chr9	33100638	33157356	rs7865745	33130976	G	A	0.261	6.92e-09
NM_001497	chr9	33100638	33157356	rs7036812	33133822	T	C	0.291	3.01e-06
NM_001497	chr9	33100638	33157356	rs3824458	33134809	C	T	0.275	2.3e-06
NM_001624	chr6	107066422	107125027	rs3747787	107074471	T	C	0.235	3.76e-09
NM_001624	chr6	107066422	107125027	rs9486379	107081626	T	G	0.283	3.47e-07
NM_001715	chr8	11388929	11459517	rs978804	11381082	C	T	0.49	7.27e-06
NM_001720	chr1	39996489	40027120	rs3738673	39977410	C	T	0.345	3.36e-06
NM_001720	chr1	39996489	40027120	rs6664570	39978885	G	A	0.345	3.36e-06
NM_001720	chr1	39996489	40027120	rs580699	39979097	A	G	0.345	1.84e-07
NM_001720	chr1	39996489	40027120	rs510601	39982642	G	A	0.381	4.6e-07
NM_001720	chr1	39996489	40027120	rs10888958	39984324	T	C	0.35	4.14e-06
NM_001720	chr1	39996489	40027120	rs1046988	39991652	C	T	0.35	2.84e-06
NM_001720	chr1	39996489	40027120	rs7547787	39993393	G	A	0.35	3.36e-06
NM_001720	chr1	39996489	40027120	rs506333	39994051	T	C	0.314	7.82e-07
NM_001720	chr1	39996489	40027120	rs2138686	40015516	A	G	0.354	2.53e-14
NM_001720	chr1	39996489	40027120	rs2780923	40016991	A	G	0.283	7.05e-06
NM_001720	chr1	39996489	40027120	rs230325	40024403	A	G	0.363	1.17e-14
NM_001720	chr1	39996489	40027120	rs230278	40028160	T	C	0.442	1.46e-09
NM_001720	chr1	39996489	40027120	rs230279	40028391	A	G	0.473	4.89e-10
NM_001720	chr1	39996489	40027120	rs230280	40028459	T	G	0.354	9.9e-15
NM_001830	chrX	10084984	10165699	rs2239937	10085402	G	A	0.391	6.83e-06
NM_001830	chrX	10084984	10165699	rs5934793	10101775	C	A	0.216	4.4e-06
NM_001855	chr9	100745958	100872889	rs7047475	100862221	A	G	0.192	6.64e-06
NM_001855	chr9	100745958	100872889	rs7030799	100862283	G	A	0.192	6.05e-06
NM_001908	chr8	11737442	11763055	rs1293288	11755937	T	C	0.482	5.55e-07
NM_001928	chr19	810664	814610	rs1683563	812593	C	G	0.353	1.43e-06
NM_001928	chr19	810664	814610	rs3826945	813912	C	T	0.341	8.04e-07
NM_001928	chr19	810664	814610	rs1651895	817018	G	A	0.234	6.98e-06
NM_001928	chr19	810664	814610	rs1683591	820037	A	G	0.252	1.17e-08
NM_001928	chr19	810664	814610	rs1683590	820496	A	G	0.248	7.47e-07
NM_001928	chr19	810664	814610	rs1683569	822135	A	G	0.233	2.56e-06
NM_001928	chr19	810664	814610	rs11546307	826389	G	A	0.235	3.26e-06
NM_001928	chr19	810664	814610	rs1617214	828437	G	C	0.229	4.72e-06
NM_001928	chr19	810664	814610	rs1683565	831602	A	G	0.243	4.33e-06
NM_001928	chr19	810664	814610	rs2930894	832161	G	A	0.248	3.07e-06
NM_002006	chr4	123967312	124038840	rs13434728	123957827	G	T	0.135	2.9e-06
NM_002006	chr4	123967312	124038840	rs308447	123957996	C	T	0.375	7.83e-12
NM_002006	chr4	123967312	124038840	rs308395	123966392	C	G	0.173	8.95e-11
NM_002006	chr4	123967312	124038840	rs308412	123971467	T	G	0.173	7.15e-09
NM_002006	chr4	123967312	124038840	rs3804150	123978628	G	C	0.147	2.59e-06
NM_002006	chr4	123967312	124038840	rs308428	123983958	A	G	0.173	2.33e-07
NM_002006	chr4	123967312	124038840	rs308413	123989039	T	A	0.186	1.03e-09
NM_002098	chr6	42258999	42270672	rs2395804	42271728	G	A	0.325	4.17e-06
NM_002122	chr6	32713160	32719407	rs28383274	32694224	A	G	0.165	6.75e-06
NM_002122	chr6	32713160	32719407	rs9271488	32696978	G	T	0.416	4.03e-10
NM_002122	chr6	32713160	32719407	rs9271568	32698441	G	A	0.427	9.51e-10
NM_002122	chr6	32713160	32719407	rs9271574	32698568	T	G	0.416	4.03e-10
NM_002122	chr6	32713160	32719407	rs9271588	32698931	T	C	0.416	2.85e-06
NM_002122	chr6	32713160	32719407	rs3129766	32702419	A	G	0.392	3.43e-11
NM_002122	chr6	32713160	32719407	rs3129768	32703061	G	T	0.288	2.92e-06
NM_002122	chr6	32713160	32719407	rs9272346	32712350	G	A	0.425	7.52e-10
NM_002122	chr6	32713160	32719407	rs9272723	32717405	T	C	0.407	1.16e-07
NM_002122	chr6	32713160	32719407	rs6927022	32720375	A	G	0.482	4.05e-10
NM_002122	chr6	32713160	32719407	rs17843593	32723928	T	C	0.425	7.52e-10
NM_002122	chr6	32713160	32719407	rs17843604	32728261	C	T	0.447	4.69e-09
NM_002122	chr6	32713160	32719407	rs17843608	32728432	A	C	0.425	7.93e-10
NM_002122	chr6	32713160	32719407	rs35367950	32732638	T	C	0.425	7.64e-10
NM_002122	chr6	32713160	32719407	rs9273349	32733847	T	C	0.425	7.52e-10
NM_002122	chr6	32713160	32719407	rs6928482	32734227	T	C	0.458	9.18e-13
NM_002122	chr6	32713160	32719407	rs1063355	32735692	T	G	0.425	4.11e-10
NM_002123	chr6	32735634	32742444	rs9272723	32717405	T	C	0.407	1.14e-17
NM_002123	chr6	32735634	32742444	rs6927022	32720375	A	G	0.482	1.1e-25
NM_002123	chr6	32735634	32742444	rs17843593	32723928	T	C	0.425	8.66e-24
NM_002123	chr6	32735634	32742444	rs17843604	32728261	C	T	0.447	5.41e-16
NM_002123	chr6	32735634	32742444	rs17843608	32728432	A	C	0.425	1.33e-23
NM_002123	chr6	32735634	32742444	rs35367950	32732638	T	C	0.425	8.53e-24
NM_002123	chr6	32735634	32742444	rs9273349	32733847	T	C	0.425	8.66e-24
NM_002123	chr6	32735634	32742444	rs7744001	32734064	G	A	0.274	9.19e-08
NM_002123	chr6	32735634	32742444	rs6928482	32734227	T	C	0.458	1.8e-18
NM_002123	chr6	32735634	32742444	rs9273363	32734250	C	A	0.317	3.84e-07
NM_002123	chr6	32735634	32742444	rs6906021	32734289	T	C	0.345	5e-09
NM_002123	chr6	32735634	32742444	rs9273440	32735539	T	C	0.259	2.93e-17
NM_002123	chr6	32735634	32742444	rs1063355	32735692	T	G	0.425	8.15e-24
NM_002123	chr6	32735634	32742444	rs9273448	32735725	A	G	0.257	1.55e-17
NM_002123	chr6	32735634	32742444	rs9274183	32738473	T	C	0.286	5.58e-12
NM_002123	chr6	32735634	32742444	rs3830058	32741988	G	A	0.304	4.61e-18
NM_002123	chr6	32735634	32742444	rs3891175	32742445	C	T	0.177	9.46e-14
NM_002123	chr6	32735634	32742444	rs2647025	32743927	G	A	0.363	5.22e-13
NM_002123	chr6	32735634	32742444	rs3134996	32744844	A	T	0.407	2.35e-17
NM_002123	chr6	32735634	32742444	rs9274689	32744908	T	C	0.5	3.44e-15
NM_002123	chr6	32735634	32742444	rs9274741	32745972	T	C	0.442	7.53e-09
NM_002123	chr6	32735634	32742444	rs3129782	32756697	G	A	0.257	1.55e-17
NM_002123	chr6	32735634	32742444	rs9275134	32758590	C	G	0.315	3.04e-12
NM_002123	chr6	32735634	32742444	rs9275141	32759095	T	G	0.491	5.64e-11
NM_002123	chr6	32735634	32742444	rs3021061	32759817	C	G	0.106	2.39e-07
NM_002123	chr6	32735634	32742444	rs2856695	32759872	A	G	0.491	5.64e-11
NM_002123	chr6	32735634	32742444	rs3021058	32760337	A	C	0.491	5.64e-11
NM_002123	chr6	32735634	32742444	rs3134975	32760559	T	C	0.308	7.07e-19
NM_002123	chr6	32735634	32742444	rs4947342	32761048	G	A	0.305	1e-11
NM_002123	chr6	32735634	32742444	rs2856692	32761363	T	G	0.305	1e-11
NM_002123	chr6	32735634	32742444	rs2856691	32761413	G	A	0.277	7.83e-13
NM_002124	chr6	32654524	32665540	rs28366298	32668837	A	C	0.42	1.64e-07
NM_002124	chr6	32654524	32665540	rs28366337	32672677	A	G	0.459	2.67e-06
NM_002124	chr6	32654524	32665540	rs477515	32677669	G	A	0.425	8.36e-07
NM_002124	chr6	32654524	32665540	rs2516049	32678378	T	C	0.425	8.36e-07
NM_002125	chr6	32593131	32605984	rs1137498	32593190	A	C	0.317	5.05e-13
NM_002257	chr19	56014215	56018855	rs1054713	56015313	A	G	0.372	5.94e-06
NM_002295	chr3	39423207	39429036	rs11129823	39403245	C	T	0.296	6.76e-10
NM_002295	chr3	39423207	39429036	rs870843	39410869	G	C	0.296	1.21e-08
NM_002295	chr3	39423207	39429036	rs12635760	39416055	C	T	0.3	1.5e-06
NM_002295	chr3	39423207	39429036	rs4464383	39419874	C	G	0.296	6.76e-10
NM_002295	chr3	39423207	39429036	rs13062836	39420281	G	A	0.289	8.51e-07
NM_002295	chr3	39423207	39429036	rs6806372	39420784	C	T	0.296	6.74e-10
NM_002295	chr3	39423207	39429036	rs6781576	39420900	G	A	0.3	1.5e-06
NM_002295	chr3	39423207	39429036	rs2133579	39421292	A	G	0.3	1.6e-06
NM_002295	chr3	39423207	39429036	rs7625535	39422540	T	C	0.296	6.76e-10
NM_002295	chr3	39423207	39429036	rs3772146	39423208	C	T	0.319	3.9e-09
NM_002295	chr3	39423207	39429036	rs3772143	39423585	T	G	0.482	9.43e-14
NM_002295	chr3	39423207	39429036	rs3772141	39424445	A	G	0.302	1.78e-06
NM_002295	chr3	39423207	39429036	rs3772138	39425069	C	T	0.296	6.76e-10
NM_002295	chr3	39423207	39429036	rs12638378	39430319	G	A	0.296	6.76e-10
NM_002295	chr3	39423207	39429036	rs12638341	39430358	C	T	0.296	6.76e-10
NM_002295	chr3	39423207	39429036	rs12491062	39431389	A	T	0.287	7.92e-06
NM_002295	chr3	39423207	39429036	rs10454237	39432593	G	A	0.45	3.83e-06
NM_002295	chr3	39423207	39429036	rs4016652	39436041	G	A	0.296	3.04e-09
NM_002295	chr3	39423207	39429036	rs2039845	39438990	A	G	0.292	3.04e-09
NM_002295	chr3	39423207	39429036	rs1877555	39440456	G	T	0.281	4.78e-06
NM_002295	chr3	39423207	39429036	rs953275	39440781	A	T	0.3	5.55e-06
NM_002295	chr3	39423207	39429036	rs10510701	39441449	C	T	0.296	3.04e-09
NM_002295	chr3	39423207	39429036	rs12493418	39446198	C	A	0.288	1.87e-06
NM_002318	chr8	23210354	23317667	rs7828700	23332539	T	C	0.339	2.74e-06
NM_002337	chr4	3475121	3504022	rs10937930	3465908	C	T	0.188	6.92e-06
NM_002412	chr10	131155443	131455773	rs579952	131246074	T	A	0.363	3.35e-06
NM_002412	chr10	131155443	131455773	rs579325	131253678	C	T	0.367	4.38e-06
NM_002412	chr10	131155443	131455773	rs509017	131257164	T	G	0.352	1.32e-06
NM_002412	chr10	131155443	131455773	rs578932	131260714	C	A	0.371	2.79e-06
NM_002412	chr10	131155443	131455773	rs574831	131269180	A	G	0.42	4.03e-06
NM_002412	chr10	131155443	131455773	rs471390	131272815	G	A	0.376	5.94e-06
NM_002412	chr10	131155443	131455773	rs551491	131287811	G	A	0.434	4.66e-08
NM_002412	chr10	131155443	131455773	rs506915	131287995	A	G	0.389	1.04e-06
NM_002412	chr10	131155443	131455773	rs550389	131288109	A	G	0.431	5.23e-08
NM_002412	chr10	131155443	131455773	rs507900	131288134	G	A	0.385	4.46e-08
NM_002412	chr10	131155443	131455773	rs480643	131290298	A	G	0.434	5.69e-10
NM_002412	chr10	131155443	131455773	rs4751104	131295348	G	A	0.42	4.31e-06
NM_002412	chr10	131155443	131455773	rs513736	131296479	G	A	0.434	6.81e-09
NM_002412	chr10	131155443	131455773	rs506274	131299382	T	A	0.415	9.96e-09
NM_002412	chr10	131155443	131455773	rs538969	131300598	C	T	0.44	4.96e-08
NM_002412	chr10	131155443	131455773	rs12250002	131301237	C	G	0.383	5.18e-06
NM_002412	chr10	131155443	131455773	rs555545	131301576	G	A	0.49	3.87e-08
NM_002412	chr10	131155443	131455773	rs569235	131301610	T	C	0.432	8.22e-08
NM_002412	chr10	131155443	131455773	rs524545	131301830	G	T	0.473	5.95e-09
NM_002412	chr10	131155443	131455773	rs11016847	131302147	G	A	0.327	1.53e-06
NM_002412	chr10	131155443	131455773	rs475250	131302548	C	G	0.473	4.06e-08
NM_002412	chr10	131155443	131455773	rs502076	131303145	C	A	0.442	1.5e-07
NM_002412	chr10	131155443	131455773	rs553371	131303666	T	C	0.433	1.16e-08
NM_002412	chr10	131155443	131455773	rs548390	131307417	G	A	0.44	1.45e-07
NM_002412	chr10	131155443	131455773	rs503660	131308989	A	G	0.438	3.07e-09
NM_002412	chr10	131155443	131455773	rs514963	131309697	C	T	0.478	1.29e-06
NM_002412	chr10	131155443	131455773	rs516704	131309869	G	A	0.433	1.33e-07
NM_002412	chr10	131155443	131455773	rs7091540	131310266	C	T	0.449	1.59e-08
NM_002412	chr10	131155443	131455773	rs544217	131310574	A	G	0.473	3.59e-07
NM_002412	chr10	131155443	131455773	rs570967	131311320	T	G	0.478	2.33e-07
NM_002412	chr10	131155443	131455773	rs567700	131313116	C	T	0.446	8.32e-09
NM_002412	chr10	131155443	131455773	rs554792	131313171	A	G	0.418	1.12e-07
NM_002412	chr10	131155443	131455773	rs565974	131313264	C	T	0.433	6.82e-08
NM_002412	chr10	131155443	131455773	rs4751106	131314643	G	T	0.482	2.31e-06
NM_002412	chr10	131155443	131455773	rs508360	131314959	A	G	0.466	1e-06
NM_002412	chr10	131155443	131455773	rs508303	131314986	A	T	0.438	7.41e-09
NM_002412	chr10	131155443	131455773	rs477692	131316012	T	C	0.442	1.73e-07
NM_002412	chr10	131155443	131455773	rs558764	131316947	T	G	0.438	6.77e-10
NM_002412	chr10	131155443	131455773	rs531572	131317559	C	T	0.442	1.73e-07
NM_002412	chr10	131155443	131455773	rs530466	131317707	T	C	0.442	1.73e-07
NM_002412	chr10	131155443	131455773	rs473073	131319636	G	T	0.433	8.38e-08
NM_002412	chr10	131155443	131455773	rs522891	131320906	T	C	0.433	8.38e-08
NM_002412	chr10	131155443	131455773	rs12247354	131326551	A	G	0.357	1.29e-07
NM_002412	chr10	131155443	131455773	rs4750759	131326593	G	A	0.438	6.34e-07
NM_002412	chr10	131155443	131455773	rs4750760	131330308	A	G	0.408	7.48e-09
NM_002412	chr10	131155443	131455773	rs4751108	131330419	T	C	0.408	7.48e-09
NM_002412	chr10	131155443	131455773	rs7475154	131330574	C	T	0.431	1.22e-06
NM_002412	chr10	131155443	131455773	rs12264213	131331239	G	A	0.381	6.09e-06
NM_002412	chr10	131155443	131455773	rs11016853	131333980	A	G	0.469	5.68e-06
NM_002466	chr20	41729122	41778536	rs285205	41730058	A	C	0.097	5.12e-06
NM_002526	chr6	86216020	86262228	rs12662033	86198397	C	T	0.125	3.27e-07
NM_002526	chr6	86216020	86262228	rs4487548	86199130	A	G	0.133	1.2e-07
NM_002526	chr6	86216020	86262228	rs7772233	86202743	T	G	0.129	1.42e-08
NM_002526	chr6	86216020	86262228	rs9344524	86206370	C	A	0.125	1.07e-07
NM_002526	chr6	86216020	86262228	rs9362218	86206482	A	G	0.119	2.7e-06
NM_002526	chr6	86216020	86262228	rs9353315	86206657	A	G	0.075	2.71e-06
NM_002526	chr6	86216020	86262228	rs9344525	86208157	A	G	0.134	3.6e-07
NM_002526	chr6	86216020	86262228	rs1570311	86211870	T	G	0.133	1.6e-07
NM_002526	chr6	86216020	86262228	rs9450278	86215061	G	A	0.133	1.38e-10
NM_002526	chr6	86216020	86262228	rs4458647	86215224	T	C	0.133	1.38e-10
NM_002526	chr6	86216020	86262228	rs4400191	86222521	C	T	0.133	1.07e-07
NM_002526	chr6	86216020	86262228	rs6942065	86224984	G	A	0.128	1.58e-06
NM_002526	chr6	86216020	86262228	rs9450280	86226356	A	G	0.112	4.4e-08
NM_002526	chr6	86216020	86262228	rs9359655	86228662	A	G	0.133	6.83e-08
NM_002526	chr6	86216020	86262228	rs4144167	86229171	C	T	0.125	4.63e-07
NM_002526	chr6	86216020	86262228	rs4373339	86230763	C	T	0.128	1.78e-08
NM_002526	chr6	86216020	86262228	rs4565270	86231169	G	A	0.125	7.66e-08
NM_002526	chr6	86216020	86262228	rs7753022	86233344	G	A	0.116	1.63e-06
NM_002534	chr12	111829121	111840214	rs10492028	111821546	A	G	0.19	8.66e-08
NM_002534	chr12	111829121	111840214	rs11066443	111822114	C	T	0.167	1.34e-08
NM_002534	chr12	111829121	111840214	rs10774670	111826545	A	G	0.192	7.78e-06
NM_002534	chr12	111829121	111840214	rs10744785	111829639	C	G	0.169	8.89e-10
NM_002534	chr12	111829121	111840214	rs3741981	111833253	G	A	0.434	2.23e-11
NM_002534	chr12	111829121	111840214	rs10774671	111841576	G	A	0.367	8.54e-35
NM_002534	chr12	111829121	111840214	rs10850097	111845500	C	T	0.358	1.8e-09
NM_002534	chr12	111829121	111840214	rs7134391	111851074	G	A	0.394	9.21e-10
NM_002738	chr16	23754800	24139433	rs2023671	23757340	G	T	0.192	2.86e-06
NM_002889	chr7	149666339	149669696	rs3735170	149665117	T	C	0.277	4.23e-06
NM_002889	chr7	149666339	149669696	rs3735169	149665311	A	G	0.227	4.09e-06
NM_002889	chr7	149666339	149669696	rs1047575	149666433	C	G	0.233	1.57e-08
NM_002898	chr12	55201875	55276247	rs3782235	55201814	G	A	0.478	6.86e-15
NM_002898	chr12	55201875	55276247	rs4759247	55205101	T	G	0.478	1.32e-12
NM_002898	chr12	55201875	55276247	rs7299115	55215044	T	C	0.491	1.46e-10
NM_002898	chr12	55201875	55276247	rs7314300	55215611	C	T	0.491	5.31e-13
NM_002898	chr12	55201875	55276247	rs10876902	55215631	T	C	0.491	1.8e-10
NM_002898	chr12	55201875	55276247	rs10876903	55215714	A	G	0.5	2.61e-07
NM_002898	chr12	55201875	55276247	rs7131699	55219429	T	C	0.475	7.32e-06
NM_002898	chr12	55201875	55276247	rs12368065	55232507	A	G	0.473	2.35e-10
NM_002922	chr1	190811479	190815782	rs6428106	190821054	G	T	0.133	1.5e-06
NM_002922	chr1	190811479	190815782	rs6675412	190822587	C	G	0.127	1.75e-06
NM_002939	chr11	484511	496821	rs11246164	478877	C	T	0.19	9.51e-10
NM_002939	chr11	484511	496821	rs176939	486073	C	G	0.25	1.95e-06
NM_002939	chr11	484511	496821	rs211526	486116	G	A	0.199	3.25e-08
NM_002939	chr11	484511	496821	rs7930593	492013	G	A	0.341	5.88e-07
NM_002939	chr11	484511	496821	rs7944548	492217	C	T	0.295	5.27e-07
NM_002939	chr11	484511	496821	rs7114673	499333	A	G	0.199	7.9e-09
NM_002939	chr11	484511	496821	rs12420868	501805	C	T	0.199	9.69e-09
NM_002939	chr11	484511	496821	rs11246169	516438	C	G	0.195	8.4e-08
NM_002952	chr16	1952062	1954828	rs338791	1950087	C	A	0.188	3.37e-08
NM_002952	chr16	1952062	1954828	rs758334	1951008	C	T	0.181	2.53e-08
NM_002952	chr16	1952062	1954828	rs740580	1951065	T	C	0.181	2.53e-08
NM_002952	chr16	1952062	1954828	rs731198	1951083	T	C	0.181	2.53e-08
NM_002952	chr16	1952062	1954828	rs2302178	1961894	A	G	0.199	3.29e-06
NM_002966	chr1	150222009	150233338	rs2999528	150219509	C	T	0.442	7.72e-06
NM_003255	chr17	74360653	74433067	rs4789860	74410228	T	C	0.416	9.07e-07
NM_003316	chr21	37377116	37497278	rs2298682	37366760	A	G	0.5	5.55e-06
NM_003316	chr21	37377116	37497278	rs4817844	37368934	A	T	0.456	4.32e-06
NM_003316	chr21	37377116	37497278	rs1015549	37370750	T	C	0.46	3.99e-06
NM_003316	chr21	37377116	37497278	rs9975168	37372427	C	T	0.46	1.97e-06
NM_003316	chr21	37377116	37497278	rs7275582	37373000	C	T	0.451	3.21e-06
NM_003316	chr21	37377116	37497278	rs2156076	37374504	C	A	0.455	5.33e-06
NM_003316	chr21	37377116	37497278	rs4411798	37375053	A	G	0.455	7.35e-06
NM_003316	chr21	37377116	37497278	rs2835574	37377194	C	A	0.456	4.32e-06
NM_003316	chr21	37377116	37497278	rs2835575	37377806	A	G	0.455	4.6e-06
NM_003316	chr21	37377116	37497278	rs9974286	37378702	C	T	0.456	3.59e-06
NM_003316	chr21	37377116	37497278	rs2835576	37379263	C	T	0.456	4.32e-06
NM_003316	chr21	37377116	37497278	rs2835577	37379327	T	C	0.455	4.6e-06
NM_003316	chr21	37377116	37497278	rs2835578	37379541	T	C	0.455	4.6e-06
NM_003316	chr21	37377116	37497278	rs2835579	37379835	T	C	0.455	4.6e-06
NM_003316	chr21	37377116	37497278	rs2835584	37382208	T	A	0.456	4.32e-06
NM_003316	chr21	37377116	37497278	rs2006941	37389486	C	A	0.455	4.6e-06
NM_003316	chr21	37377116	37497278	rs2835600	37390828	A	G	0.455	4.6e-06
NM_003316	chr21	37377116	37497278	rs2835601	37390887	T	G	0.451	6.94e-06
NM_003316	chr21	37377116	37497278	rs4816560	37409431	G	T	0.456	3.95e-06
NM_003316	chr21	37377116	37497278	rs6517404	37416788	G	A	0.495	2.81e-06
NM_003316	chr21	37377116	37497278	rs3992	37427839	G	A	0.451	6.55e-06
NM_003316	chr21	37377116	37497278	rs2252893	37429442	T	C	0.442	1.54e-06
NM_003316	chr21	37377116	37497278	rs2835621	37432486	G	A	0.438	2.54e-06
NM_003316	chr21	37377116	37497278	rs2835624	37434127	T	C	0.296	3.8e-06
NM_003316	chr21	37377116	37497278	rs764175	37438928	C	T	0.442	1.67e-06
NM_003316	chr21	37377116	37497278	rs2835630	37443712	A	G	0.427	7.41e-07
NM_003316	chr21	37377116	37497278	rs767998	37447522	T	G	0.438	1.34e-06
NM_003316	chr21	37377116	37497278	rs2835638	37456403	T	C	0.438	3.1e-06
NM_003316	chr21	37377116	37497278	rs2835644	37467480	G	T	0.442	1.54e-06
NM_003316	chr21	37377116	37497278	rs2835645	37468252	T	C	0.295	7.67e-06
NM_003316	chr21	37377116	37497278	rs2835647	37468643	C	T	0.442	1.6e-06
NM_003316	chr21	37377116	37497278	rs2051398	37472128	T	C	0.442	2.54e-06
NM_003316	chr21	37377116	37497278	rs8129942	37473940	A	G	0.442	1.54e-06
NM_003316	chr21	37377116	37497278	rs2835649	37474100	A	G	0.442	1.54e-06
NM_003316	chr21	37377116	37497278	rs2835653	37480506	G	A	0.442	4.64e-06
NM_003316	chr21	37377116	37497278	rs2835657	37486934	T	C	0.447	1.52e-06
NM_003316	chr21	37377116	37497278	rs2835659	37489772	C	T	0.446	3.13e-06
NM_003316	chr21	37377116	37497278	rs762139	37490345	A	T	0.449	3.85e-06
NM_003316	chr21	37377116	37497278	rs1053984	37495888	C	T	0.482	9.9e-07
NM_003316	chr21	37377116	37497278	rs2835667	37501784	G	A	0.438	3.92e-06
NM_003316	chr21	37377116	37497278	rs7277820	37502179	A	G	0.442	1.65e-06
NM_003316	chr21	37377116	37497278	rs2835676	37513181	C	T	0.312	9.33e-07
NM_003571	chr3	134601479	134676746	rs9818906	134664301	T	A	0.375	2.62e-08
NM_003571	chr3	134601479	134676746	rs2737717	134668524	T	C	0.416	2.99e-16
NM_003571	chr3	134601479	134676746	rs2370247	134669431	G	T	0.5	4.57e-06
NM_003571	chr3	134601479	134676746	rs13069027	134672880	C	A	0.42	4.65e-06
NM_003706	chr19	53242911	53305921	rs251693	53307249	C	T	0.447	3.22e-06
NM_003706	chr19	53242911	53305921	rs20581	53314239	A	G	0.451	3.04e-06
NM_003706	chr19	53242911	53305921	rs156633	53319074	G	A	0.451	3.91e-06
NM_003800	chr6	89376707	89730067	rs2610767	89378958	C	T	0.112	4.98e-06
NM_003800	chr6	89376707	89730067	rs2756369	89382936	C	T	0.108	1.1e-07
NM_003935	chr22	20641402	20667147	rs12152192	20633521	G	C	0.117	1.32e-06
NM_003935	chr22	20641402	20667147	rs9607461	20652274	A	G	0.117	1.32e-06
NM_003935	chr22	20641402	20667147	rs2266977	20658316	T	C	0.128	5.32e-06
NM_003935	chr22	20641402	20667147	rs9610773	20659851	G	C	0.071	1.96e-06
NM_003935	chr22	20641402	20667147	rs10427625	20662583	A	G	0.108	4.44e-07
NM_003970	chr8	1980564	2080787	rs2280902	2064479	A	G	0.425	6.19e-09
NM_003970	chr8	1980564	2080787	rs12681998	2066222	G	A	0.398	2.48e-07
NM_003970	chr8	1980564	2080787	rs12680793	2067696	A	G	0.385	2.38e-07
NM_003970	chr8	1980564	2080787	rs2099746	2082848	G	T	0.381	7.8e-07
NM_003970	chr8	1980564	2080787	rs6986035	2084810	C	G	0.376	7.8e-07
NM_003970	chr8	1980564	2080787	rs7013774	2084967	T	C	0.173	7.97e-06
NM_003970	chr8	1980564	2080787	rs10099190	2088893	G	A	0.372	2.01e-06
NM_003970	chr8	1980564	2080787	rs6987264	2089921	G	A	0.367	5.15e-06
NM_004032	chr6	110820075	110843446	rs9481066	110848851	A	G	0.407	6.03e-06
NM_004155	chr6	2832502	2848544	rs318491	2843595	A	G	0.389	2.14e-06
NM_004227	chr7	6167936	6278767	rs7791225	6228208	A	G	0.097	1.85e-06
NM_004227	chr7	6167936	6278767	rs6962767	6228640	T	C	0.097	1.85e-06
NM_004227	chr7	6167936	6278767	rs6463540	6263368	T	C	0.097	6.2e-07
NM_004227	chr7	6167936	6278767	rs7777433	6266956	T	C	0.097	6.2e-07
NM_004245	chr15	41312084	41346347	rs525403	41322388	A	G	0.336	3.33e-07
NM_004245	chr15	41312084	41346347	rs542036	41328431	C	T	0.288	1.14e-06
NM_004245	chr15	41312084	41346347	rs555001	41333020	G	A	0.319	1.57e-06
NM_004245	chr15	41312084	41346347	rs574065	41337947	A	G	0.312	3.17e-06
NM_004245	chr15	41312084	41346347	rs471122	41345866	A	G	0.314	3.17e-06
NM_004245	chr15	41312084	41346347	rs531910	41347899	A	G	0.314	3.17e-06
NM_004245	chr15	41312084	41346347	rs530683	41356291	C	T	0.314	8.7e-07
NM_004271	chr6	6533932	6600215	rs977785	6533880	A	C	0.296	6.59e-07
NM_004271	chr6	6533932	6600215	rs6597220	6534476	C	T	0.296	1.03e-06
NM_004271	chr6	6533932	6600215	rs9328374	6536628	G	A	0.252	3.62e-07
NM_004271	chr6	6533932	6600215	rs6922002	6571262	G	A	0.128	9.26e-08
NM_004273	chr10	73394125	73443328	rs4148926	73407130	G	C	0.333	1.23e-07
NM_004273	chr10	73394125	73443328	rs4148928	73410619	G	A	0.358	7.64e-09
NM_004273	chr10	73394125	73443328	rs4148929	73410843	A	C	0.356	1.15e-07
NM_004273	chr10	73394125	73443328	rs4746104	73414993	T	C	0.354	1.56e-06
NM_004273	chr10	73394125	73443328	rs1006974	73415482	C	T	0.358	1.05e-09
NM_004390	chr15	77001146	77024475	rs4779112	77007641	G	A	0.292	5.74e-07
NM_004390	chr15	77001146	77024475	rs11638844	77018573	A	G	0.296	1.56e-07
NM_004390	chr15	77001146	77024475	rs11072815	77019374	A	G	0.299	1.55e-06
NM_004390	chr15	77001146	77024475	rs2870085	77021323	T	C	0.305	1.27e-06
NM_004390	chr15	77001146	77024475	rs11855406	77021919	A	G	0.301	2.65e-07
NM_004390	chr15	77001146	77024475	rs3825932	77022501	T	C	0.305	1.26e-07
NM_004390	chr15	77001146	77024475	rs11072817	77023870	G	A	0.279	2.08e-08
NM_004390	chr15	77001146	77024475	rs11072818	77023988	A	G	0.279	3.39e-07
NM_004390	chr15	77001146	77024475	rs1369324	77026774	A	G	0.279	3.52e-08
NM_004552	chr1	39264553	39272895	rs1555745	39255716	A	G	0.102	1.31e-07
NM_004552	chr1	39264553	39272895	rs1974041	39256024	A	T	0.119	2.69e-09
NM_004552	chr1	39264553	39272895	rs1984600	39264514	G	C	0.121	8.04e-10
NM_004552	chr1	39264553	39272895	rs1555741	39265708	T	C	0.102	1.31e-07
NM_004552	chr1	39264553	39272895	rs6663155	39271078	G	A	0.097	3.96e-06
NM_004552	chr1	39264553	39272895	rs7554800	39276430	T	C	0.117	2.45e-06
NM_004552	chr1	39264553	39272895	rs7554809	39276465	T	C	0.102	1.31e-07
NM_004552	chr1	39264553	39272895	rs4660993	39278205	A	G	0.119	2.69e-09
NM_004552	chr1	39264553	39272895	rs10888651	39279778	C	T	0.117	2.44e-09
NM_004552	chr1	39264553	39272895	rs4661002	39280878	G	A	0.137	7.06e-09
NM_004552	chr1	39264553	39272895	rs10749684	39284977	C	T	0.108	2.47e-06
NM_004552	chr1	39264553	39272895	rs10465799	39290593	G	A	0.103	3.85e-10
NM_004552	chr1	39264553	39272895	rs2038816	39291011	G	A	0.102	3.47e-10
NM_004552	chr1	39264553	39272895	rs11205611	39292005	A	T	0.117	1.73e-12
NM_004568	chr6	2893391	2917398	rs11242810	2882346	G	A	0.277	7.49e-07
NM_004568	chr6	2893391	2917398	rs6907803	2882733	C	T	0.281	8.37e-07
NM_004711	chr22	38075899	38111539	rs137685	38069574	C	T	0.451	1.87e-06
NM_004711	chr22	38075899	38111539	rs137687	38070024	G	A	0.467	3.03e-07
NM_004711	chr22	38075899	38111539	rs9607634	38075187	C	T	0.075	2.57e-07
NM_004711	chr22	38075899	38111539	rs909685	38077617	T	A	0.358	1.19e-15
NM_004711	chr22	38075899	38111539	rs2069235	38077726	G	A	0.305	2.54e-19
NM_004711	chr22	38075899	38111539	rs3788551	38082473	A	T	0.076	5.4e-07
NM_004822	chr17	8865583	9088042	rs10852911	8940181	T	C	0.233	2.32e-08
NM_004822	chr17	8865583	9088042	rs9905687	8940921	A	G	0.223	6.14e-08
NM_004822	chr17	8865583	9088042	rs4791777	8942135	A	G	0.239	1.55e-07
NM_004822	chr17	8865583	9088042	rs9915223	8942662	A	G	0.248	1.19e-07
NM_004822	chr17	8865583	9088042	rs4791779	8946118	A	G	0.241	3.32e-07
NM_004822	chr17	8865583	9088042	rs9893230	8951009	T	C	0.181	2.72e-07
NM_004894	chr14	103448377	103457656	rs10141347	103442662	T	G	0.054	1.39e-09
NM_004894	chr14	103448377	103457656	rs10131550	103442852	C	T	0.068	1.93e-06
NM_004918	chr14	95222506	95228733	rs2296310	95206528	C	A	0.143	5.18e-18
NM_004918	chr14	95222506	95228733	rs1748932	95209837	G	A	0.387	1.46e-06
NM_004944	chr3	58153393	58175438	rs17059007	58170506	G	A	0.317	7.78e-07
NM_004944	chr3	58153393	58175438	rs4681822	58174388	C	G	0.317	8.89e-07
NM_004946	chr5	168996828	169442964	rs261037	169216749	T	C	0.125	6.51e-06
NM_004992	chrX	152940457	153016382	rs1734792	152994254	A	C	0.178	4.31e-06
NM_005024	chr18	59733724	59753456	rs1916662	59714021	A	T	0.239	7.67e-08
NM_005024	chr18	59733724	59753456	rs3819335	59714172	T	A	0.243	3.64e-14
NM_005024	chr18	59733724	59753456	rs1532886	59714445	T	C	0.233	2.62e-13
NM_005024	chr18	59733724	59753456	rs1532887	59714686	C	T	0.17	3.4e-06
NM_005024	chr18	59733724	59753456	rs1532889	59714820	C	T	0.225	8.25e-08
NM_005024	chr18	59733724	59753456	rs2332874	59714990	C	T	0.225	8.25e-08
NM_005024	chr18	59733724	59753456	rs2114380	59715086	G	C	0.233	2.62e-13
NM_005024	chr18	59733724	59753456	rs6098	59715374	A	G	0.237	3.93e-08
NM_005024	chr18	59733724	59753456	rs2278180	59715493	A	G	0.239	1.91e-08
NM_005024	chr18	59733724	59753456	rs2278179	59715512	A	T	0.225	9.52e-08
NM_005024	chr18	59733724	59753456	rs2278178	59715569	G	A	0.233	3.87e-13
NM_005024	chr18	59733724	59753456	rs2278177	59715590	C	T	0.204	2.15e-06
NM_005024	chr18	59733724	59753456	rs1916658	59715759	A	T	0.225	8.25e-08
NM_005024	chr18	59733724	59753456	rs1916659	59716188	T	C	0.239	3.67e-07
NM_005024	chr18	59733724	59753456	rs9947143	59716517	T	C	0.225	8.25e-08
NM_005024	chr18	59733724	59753456	rs9955420	59716790	G	A	0.22	1.04e-07
NM_005024	chr18	59733724	59753456	rs4599014	59716905	T	C	0.225	8.25e-08
NM_005024	chr18	59733724	59753456	rs9950615	59717558	T	G	0.243	5.83e-14
NM_005024	chr18	59733724	59753456	rs7505052	59717646	A	G	0.217	2.42e-06
NM_005024	chr18	59733724	59753456	rs2332875	59718067	G	T	0.233	4.11e-13
NM_005024	chr18	59733724	59753456	rs1544896	59718461	C	T	0.225	1.75e-07
NM_005024	chr18	59733724	59753456	rs1544895	59718636	G	A	0.224	3.9e-07
NM_005024	chr18	59733724	59753456	rs1544894	59718761	G	T	0.225	8.25e-08
NM_005024	chr18	59733724	59753456	rs1544893	59718952	A	G	0.233	1.04e-07
NM_005024	chr18	59733724	59753456	rs10513932	59719294	T	G	0.225	8.25e-08
NM_005024	chr18	59733724	59753456	rs1916660	59719849	A	T	0.233	9.86e-14
NM_005024	chr18	59733724	59753456	rs13381217	59720344	C	T	0.058	3.5e-06
NM_005024	chr18	59733724	59753456	rs1015416	59720363	A	C	0.243	8.28e-15
NM_005024	chr18	59733724	59753456	rs1863583	59720523	T	A	0.239	1.29e-07
NM_005024	chr18	59733724	59753456	rs6103	59721483	C	G	0.239	1.29e-07
NM_005024	chr18	59733724	59753456	rs6104	59721509	C	G	0.207	1.63e-07
NM_005024	chr18	59733724	59753456	rs12102	59721962	G	A	0.239	1.1e-07
NM_005024	chr18	59733724	59753456	rs2114378	59722179	T	C	0.239	1.1e-07
NM_005024	chr18	59733724	59753456	rs2140452	59722502	T	A	0.225	8.25e-08
NM_005024	chr18	59733724	59753456	rs7231714	59725580	T	A	0.243	1.17e-14
NM_005024	chr18	59733724	59753456	rs1006961	59726212	A	G	0.225	8.25e-08
NM_005024	chr18	59733724	59753456	rs1006960	59726552	T	A	0.225	8.25e-08
NM_005024	chr18	59733724	59753456	rs8089365	59726987	A	G	0.243	1.37e-08
NM_005024	chr18	59733724	59753456	rs9948717	59727086	C	T	0.192	7.3e-06
NM_005024	chr18	59733724	59753456	rs9966367	59728271	A	G	0.221	5.61e-14
NM_005024	chr18	59733724	59753456	rs9955526	59730261	A	G	0.192	4.97e-06
NM_005024	chr18	59733724	59753456	rs12327005	59731116	T	A	0.2	5.73e-06
NM_005024	chr18	59733724	59753456	rs12327162	59731189	T	C	0.208	4.74e-13
NM_005024	chr18	59733724	59753456	rs8086765	59731581	C	T	0.208	8.43e-13
NM_005024	chr18	59733724	59753456	rs7241748	59733108	T	C	0.217	5.68e-14
NM_005024	chr18	59733724	59753456	rs8097425	59733847	A	G	0.221	2.5e-12
NM_005024	chr18	59733724	59753456	rs8084931	59735061	C	T	0.24	9.42e-13
NM_005024	chr18	59733724	59753456	rs9320033	59735962	C	T	0.221	5.68e-14
NM_005024	chr18	59733724	59753456	rs724557	59736125	A	T	0.2	5.73e-06
NM_005024	chr18	59733724	59753456	rs1944273	59736514	G	C	0.2	5.73e-06
NM_005024	chr18	59733724	59753456	rs1944272	59736638	G	C	0.2	5.73e-06
NM_005024	chr18	59733724	59753456	rs1944271	59736845	C	T	0.2	5.73e-06
NM_005024	chr18	59733724	59753456	rs9955171	59736927	T	C	0.2	5.73e-06
NM_005024	chr18	59733724	59753456	rs8085490	59737365	T	C	0.221	5.68e-14
NM_005024	chr18	59733724	59753456	rs8099238	59737617	A	C	0.239	2.62e-14
NM_005024	chr18	59733724	59753456	rs9967382	59738047	C	T	0.234	9.81e-14
NM_005024	chr18	59733724	59753456	rs976038	59738648	C	G	0.221	2.62e-14
NM_005024	chr18	59733724	59753456	rs2114377	59743756	G	A	0.3	3.52e-09
NM_005024	chr18	59733724	59753456	rs9960901	59744047	T	A	0.3	3.52e-09
NM_005024	chr18	59733724	59753456	rs8090188	59744441	A	G	0.287	4.38e-09
NM_005024	chr18	59733724	59753456	rs8093894	59744461	T	C	0.3	3.52e-09
NM_005024	chr18	59733724	59753456	rs8094058	59744599	T	C	0.305	2.08e-09
NM_005024	chr18	59733724	59753456	rs8089023	59744733	G	A	0.3	3.52e-09
NM_005024	chr18	59733724	59753456	rs3786340	59748514	C	T	0.3	3.52e-09
NM_005024	chr18	59733724	59753456	rs10163726	59748718	A	G	0.288	2.36e-11
NM_005024	chr18	59733724	59753456	rs9951724	59749057	A	T	0.297	4.08e-09
NM_005024	chr18	59733724	59753456	rs1544899	59749190	T	C	0.288	2.36e-11
NM_005024	chr18	59733724	59753456	rs1544898	59749429	A	T	0.3	3.52e-09
NM_005024	chr18	59733724	59753456	rs8096543	59750024	G	A	0.3	3.52e-09
NM_005024	chr18	59733724	59753456	rs9964049	59751066	A	T	0.288	2.36e-11
NM_005024	chr18	59733724	59753456	rs963075	59751364	C	T	0.288	2.36e-11
NM_005024	chr18	59733724	59753456	rs9783908	59755942	T	C	0.27	2.48e-08
NM_005201	chr3	39346200	39350175	rs12107527	39344686	C	T	0.265	7.21e-06
NM_005228	chr7	55054218	55242525	rs11971051	55138072	A	T	0.367	4.43e-06
NM_005228	chr7	55054218	55242525	rs2110290	55140262	T	C	0.338	3.24e-06
NM_005228	chr7	55054218	55242525	rs845551	55204777	A	G	0.21	1.4e-07
NM_005290	chr3	99733567	99734650	rs1381087	99732355	C	A	0.469	5.52e-06
NM_005560	chr20	60317515	60375763	rs3810550	60345512	C	T	0.221	7.58e-07
NM_005560	chr20	60317515	60375763	rs8124907	60346522	A	G	0.279	2.02e-06
NM_005560	chr20	60317515	60375763	rs6142738	60353355	T	C	0.279	4.21e-06
NM_005560	chr20	60317515	60375763	rs2427293	60359254	C	T	0.279	6.34e-07
NM_005562	chr1	181421796	181480885	rs2276543	181421928	G	A	0.27	4.71e-06
NM_005562	chr1	181421796	181480885	rs495418	181426287	G	A	0.327	3.33e-06
NM_005562	chr1	181421796	181480885	rs672525	181429073	G	A	0.327	3.33e-06
NM_005688	chr3	185120417	185218421	rs939334	185232425	T	C	0.323	4.46e-06
NM_005777	chr3	49952480	50089689	rs2353579	50002778	C	T	0.439	6.46e-06
NM_005829	chr15	88174834	88238621	rs3759831	88215646	C	G	0.259	5.13e-06
NM_005829	chr15	88174834	88238621	rs2043880	88233530	G	A	0.252	6.53e-06
NM_005829	chr15	88174834	88238621	rs3803534	88242874	A	G	0.257	5.52e-06
NM_005829	chr15	88174834	88238621	rs2279849	88245643	A	G	0.255	5.86e-06
NM_005855	chr2	238432925	238485494	rs6741923	238463945	C	G	0.327	4.17e-11
NM_005855	chr2	238432925	238485494	rs7578855	238466036	C	T	0.416	4.27e-15
NM_005909	chr5	71438873	71541153	rs1217817	71425507	G	A	0.416	2.03e-08
NM_006071	chr22	45030223	45037883	rs9627295	45028764	C	T	0.159	4.36e-06
NM_006071	chr22	45030223	45037883	rs8135363	45030377	T	C	0.159	4.36e-06
NM_006071	chr22	45030223	45037883	rs6007732	45030967	A	T	0.159	4.36e-06
NM_006071	chr22	45030223	45037883	rs6008361	45031036	G	A	0.159	4.36e-06
NM_006071	chr22	45030223	45037883	rs6007740	45032987	G	A	0.159	4.36e-06
NM_006071	chr22	45030223	45037883	rs6008384	45034612	T	C	0.159	2.59e-06
NM_006071	chr22	45030223	45037883	rs6519993	45035143	A	G	0.159	2.59e-06
NM_006071	chr22	45030223	45037883	rs8143066	45035271	G	A	0.159	4.36e-06
NM_006071	chr22	45030223	45037883	rs6519994	45035469	G	A	0.168	6.62e-06
NM_006071	chr22	45030223	45037883	rs6007747	45035925	A	G	0.159	4.36e-06
NM_006172	chr1	11828353	11830427	rs198403	11819241	G	A	0.092	3.74e-06
NM_006172	chr1	11828353	11830427	rs198404	11819414	T	A	0.097	5.88e-06
NM_006172	chr1	11828353	11830427	rs198405	11819858	T	C	0.137	3.21e-06
NM_006172	chr1	11828353	11830427	rs169158	11820815	T	C	0.142	1.54e-06
NM_006172	chr1	11828353	11830427	rs171983	11820825	G	A	0.078	1.32e-08
NM_006172	chr1	11828353	11830427	rs198409	11821436	T	G	0.152	7.49e-07
NM_006172	chr1	11828353	11830427	rs528704	11822223	G	A	0.142	2.36e-06
NM_006172	chr1	11828353	11830427	rs198411	11822972	C	T	0.137	3.21e-06
NM_006172	chr1	11828353	11830427	rs198412	11823024	T	C	0.093	1.57e-06
NM_006172	chr1	11828353	11830427	rs198413	11823389	T	C	0.137	3.23e-06
NM_006172	chr1	11828353	11830427	rs198414	11823412	G	T	0.137	3.21e-06
NM_006172	chr1	11828353	11830427	rs198415	11824179	T	C	0.137	3.21e-06
NM_006172	chr1	11828353	11830427	rs14078	11825597	G	A	0.14	1.51e-07
NM_006172	chr1	11828353	11830427	rs198360	11827156	T	C	0.129	3.71e-06
NM_006172	chr1	11828353	11830427	rs198361	11828220	T	C	0.15	7.15e-07
NM_006172	chr1	11828353	11830427	rs5067	11828568	A	G	0.142	5.48e-06
NM_006172	chr1	11828353	11830427	rs5065	11828655	A	G	0.142	5.48e-06
NM_006223	chrX	71318250	71334919	rs6525588	71310827	C	G	0.222	5.77e-06
NM_006223	chrX	71318250	71334919	rs6525591	71323026	T	C	0.29	2.54e-07
NM_006223	chrX	71318250	71334919	rs6624608	71324663	A	G	0.272	2.89e-07
NM_006223	chrX	71318250	71334919	rs7890052	71328384	C	T	0.262	3.81e-07
NM_006223	chrX	71318250	71334919	rs6624609	71331584	A	G	0.256	6.64e-06
NM_006223	chrX	71318250	71334919	rs6625979	71341443	G	A	0.262	3.27e-07
NM_006383	chr15	76184045	76210933	rs2289524	76177469	T	C	0.442	3.46e-06
NM_006383	chr15	76184045	76210933	rs9806257	76182417	T	C	0.332	5.02e-08
NM_006383	chr15	76184045	76210933	rs3784327	76189313	G	A	0.487	6.73e-06
NM_006383	chr15	76184045	76210933	rs2304829	76190347	T	C	0.317	1.19e-06
NM_006383	chr15	76184045	76210933	rs8032449	76195510	G	A	0.333	3.56e-06
NM_006383	chr15	76184045	76210933	rs16969520	76204239	C	T	0.496	4.54e-07
NM_006383	chr15	76184045	76210933	rs8036417	76206531	A	G	0.266	1.94e-10
NM_006383	chr15	76184045	76210933	rs11857947	76208724	A	G	0.428	1.57e-08
NM_006383	chr15	76184045	76210933	rs9783722	76216783	A	G	0.433	8.18e-07
NM_006422	chr12	4594936	4624604	rs2011298	4614292	A	T	0.168	5.22e-06
NM_006422	chr12	4594936	4624604	rs1860342	4614509	G	A	0.168	5.29e-06
NM_006422	chr12	4594936	4624604	rs10774254	4621527	A	G	0.168	4.61e-06
NM_006422	chr12	4594936	4624604	rs979877	4628157	T	C	0.447	7.12e-06
NM_006426	chr10	133850403	133869270	rs7096307	133833417	C	T	0.46	4.3e-09
NM_006426	chr10	133850403	133869270	rs7094598	133838218	C	T	0.469	2.71e-10
NM_006426	chr10	133850403	133869270	rs4880341	133842679	C	T	0.456	3.29e-09
NM_006426	chr10	133850403	133869270	rs10781563	133858802	C	T	0.441	5.34e-10
NM_006426	chr10	133850403	133869270	rs871883	133863846	G	T	0.458	1.01e-06
NM_006426	chr10	133850403	133869270	rs11592988	133864643	T	C	0.487	3.79e-07
NM_006426	chr10	133850403	133869270	rs3736258	133866386	G	A	0.478	1.95e-08
NM_006585	chr21	29350518	29367881	rs965951	29354428	G	A	0.142	1.82e-06
NM_006585	chr21	29350518	29367881	rs2070610	29367819	G	A	0.128	3.02e-06
NM_006631	chr19	9384270	9407234	rs7246082	9365006	T	C	0.4	2.6e-08
NM_006631	chr19	9384270	9407234	rs7257650	9365101	A	G	0.434	9.49e-07
NM_006631	chr19	9384270	9407234	rs2878452	9365510	C	T	0.386	6.86e-08
NM_006631	chr19	9384270	9407234	rs2335532	9365598	T	C	0.4	2.94e-08
NM_006631	chr19	9384270	9407234	rs8104611	9366805	A	G	0.392	2.89e-07
NM_006631	chr19	9384270	9407234	rs2335938	9367269	G	C	0.4	2.6e-08
NM_006631	chr19	9384270	9407234	rs4804436	9376200	T	C	0.434	1.43e-06
NM_006631	chr19	9384270	9407234	rs11878970	9378537	C	G	0.396	6.98e-07
NM_006631	chr19	9384270	9407234	rs8108167	9379331	C	A	0.434	1.22e-06
NM_006631	chr19	9384270	9407234	rs6512108	9379670	T	C	0.392	4.48e-08
NM_006631	chr19	9384270	9407234	rs6512109	9380453	A	G	0.425	1.28e-06
NM_006631	chr19	9384270	9407234	rs7253847	9380894	T	C	0.383	7.24e-08
NM_006631	chr19	9384270	9407234	rs7259584	9381062	C	T	0.383	7.21e-08
NM_006631	chr19	9384270	9407234	rs10423720	9382727	A	G	0.383	7.24e-08
NM_006631	chr19	9384270	9407234	rs8109962	9383388	C	T	0.392	3.84e-08
NM_006631	chr19	9384270	9407234	rs8105020	9383477	T	C	0.39	5.06e-08
NM_006631	chr19	9384270	9407234	rs6512110	9383724	A	G	0.434	1.22e-06
NM_006631	chr19	9384270	9407234	rs7251490	9383802	T	C	0.383	4.81e-08
NM_006631	chr19	9384270	9407234	rs10515	9384724	A	G	0.425	1.28e-06
NM_006631	chr19	9384270	9407234	rs2241356	9385185	A	G	0.429	1.28e-06
NM_006631	chr19	9384270	9407234	rs7258150	9387017	G	A	0.4	2.97e-07
NM_006631	chr19	9384270	9407234	rs1978713	9390783	G	C	0.397	2.78e-07
NM_006631	chr19	9384270	9407234	rs1978712	9391070	T	C	0.429	1.28e-06
NM_006631	chr19	9384270	9407234	rs1978711	9391081	G	C	0.397	2.78e-07
NM_006631	chr19	9384270	9407234	rs1978435	9392116	C	T	0.429	1.19e-06
NM_006631	chr19	9384270	9407234	rs11880207	9392693	C	T	0.438	1.22e-06
NM_006631	chr19	9384270	9407234	rs2112529	9393156	A	G	0.392	3.88e-07
NM_006631	chr19	9384270	9407234	rs6512121	9394805	G	T	0.438	1.48e-06
NM_006631	chr19	9384270	9407234	rs7254750	9395301	C	T	0.438	2.46e-07
NM_006631	chr19	9384270	9407234	rs2335939	9395790	T	C	0.4	4e-08
NM_006631	chr19	9384270	9407234	rs7258744	9395967	G	A	0.438	2.46e-07
NM_006631	chr19	9384270	9407234	rs7246415	9395981	A	G	0.438	2.46e-07
NM_006631	chr19	9384270	9407234	rs7258874	9396016	G	A	0.392	3.5e-07
NM_006631	chr19	9384270	9407234	rs10411141	9397203	G	A	0.438	2.46e-07
NM_006631	chr19	9384270	9407234	rs10406056	9397418	C	T	0.408	1.49e-07
NM_006631	chr19	9384270	9407234	rs7252370	9398191	G	C	0.4	1.86e-07
NM_006631	chr19	9384270	9407234	rs6512122	9398465	T	C	0.392	2.12e-06
NM_006631	chr19	9384270	9407234	rs6512123	9398800	T	C	0.392	3.5e-07
NM_006631	chr19	9384270	9407234	rs12461912	9400300	G	A	0.392	3.5e-07
NM_006631	chr19	9384270	9407234	rs8107606	9400522	A	G	0.4	1.88e-07
NM_006631	chr19	9384270	9407234	rs9305082	9401524	T	G	0.4	1.82e-07
NM_006631	chr19	9384270	9407234	rs10404268	9402640	A	G	0.4	1.86e-07
NM_006631	chr19	9384270	9407234	rs10404721	9402833	A	C	0.434	1.48e-06
NM_006631	chr19	9384270	9407234	rs9676745	9403342	T	C	0.392	3.84e-08
NM_006631	chr19	9384270	9407234	rs10409256	9404830	C	T	0.4	5.84e-08
NM_006631	chr19	9384270	9407234	rs8108483	9406030	C	T	0.438	1.4e-06
NM_006631	chr19	9384270	9407234	rs4804109	9417039	G	A	0.467	3.51e-06
NM_006803	chr8	42129620	42147858	rs12547064	42138770	G	A	0.416	1.72e-06
NM_006803	chr8	42129620	42147858	rs2719420	42162650	G	A	0.383	1.33e-06
NM_006863	chr19	59796924	59804352	rs8105809	59815276	A	T	0.464	1.37e-07
NM_006863	chr19	59796924	59804352	rs10423364	59820151	G	A	0.332	1.2e-07
NM_006863	chr19	59796924	59804352	rs7246537	59820635	A	G	0.438	5.68e-08
NM_006868	chr18	9698227	9852553	rs1378528	9699481	G	T	0.429	3.73e-08
NM_006868	chr18	9698227	9852553	rs1455586	9700479	A	G	0.119	1.33e-06
NM_006868	chr18	9698227	9852553	rs1455587	9700554	G	T	0.261	8.5e-09
NM_006868	chr18	9698227	9852553	rs1893126	9702098	C	T	0.259	4.16e-11
NM_007026	chr17	32924063	32947701	rs2074412	32913179	C	T	0.412	8.77e-07
NM_007028	chr6	30178652	30188846	rs2240068	30184609	G	T	0.46	8.41e-07
NM_007028	chr6	30178652	30188846	rs4959041	30185946	T	C	0.363	1.78e-07
NM_007028	chr6	30178652	30188846	rs2284163	30186994	G	T	0.342	3.01e-08
NM_007028	chr6	30178652	30188846	rs9261424	30188973	G	C	0.353	9.83e-08
NM_007028	chr6	30178652	30188846	rs9261431	30194401	G	C	0.342	6.21e-09
NM_007028	chr6	30178652	30188846	rs9261438	30197259	C	T	0.385	5.3e-08
NM_007028	chr6	30178652	30188846	rs2523974	30197407	T	G	0.102	6.88e-06
NM_007031	chr21	43773499	43903802	rs162367	43759285	A	G	0.451	1e-06
NM_007031	chr21	43773499	43903802	rs162388	43760460	G	A	0.483	7.64e-06
NM_007031	chr21	43773499	43903802	rs167930	43771053	G	A	0.5	5.01e-06
NM_007031	chr21	43773499	43903802	rs162396	43772235	T	C	0.483	1.16e-06
NM_007031	chr21	43773499	43903802	rs162398	43773713	T	C	0.425	2.74e-07
NM_007031	chr21	43773499	43903802	rs162345	43778583	T	G	0.436	6.72e-07
NM_007031	chr21	43773499	43903802	rs162344	43778950	G	A	0.428	3.98e-06
NM_007031	chr21	43773499	43903802	rs162343	43781500	A	G	0.483	1.16e-06
NM_007031	chr21	43773499	43903802	rs141521	43788114	G	A	0.429	1.12e-06
NM_007031	chr21	43773499	43903802	rs1836856	43789066	A	T	0.441	2.33e-06
NM_007031	chr21	43773499	43903802	rs7283362	43798095	G	C	0.473	5.99e-07
NM_007031	chr21	43773499	43903802	rs8131020	43805491	C	A	0.491	2.55e-06
NM_007031	chr21	43773499	43903802	rs2838317	43816219	A	C	0.5	5.25e-07
NM_007031	chr21	43773499	43903802	rs2838318	43816253	G	A	0.492	2.46e-06
NM_007031	chr21	43773499	43903802	rs2838319	43816329	A	G	0.5	5.25e-07
NM_007031	chr21	43773499	43903802	rs2838321	43819916	A	T	0.492	8.83e-07
NM_007031	chr21	43773499	43903802	rs1003280	43821750	A	G	0.492	3.38e-06
NM_007031	chr21	43773499	43903802	rs9978811	43823111	C	T	0.462	2.24e-06
NM_007031	chr21	43773499	43903802	rs2838323	43823514	G	A	0.492	3.38e-06
NM_007031	chr21	43773499	43903802	rs1378079	43835615	A	G	0.42	4.63e-07
NM_007031	chr21	43773499	43903802	rs2838325	43838712	A	T	0.429	6.56e-06
NM_007031	chr21	43773499	43903802	rs2838326	43838743	G	A	0.429	1.33e-06
NM_007031	chr21	43773499	43903802	rs7279958	43840444	C	A	0.483	1.07e-06
NM_007031	chr21	43773499	43903802	rs6518301	43841246	T	C	0.475	1.36e-06
NM_007031	chr21	43773499	43903802	rs2838328	43847662	G	C	0.483	4.35e-06
NM_007031	chr21	43773499	43903802	rs2838330	43848304	T	A	0.492	3.53e-06
NM_007031	chr21	43773499	43903802	rs4818850	43852499	T	G	0.475	5.5e-06
NM_007031	chr21	43773499	43903802	rs9981790	43869480	G	C	0.404	6.44e-06
NM_007031	chr21	43773499	43903802	rs9976441	43871019	G	A	0.483	4.35e-06
NM_007031	chr21	43773499	43903802	rs1598206	43883204	A	G	0.425	1.42e-06
NM_007031	chr21	43773499	43903802	rs12627667	43895824	A	C	0.483	7.17e-07
NM_007031	chr21	43773499	43903802	rs2838336	43896169	C	T	0.434	6.99e-07
NM_007031	chr21	43773499	43903802	rs2838341	43900871	A	G	0.434	1.34e-07
NM_007031	chr21	43773499	43903802	rs7279968	43901826	C	G	0.492	5.44e-07
NM_007031	chr21	43773499	43903802	rs2838343	43902463	C	T	0.483	5.23e-07
NM_007031	chr21	43773499	43903802	rs7276633	43903228	C	T	0.434	7.75e-08
NM_007031	chr21	43773499	43903802	rs6518310	43923098	T	A	0.5	5.82e-06
NM_007064	chr3	125786195	125922726	rs4234221	125921019	C	T	0.124	7.03e-08
NM_007108	chr16	2761415	2767298	rs2009509	2764931	C	G	0.283	7.74e-06
NM_007135	chr9	129226473	129247472	rs3824414	129206678	T	C	0.389	2.92e-08
NM_007135	chr9	129226473	129247472	rs3802364	129206778	T	C	0.389	1.23e-08
NM_007135	chr9	129226473	129247472	rs10987645	129221044	C	G	0.358	1.76e-08
NM_007135	chr9	129226473	129247472	rs3924308	129225206	C	A	0.414	2.61e-11
NM_007135	chr9	129226473	129247472	rs13292096	129231007	C	T	0.394	2.51e-12
NM_007135	chr9	129226473	129247472	rs10739692	129232586	A	G	0.358	1.76e-08
NM_007135	chr9	129226473	129247472	rs4628351	129236054	G	T	0.394	2.51e-12
NM_007135	chr9	129226473	129247472	rs4504745	129237235	A	G	0.398	8.33e-11
NM_007135	chr9	129226473	129247472	rs7853047	129237921	A	G	0.394	2.51e-12
NM_007135	chr9	129226473	129247472	rs4500179	129238163	G	A	0.398	2.51e-12
NM_007135	chr9	129226473	129247472	rs6478776	129238687	C	T	0.394	4.79e-07
NM_007135	chr9	129226473	129247472	rs6478780	129240254	C	A	0.358	1.16e-09
NM_007135	chr9	129226473	129247472	rs7869023	129241499	A	G	0.394	4.72e-11
NM_007135	chr9	129226473	129247472	rs7869823	129241910	G	A	0.394	2.51e-12
NM_007135	chr9	129226473	129247472	rs7859457	129242417	T	C	0.394	2.51e-12
NM_007135	chr9	129226473	129247472	rs2247905	129248197	T	G	0.358	1.76e-08
NM_007135	chr9	129226473	129247472	rs2247781	129248745	T	C	0.358	1.16e-09
NM_007135	chr9	129226473	129247472	rs1139400	129249932	T	C	0.35	1.16e-09
NM_007135	chr9	129226473	129247472	rs2247573	129250767	A	G	0.394	4.79e-07
NM_007135	chr9	129226473	129247472	rs2247322	129252697	T	A	0.358	1.16e-09
NM_007135	chr9	129226473	129247472	rs2247303	129253119	A	G	0.353	1.45e-08
NM_007135	chr9	129226473	129247472	rs2244624	129253329	A	G	0.358	1.76e-08
NM_007135	chr9	129226473	129247472	rs2244468	129255100	G	A	0.394	2.51e-12
NM_007135	chr9	129226473	129247472	rs2243906	129259490	C	T	0.394	2.51e-12
NM_007135	chr9	129226473	129247472	rs2243903	129259564	T	C	0.358	1.76e-08
NM_007135	chr9	129226473	129247472	rs2243898	129259811	G	C	0.358	1.09e-08
NM_007135	chr9	129226473	129247472	rs2243784	129260777	G	A	0.358	3.27e-08
NM_007135	chr9	129226473	129247472	rs2243767	129261209	T	C	0.394	2.51e-12
NM_007135	chr9	129226473	129247472	rs2254437	129264748	A	G	0.4	1.25e-10
NM_007135	chr9	129226473	129247472	rs2243608	129266730	T	C	0.358	1.76e-08
NM_007353	chr7	2734266	2850485	rs798518	2744351	A	G	0.292	1.44e-07
NM_007353	chr7	2734266	2850485	rs798512	2749118	C	G	0.39	6.7e-07
NM_007353	chr7	2734266	2850485	rs798503	2756230	G	A	0.429	9.95e-09
NM_007353	chr7	2734266	2850485	rs798499	2758539	G	A	0.422	1.42e-06
NM_007353	chr7	2734266	2850485	rs798498	2762408	T	G	0.292	4.1e-09
NM_007353	chr7	2734266	2850485	rs798492	2765710	T	C	0.442	1.02e-06
NM_007353	chr7	2734266	2850485	rs798488	2769048	T	C	0.271	7.4e-06
NM_007353	chr7	2734266	2850485	rs798486	2769563	A	G	0.288	3.98e-06
NM_007353	chr7	2734266	2850485	rs1182209	2775121	C	T	0.395	2.58e-08
NM_007353	chr7	2734266	2850485	rs7807978	2781161	C	T	0.429	2.93e-07
NM_007353	chr7	2734266	2850485	rs2266922	2791233	G	A	0.388	1.33e-08
NM_007353	chr7	2734266	2850485	rs2644306	2798128	A	G	0.475	4.3e-06
NM_007353	chr7	2734266	2850485	rs757786	2802545	C	T	0.465	6.36e-07
NM_007353	chr7	2734266	2850485	rs2527687	2805011	G	A	0.42	2.15e-06
NM_007353	chr7	2734266	2850485	rs2644275	2820536	G	A	0.429	1.76e-08
NM_007353	chr7	2734266	2850485	rs2527690	2820776	C	T	0.377	2.04e-07
NM_007353	chr7	2734266	2850485	rs2644274	2820906	A	T	0.449	5.39e-07
NM_007353	chr7	2734266	2850485	rs2644297	2825432	A	C	0.431	1.2e-08
NM_007353	chr7	2734266	2850485	rs2644296	2825587	A	T	0.429	3.9e-08
NM_007353	chr7	2734266	2850485	rs2644295	2826743	A	C	0.429	1.32e-07
NM_007353	chr7	2734266	2850485	rs1182199	2829068	C	A	0.311	1.38e-09
NM_007353	chr7	2734266	2850485	rs2158694	2829969	T	G	0.283	5.8e-06
NM_007353	chr7	2734266	2850485	rs1636264	2831112	G	T	0.296	1.9e-10
NM_007353	chr7	2734266	2850485	rs1713919	2831232	C	A	0.275	4.04e-06
NM_007353	chr7	2734266	2850485	rs1182196	2833004	T	G	0.392	4.1e-07
NM_007353	chr7	2734266	2850485	rs757791	2833822	A	G	0.429	4.86e-08
NM_007353	chr7	2734266	2850485	rs1182194	2835350	C	G	0.392	1.34e-07
NM_007353	chr7	2734266	2850485	rs1182191	2835890	A	T	0.388	1.28e-07
NM_007353	chr7	2734266	2850485	rs1182190	2835917	T	C	0.429	6.59e-08
NM_007353	chr7	2734266	2850485	rs1182189	2836048	G	A	0.258	5.55e-06
NM_007353	chr7	2734266	2850485	rs1182188	2836511	T	C	0.288	1.07e-07
NM_007353	chr7	2734266	2850485	rs1182185	2838759	A	G	0.263	2.97e-07
NM_007353	chr7	2734266	2850485	rs1182182	2839760	C	T	0.283	1.69e-07
NM_007353	chr7	2734266	2850485	rs1182181	2839773	C	G	0.288	5.62e-07
NM_007353	chr7	2734266	2850485	rs1182179	2840174	A	G	0.288	5.62e-07
NM_007353	chr7	2734266	2850485	rs1182175	2841552	A	G	0.434	7.45e-09
NM_007353	chr7	2734266	2850485	rs1182171	2845036	A	G	0.29	7.33e-07
NM_007353	chr7	2734266	2850485	rs1636249	2850809	T	G	0.288	1.56e-08
NM_007353	chr7	2734266	2850485	rs2533870	2851800	G	C	0.288	3.95e-06
NM_007353	chr7	2734266	2850485	rs2644281	2853274	A	G	0.288	1.56e-08
NM_007353	chr7	2734266	2850485	rs11973498	2853399	C	A	0.267	5.48e-07
NM_007353	chr7	2734266	2850485	rs1713913	2862153	G	A	0.407	2.64e-06
NM_007353	chr7	2734266	2850485	rs1182155	2869416	G	C	0.296	4.86e-10
NM_007365	chr1	17265842	17318535	rs2076617	17281604	G	A	0.252	9.76e-07
NM_007365	chr1	17265842	17318535	rs730387	17283144	G	A	0.252	9.76e-07
NM_007365	chr1	17265842	17318535	rs2076615	17285708	A	C	0.221	1.68e-06
NM_012174	chr12	115833143	115953336	rs3893370	115837620	A	G	0.179	5.94e-06
NM_012174	chr12	115833143	115953336	rs10774891	115846331	A	C	0.149	2.57e-07
NM_012174	chr12	115833143	115953336	rs4522274	115846595	G	A	0.144	2.91e-07
NM_012174	chr12	115833143	115953336	rs4562925	115846836	G	A	0.164	1.76e-07
NM_012174	chr12	115833143	115953336	rs10732611	115848238	G	A	0.158	1.4e-07
NM_012174	chr12	115833143	115953336	rs4767473	115849889	G	A	0.159	1.19e-07
NM_012174	chr12	115833143	115953336	rs4238051	115850682	A	G	0.155	3.19e-06
NM_012174	chr12	115833143	115953336	rs4767476	115858001	G	A	0.158	1.3e-07
NM_012174	chr12	115833143	115953336	rs2393111	115866673	C	T	0.173	3.42e-06
NM_012174	chr12	115833143	115953336	rs4076700	115867703	G	A	0.173	1.38e-06
NM_012174	chr12	115833143	115953336	rs4130296	115870468	A	C	0.164	8.49e-08
NM_012174	chr12	115833143	115953336	rs4767483	115889150	C	A	0.173	9.18e-07
NM_012174	chr12	115833143	115953336	rs7973240	115892531	T	C	0.173	5.08e-07
NM_012174	chr12	115833143	115953336	rs7298447	115898341	C	T	0.158	1.43e-07
NM_012174	chr12	115833143	115953336	rs4766820	115905163	A	C	0.158	8.54e-07
NM_012174	chr12	115833143	115953336	rs7311972	115909819	A	G	0.164	6.99e-07
NM_012174	chr12	115833143	115953336	rs6490102	115918595	A	T	0.158	7.51e-07
NM_012174	chr12	115833143	115953336	rs4767490	115919399	T	C	0.155	5.78e-06
NM_012174	chr12	115833143	115953336	rs12299065	115926687	G	A	0.155	2.08e-06
NM_012174	chr12	115833143	115953336	rs7302025	115927285	A	G	0.155	3.73e-06
NM_012174	chr12	115833143	115953336	rs10850744	115948289	T	C	0.17	4.12e-06
NM_012174	chr12	115833143	115953336	rs12302906	115959045	G	A	0.142	2.42e-06
NM_012230	chr7	76077238	76094556	rs10265902	76068076	T	C	0.25	3.07e-07
NM_012230	chr7	76077238	76094556	rs1754183	76068215	A	G	0.369	2.42e-08
NM_012230	chr7	76077238	76094556	rs2527935	76092746	C	T	0.288	2.59e-14
NM_012230	chr7	76077238	76094556	rs2527936	76092968	A	G	0.339	1.67e-08
NM_012230	chr7	76077238	76094556	rs1799119	76108512	G	A	0.183	2.54e-10
NM_012254	chr19	63701511	63715244	rs4801273	63692085	A	G	0.496	4.11e-06
NM_012268	chr19	45546171	45576230	rs11668242	45528712	A	G	0.317	6.04e-06
NM_012309	chr11	69991608	70613456	rs1550539	70622126	C	T	0.296	7.94e-06
NM_012309	chr11	69991608	70613456	rs10792581	70633117	C	T	0.291	7.55e-06
NM_012469	chr20	62082874	62134897	rs817330	62069259	C	T	0.363	2.49e-06
NM_012469	chr20	62082874	62134897	rs817332	62070056	C	T	0.366	4.93e-06
NM_012469	chr20	62082874	62134897	rs817338	62074645	T	C	0.173	2.94e-07
NM_012469	chr20	62082874	62134897	rs843850	62078103	G	T	0.173	2.94e-07
NM_012469	chr20	62082874	62134897	rs817348	62080114	A	G	0.165	5.05e-08
NM_012469	chr20	62082874	62134897	rs817349	62080210	C	T	0.173	2.94e-07
NM_012469	chr20	62082874	62134897	rs817353	62082842	G	C	0.173	2.94e-07
NM_012469	chr20	62082874	62134897	rs817355	62084782	A	G	0.438	2.87e-06
NM_012469	chr20	62082874	62134897	rs6011248	62096596	C	A	0.173	1.53e-08
NM_012469	chr20	62082874	62134897	rs2022415	62108525	C	T	0.173	1.53e-08
NM_012469	chr20	62082874	62134897	rs2427586	62110558	C	A	0.161	2.99e-06
NM_012469	chr20	62082874	62134897	rs2427590	62112501	T	C	0.173	1.53e-08
NM_012469	chr20	62082874	62134897	rs816915	62115560	C	T	0.174	1.53e-08
NM_012469	chr20	62082874	62134897	rs816925	62122422	G	A	0.385	5.11e-07
NM_012469	chr20	62082874	62134897	rs816926	62122508	G	C	0.175	3.09e-07
NM_012469	chr20	62082874	62134897	rs3829704	62138462	C	T	0.168	1.42e-06
NM_012469	chr20	62082874	62134897	rs1999708	62142221	T	G	0.168	8.38e-08
NM_012469	chr20	62082874	62134897	rs816943	62146453	A	G	0.42	4.9e-06
NM_012469	chr20	62082874	62134897	rs3810504	62148993	G	A	0.102	6.55e-09
NM_013250	chr11	6904229	6935854	rs1491823	6904715	T	G	0.279	4.33e-07
NM_013250	chr11	6904229	6935854	rs10742993	6908967	C	T	0.283	5.55e-07
NM_013250	chr11	6904229	6935854	rs1602569	6915170	T	C	0.296	3.24e-07
NM_013250	chr11	6904229	6935854	rs10839663	6919547	C	T	0.277	1.81e-08
NM_013270	chr3	46728609	46734377	rs7623501	46743030	C	T	0.134	8.66e-08
NM_013270	chr3	46728609	46734377	rs7639979	46749780	A	G	0.137	2.84e-08
NM_013270	chr3	46728609	46734377	rs12489663	46750387	A	G	0.141	3.49e-08
NM_013270	chr3	46728609	46734377	rs6793235	46752588	C	T	0.142	6.96e-06
NM_013270	chr3	46728609	46734377	rs6808303	46752889	T	C	0.15	1.09e-06
NM_013270	chr3	46728609	46734377	rs6793661	46753012	C	T	0.15	2.3e-07
NM_013305	chr18	42513078	42591037	rs12457104	42587877	T	C	0.491	1.66e-06
NM_013305	chr18	42513078	42591037	rs3809958	42591684	A	G	0.487	1.66e-06
NM_013305	chr18	42513078	42591037	rs3897629	42594084	T	A	0.492	2.14e-06
NM_013305	chr18	42513078	42591037	rs8085750	42596223	A	G	0.491	1.67e-06
NM_013305	chr18	42513078	42591037	rs8087201	42596473	T	C	0.491	1.66e-06
NM_013952	chr2	113690044	113752968	rs11123170	113695411	C	G	0.392	1.73e-07
NM_013952	chr2	113690044	113752968	rs4849177	113699055	T	C	0.392	1.9e-07
NM_013952	chr2	113690044	113752968	rs11123172	113700774	T	C	0.416	6.89e-08
NM_013952	chr2	113690044	113752968	rs4849179	113701641	C	T	0.416	6.89e-08
NM_013952	chr2	113690044	113752968	rs2863243	113705738	T	C	0.416	7.84e-08
NM_013952	chr2	113690044	113752968	rs7589901	113709815	A	C	0.379	3.95e-07
NM_014053	chr1	211098219	211139330	rs7524203	211078435	G	C	0.33	1.64e-07
NM_014053	chr1	211098219	211139330	rs11120042	211086787	G	T	0.425	3.89e-08
NM_014053	chr1	211098219	211139330	rs12140831	211087344	T	C	0.431	3.06e-08
NM_014053	chr1	211098219	211139330	rs7544645	211095522	G	A	0.381	3.72e-07
NM_014053	chr1	211098219	211139330	rs2279692	211097157	C	T	0.425	1.5e-07
NM_014053	chr1	211098219	211139330	rs1047881	211097781	C	T	0.376	1.24e-06
NM_014053	chr1	211098219	211139330	rs2220949	211097973	C	T	0.375	9.44e-08
NM_014053	chr1	211098219	211139330	rs2201602	211098096	A	C	0.339	3.39e-07
NM_014053	chr1	211098219	211139330	rs11120047	211098571	G	C	0.393	3.14e-07
NM_014053	chr1	211098219	211139330	rs12023052	211099191	T	A	0.425	1.42e-08
NM_014053	chr1	211098219	211139330	rs10779587	211102196	A	T	0.375	9.44e-08
NM_014053	chr1	211098219	211139330	rs6700342	211103056	G	C	0.433	4.88e-07
NM_014053	chr1	211098219	211139330	rs963327	211104247	C	A	0.207	1.18e-06
NM_014053	chr1	211098219	211139330	rs963328	211104284	G	T	0.424	3.04e-07
NM_014053	chr1	211098219	211139330	rs10779588	211104959	G	C	0.424	3.04e-07
NM_014053	chr1	211098219	211139330	rs10864014	211106454	T	A	0.421	2.48e-09
NM_014053	chr1	211098219	211139330	rs10864018	211108063	T	C	0.402	1.64e-06
NM_014053	chr1	211098219	211139330	rs10864019	211108159	C	G	0.212	1.13e-06
NM_014053	chr1	211098219	211139330	rs6659996	211113744	A	T	0.375	5.82e-08
NM_014053	chr1	211098219	211139330	rs7516718	211118085	C	T	0.375	2.41e-07
NM_014053	chr1	211098219	211139330	rs7528505	211118144	A	G	0.425	5.1e-08
NM_014053	chr1	211098219	211139330	rs11120057	211118427	A	G	0.342	4.15e-07
NM_014053	chr1	211098219	211139330	rs12756625	211118741	G	A	0.376	3.78e-06
NM_014053	chr1	211098219	211139330	rs6688865	211119353	G	A	0.207	9.52e-07
NM_014053	chr1	211098219	211139330	rs10779591	211119514	G	T	0.386	4.98e-07
NM_014053	chr1	211098219	211139330	rs7534973	211120173	A	T	0.388	4.84e-07
NM_014053	chr1	211098219	211139330	rs6666368	211121174	A	G	0.362	3.74e-07
NM_014053	chr1	211098219	211139330	rs12125982	211123515	A	G	0.425	5.1e-08
NM_014053	chr1	211098219	211139330	rs11808574	211123910	C	G	0.375	1.11e-07
NM_014053	chr1	211098219	211139330	rs7536716	211125475	T	A	0.375	5.81e-07
NM_014053	chr1	211098219	211139330	rs7522693	211125494	C	G	0.377	2.59e-07
NM_014053	chr1	211098219	211139330	rs2291773	211127653	G	T	0.376	3.01e-06
NM_014282	chr9	98252234	98293439	rs10761013	98241760	T	C	0.177	5.87e-06
NM_014282	chr9	98252234	98293439	rs10820626	98244001	G	T	0.175	2.76e-06
NM_014282	chr9	98252234	98293439	rs7861282	98244289	T	C	0.175	5.29e-06
NM_014282	chr9	98252234	98293439	rs7858287	98244337	A	C	0.202	8.97e-07
NM_014282	chr9	98252234	98293439	rs10820682	98281408	T	G	0.175	2.85e-06
NM_014282	chr9	98252234	98293439	rs1590971	98286038	C	T	0.175	2.85e-06
NM_014282	chr9	98252234	98293439	rs10991348	98287648	C	T	0.167	2.17e-06
NM_014282	chr9	98252234	98293439	rs10991354	98289530	T	C	0.175	2.85e-06
NM_014282	chr9	98252234	98293439	rs6477495	98295429	G	A	0.161	5.03e-07
NM_014282	chr9	98252234	98293439	rs6477496	98296233	C	T	0.175	7.44e-06
NM_014297	chr19	48702710	48723236	rs4803640	48720871	G	C	0.46	7.19e-07
NM_014320	chr6	138767028	138776275	rs11966257	138747488	T	G	0.058	1.88e-14
NM_014320	chr6	138767028	138776275	rs9495063	138749877	C	A	0.058	3.38e-15
NM_014320	chr6	138767028	138776275	rs9495064	138750902	A	G	0.058	1.97e-17
NM_014320	chr6	138767028	138776275	rs9495065	138751549	C	T	0.053	1.06e-20
NM_014320	chr6	138767028	138776275	rs9495066	138751653	A	G	0.058	1.69e-18
NM_014320	chr6	138767028	138776275	rs7765991	138752217	A	G	0.08	4.85e-20
NM_014320	chr6	138767028	138776275	rs9495068	138753988	A	C	0.051	4.45e-14
NM_014320	chr6	138767028	138776275	rs9495070	138756312	G	T	0.071	1.99e-12
NM_014320	chr6	138767028	138776275	rs17053774	138757930	G	C	0.076	1.02e-24
NM_014320	chr6	138767028	138776275	rs1928278	138760216	G	A	0.076	1.73e-12
NM_014320	chr6	138767028	138776275	rs3756890	138765462	G	A	0.05	2.34e-13
NM_014320	chr6	138767028	138776275	rs4896353	138765655	G	A	0.081	4.05e-25
NM_014320	chr6	138767028	138776275	rs9495076	138767550	A	C	0.075	1.96e-17
NM_014320	chr6	138767028	138776275	rs6919872	138767876	A	C	0.075	8.44e-24
NM_014320	chr6	138767028	138776275	rs6570232	138771357	T	C	0.08	1.52e-23
NM_014320	chr6	138767028	138776275	rs1053657	138776115	C	T	0.153	1.18e-07
NM_014320	chr6	138767028	138776275	rs9484159	138776970	G	C	0.133	4.8e-06
NM_014320	chr6	138767028	138776275	rs6570236	138788611	G	A	0.111	1.71e-08
NM_014320	chr6	138767028	138776275	rs4895523	138789311	C	A	0.107	7.38e-06
NM_014337	chr22	20350272	20382202	rs447001	20340918	C	T	0.447	4.73e-10
NM_014337	chr22	20350272	20382202	rs369463	20345234	C	T	0.379	8.03e-09
NM_014337	chr22	20350272	20382202	rs5999098	20378862	C	T	0.327	2.68e-14
NM_014337	chr22	20350272	20382202	rs12484060	20379783	C	T	0.323	7.42e-16
NM_014337	chr22	20350272	20382202	rs5754727	20387273	G	A	0.429	2.37e-07
NM_014337	chr22	20350272	20382202	rs861813	20388586	T	C	0.375	3.9e-08
NM_014337	chr22	20350272	20382202	rs5749696	20393337	T	C	0.433	5.71e-07
NM_014337	chr22	20350272	20382202	rs7349039	20398139	C	T	0.425	4.81e-11
NM_014431	chr10	71908569	71998212	rs1871598	71906235	C	T	0.111	1.29e-06
NM_014431	chr10	71908569	71998212	rs7922219	71907699	G	A	0.128	7.77e-08
NM_014431	chr10	71908569	71998212	rs1871595	71910576	C	G	0.117	4.82e-06
NM_014431	chr10	71908569	71998212	rs11818000	71910620	T	G	0.142	7.77e-08
NM_014431	chr10	71908569	71998212	rs7920307	71912380	C	T	0.181	7.39e-06
NM_014435	chr4	77053832	77081190	rs13125558	77071609	A	C	0.407	9.41e-07
NM_014435	chr4	77053832	77081190	rs11732759	77075464	T	A	0.431	6.64e-06
NM_014435	chr4	77053832	77081190	rs13138223	77078639	A	T	0.367	3.78e-06
NM_014435	chr4	77053832	77081190	rs6826085	77089253	C	T	0.407	2e-07
NM_014435	chr4	77053832	77081190	rs2242471	77097740	G	C	0.417	1.49e-06
NM_014435	chr4	77053832	77081190	rs2242473	77097980	G	A	0.406	1.02e-06
NM_014435	chr4	77053832	77081190	rs2242474	77098006	T	C	0.402	1.2e-06
NM_014832	chr13	74756809	74954251	rs507901	74767653	C	A	0.363	4.86e-10
NM_014832	chr13	74756809	74954251	rs2297207	74771788	G	A	0.403	6.79e-08
NM_014886	chr5	74098858	74108490	rs6873998	74082412	A	G	0.102	2.77e-11
NM_014886	chr5	74098858	74108490	rs6898684	74083719	T	G	0.092	7.2e-08
NM_014886	chr5	74098858	74108490	rs6873912	74083906	C	A	0.106	1.74e-11
NM_014886	chr5	74098858	74108490	rs6884338	74086027	G	A	0.092	7.2e-08
NM_014886	chr5	74098858	74108490	rs957680	74090965	T	C	0.098	2.06e-09
NM_014886	chr5	74098858	74108490	rs7705519	74092269	T	C	0.106	6.55e-12
NM_014886	chr5	74098858	74108490	rs10515192	74093470	G	A	0.092	5.18e-06
NM_014886	chr5	74098858	74108490	rs10515194	74095607	G	A	0.102	2.77e-11
NM_014886	chr5	74098858	74108490	rs6882035	74101577	A	G	0.092	8.29e-08
NM_014886	chr5	74098858	74108490	rs6883420	74105890	T	G	0.102	2.06e-08
NM_014886	chr5	74098858	74108490	rs3733794	74111966	T	C	0.204	5.93e-10
NM_014886	chr5	74098858	74108490	rs9686657	74118867	A	G	0.204	5.93e-10
NM_014909	chr14	76297987	76319116	rs4903482	76279152	G	A	0.181	5.65e-09
NM_014909	chr14	76297987	76319116	rs1465331	76288720	G	C	0.237	2.62e-08
NM_014909	chr14	76297987	76319116	rs11626491	76289291	G	A	0.288	2.79e-07
NM_014909	chr14	76297987	76319116	rs6574324	76289956	T	C	0.265	2.73e-07
NM_014909	chr14	76297987	76319116	rs6574326	76292455	G	A	0.301	7.65e-07
NM_014917	chr1	107484267	107825998	rs11185064	107490695	G	T	0.389	2.09e-06
NM_015274	chr4	6627802	6675089	rs7659958	6658731	T	C	0.212	5.58e-08
NM_015274	chr4	6627802	6675089	rs4689486	6661523	C	T	0.204	3.06e-06
NM_015274	chr4	6627802	6675089	rs4689487	6662714	T	C	0.217	1.26e-06
NM_015274	chr4	6627802	6675089	rs11940165	6663285	G	A	0.207	2.67e-06
NM_015529	chr6	132658886	132764357	rs1338937	132768048	G	A	0.186	5.68e-06
NM_015540	chr15	39596666	39623756	rs932959	39597731	G	C	0.475	2.64e-06
NM_015540	chr15	39596666	39623756	rs3743031	39600571	C	T	0.5	1.16e-06
NM_015540	chr15	39596666	39623756	rs2297377	39602941	A	G	0.486	7.46e-06
NM_015540	chr15	39596666	39623756	rs2297380	39606614	C	T	0.469	4.66e-06
NM_015600	chr20	25223378	25319618	rs2424698	25204106	C	T	0.448	6.15e-07
NM_015600	chr20	25223378	25319618	rs2260997	25204266	G	T	0.425	1.38e-06
NM_015600	chr20	25223378	25319618	rs2261109	25207200	T	C	0.433	3.29e-07
NM_015600	chr20	25223378	25319618	rs2227890	25208931	A	G	0.438	2.9e-06
NM_015600	chr20	25223378	25319618	rs2261747	25209784	G	A	0.438	3.5e-06
NM_015600	chr20	25223378	25319618	rs2261784	25210396	G	C	0.431	5.2e-07
NM_015600	chr20	25223378	25319618	rs2261796	25211277	T	G	0.433	4.29e-07
NM_015600	chr20	25223378	25319618	rs2257705	25212664	T	C	0.438	2.9e-06
NM_015600	chr20	25223378	25319618	rs2227892	25212814	T	C	0.432	5.13e-07
NM_015600	chr20	25223378	25319618	rs2257712	25212910	T	C	0.44	6.98e-07
NM_015600	chr20	25223378	25319618	rs2257461	25213554	A	G	0.438	2.9e-06
NM_015600	chr20	25223378	25319618	rs2257233	25213984	G	T	0.442	2.9e-06
NM_015600	chr20	25223378	25319618	rs2257991	25218339	T	C	0.438	2.9e-06
NM_015600	chr20	25223378	25319618	rs2258066	25219326	C	T	0.442	3.32e-06
NM_015600	chr20	25223378	25319618	rs2258135	25220323	C	A	0.438	2.9e-06
NM_015600	chr20	25223378	25319618	rs2258201	25220490	G	C	0.425	2e-07
NM_015600	chr20	25223378	25319618	rs2424704	25221929	A	G	0.442	1.5e-06
NM_015600	chr20	25223378	25319618	rs2258617	25222318	C	T	0.438	2.9e-06
NM_015600	chr20	25223378	25319618	rs2258719	25223843	C	T	0.438	1.51e-06
NM_015600	chr20	25223378	25319618	rs2258769	25224680	G	C	0.425	2e-07
NM_015600	chr20	25223378	25319618	rs7020	25226600	G	A	0.438	3.5e-06
NM_015600	chr20	25223378	25319618	rs2259837	25228205	T	C	0.434	2.9e-06
NM_015600	chr20	25223378	25319618	rs11100	25229184	G	C	0.422	3.04e-07
NM_015600	chr20	25223378	25319618	rs6115140	25233507	C	A	0.438	1.2e-06
NM_015600	chr20	25223378	25319618	rs2500432	25238512	C	A	0.433	6.9e-06
NM_015600	chr20	25223378	25319618	rs1888999	25239848	A	G	0.438	1.27e-06
NM_015600	chr20	25223378	25319618	rs2297496	25243787	T	C	0.438	2.9e-06
NM_015600	chr20	25223378	25319618	rs2500433	25244335	A	G	0.438	1.51e-06
NM_015600	chr20	25223378	25319618	rs2297497	25245909	G	A	0.438	2.9e-06
NM_015600	chr20	25223378	25319618	rs7267979	25246087	A	G	0.438	3.5e-06
NM_015600	chr20	25223378	25319618	rs1888997	25246988	G	A	0.438	1.2e-06
NM_015600	chr20	25223378	25319618	rs6050532	25256793	A	T	0.425	2e-07
NM_015600	chr20	25223378	25319618	rs2482923	25256981	T	C	0.438	1.51e-06
NM_015600	chr20	25223378	25319618	rs6083804	25265060	A	G	0.425	2e-07
NM_015600	chr20	25223378	25319618	rs6083805	25265356	T	C	0.438	3.5e-06
NM_015600	chr20	25223378	25319618	rs6076336	25267212	C	T	0.438	2.9e-06
NM_015600	chr20	25223378	25319618	rs6050544	25268228	T	A	0.425	6.93e-07
NM_015600	chr20	25223378	25319618	rs2482927	25275151	T	C	0.425	4.53e-07
NM_015600	chr20	25223378	25319618	rs6050555	25276543	A	G	0.442	3.47e-06
NM_015600	chr20	25223378	25319618	rs6083809	25277309	A	G	0.433	3.1e-07
NM_015600	chr20	25223378	25319618	rs6050559	25277915	G	A	0.438	3.5e-06
NM_015600	chr20	25223378	25319618	rs2482931	25282445	G	A	0.433	7.34e-06
NM_015600	chr20	25223378	25319618	rs6050561	25282855	C	T	0.442	4.59e-06
NM_015600	chr20	25223378	25319618	rs6037095	25283687	A	G	0.438	3.5e-06
NM_015600	chr20	25223378	25319618	rs2500446	25287664	C	T	0.438	1.2e-06
NM_015600	chr20	25223378	25319618	rs6083818	25294082	G	A	0.442	4.59e-06
NM_015600	chr20	25223378	25319618	rs6037097	25295221	T	C	0.442	4.59e-06
NM_015600	chr20	25223378	25319618	rs6050565	25295563	T	G	0.442	4.59e-06
NM_015600	chr20	25223378	25319618	rs4815411	25298223	A	G	0.442	4.59e-06
NM_015600	chr20	25223378	25319618	rs4815412	25298325	G	A	0.442	4.59e-06
NM_015600	chr20	25223378	25319618	rs6107031	25298677	C	T	0.411	1.95e-06
NM_015600	chr20	25223378	25319618	rs6115159	25298944	T	C	0.453	1.62e-06
NM_015600	chr20	25223378	25319618	rs4813562	25300588	G	A	0.442	4.59e-06
NM_015600	chr20	25223378	25319618	rs6050567	25302561	C	T	0.442	4.59e-06
NM_015600	chr20	25223378	25319618	rs2500399	25302694	T	G	0.438	3.21e-07
NM_015600	chr20	25223378	25319618	rs2500405	25308826	A	G	0.438	1.51e-06
NM_015600	chr20	25223378	25319618	rs6050573	25314065	G	C	0.442	4.59e-06
NM_015600	chr20	25223378	25319618	rs6037103	25317095	A	G	0.438	3.5e-06
NM_015600	chr20	25223378	25319618	rs6083828	25317918	T	C	0.442	5.72e-06
NM_015600	chr20	25223378	25319618	rs6037105	25322199	C	A	0.442	4.59e-06
NM_015600	chr20	25223378	25319618	rs2387881	25326172	A	G	0.438	3.03e-06
NM_015600	chr20	25223378	25319618	rs4815417	25327526	C	T	0.442	2.91e-06
NM_015600	chr20	25223378	25319618	rs2482943	25328593	G	A	0.425	2.54e-07
NM_015600	chr20	25223378	25319618	rs3761117	25336070	G	A	0.442	5.11e-06
NM_015600	chr20	25223378	25319618	rs6083845	25336090	G	C	0.466	4.99e-06
NM_015653	chr22	44188237	44206959	rs2272804	44188288	C	A	0.425	3.25e-07
NM_015653	chr22	44188237	44206959	rs5764733	44219709	C	G	0.301	7.47e-06
NM_015666	chr20	60191475	60211205	rs1739591	60208891	C	T	0.429	1.86e-07
NM_015666	chr20	60191475	60211205	rs2184161	60209670	A	G	0.447	4.08e-09
NM_015666	chr20	60191475	60211205	rs2151511	60209839	A	G	0.446	3.25e-10
NM_015666	chr20	60191475	60211205	rs2144279	60210465	A	G	0.5	3.06e-09
NM_015666	chr20	60191475	60211205	rs2184157	60210550	G	C	0.496	3.06e-09
NM_015666	chr20	60191475	60211205	rs6061457	60210627	C	T	0.487	1.87e-09
NM_015666	chr20	60191475	60211205	rs1047154	60211603	G	T	0.204	6.55e-08
NM_015666	chr20	60191475	60211205	rs1047156	60211620	G	T	0.198	3.14e-07
NM_015666	chr20	60191475	60211205	rs1047164	60211696	G	A	0.204	2.01e-07
NM_015666	chr20	60191475	60211205	rs6089691	60220114	C	T	0.183	3.44e-07
NM_016010	chr8	79740836	79794552	rs10111658	79727624	G	A	0.167	3.37e-07
NM_016010	chr8	79740836	79794552	rs13251931	79728780	A	G	0.167	3.37e-07
NM_016010	chr8	79740836	79794552	rs4739135	79730847	G	T	0.173	5.6e-08
NM_016010	chr8	79740836	79794552	rs2887482	79734423	G	C	0.167	3.37e-07
NM_016010	chr8	79740836	79794552	rs1384804	79734777	C	A	0.248	3.89e-09
NM_016010	chr8	79740836	79794552	rs1905364	79735034	A	G	0.167	3.37e-07
NM_016010	chr8	79740836	79794552	rs9298314	79735664	C	T	0.168	1.64e-07
NM_016010	chr8	79740836	79794552	rs1021157	79737728	T	C	0.167	3.37e-07
NM_016010	chr8	79740836	79794552	rs979564	79738714	T	C	0.173	6.15e-07
NM_016010	chr8	79740836	79794552	rs3808619	79740281	A	C	0.248	3.89e-09
NM_016010	chr8	79740836	79794552	rs1384803	79744183	A	G	0.173	4.61e-08
NM_016010	chr8	79740836	79794552	rs4641056	79745051	T	C	0.155	6.91e-07
NM_016010	chr8	79740836	79794552	rs7839152	79752567	A	G	0.233	9.48e-08
NM_016010	chr8	79740836	79794552	rs9643739	79754325	C	T	0.167	1.09e-06
NM_016010	chr8	79740836	79794552	rs9298316	79754981	T	C	0.233	9.48e-08
NM_016010	chr8	79740836	79794552	rs7823970	79756154	G	A	0.173	2.05e-08
NM_016010	chr8	79740836	79794552	rs7842142	79756291	T	G	0.257	4.06e-09
NM_016010	chr8	79740836	79794552	rs10113703	79763194	G	C	0.175	1.32e-06
NM_016010	chr8	79740836	79794552	rs7001074	79766479	T	C	0.233	9.48e-08
NM_016010	chr8	79740836	79794552	rs10109359	79769159	C	A	0.167	7.28e-07
NM_016010	chr8	79740836	79794552	rs7017898	79771937	A	G	0.167	1.84e-06
NM_016010	chr8	79740836	79794552	rs1054283	79773265	A	G	0.259	4.33e-09
NM_016010	chr8	79740836	79794552	rs10957898	79779868	G	A	0.217	2.67e-06
NM_016010	chr8	79740836	79794552	rs7010299	79782576	G	A	0.167	1.88e-06
NM_016010	chr8	79740836	79794552	rs7010897	79782909	G	A	0.237	4.83e-07
NM_016010	chr8	79740836	79794552	rs2369440	79784264	G	A	0.243	3.89e-09
NM_016010	chr8	79740836	79794552	rs2717540	79784918	T	C	0.173	6.15e-07
NM_016010	chr8	79740836	79794552	rs13267679	79786393	T	C	0.158	5.98e-07
NM_016010	chr8	79740836	79794552	rs2625663	79792896	G	A	0.167	1.84e-06
NM_016010	chr8	79740836	79794552	rs2717538	79795704	A	G	0.233	9.48e-08
NM_016010	chr8	79740836	79794552	rs2717544	79799097	G	T	0.168	6.15e-07
NM_016010	chr8	79740836	79794552	rs1441438	79804324	G	A	0.261	2.54e-09
NM_016010	chr8	79740836	79794552	rs1036751	79804461	C	T	0.167	1.09e-06
NM_016010	chr8	79740836	79794552	rs1545228	79806992	A	G	0.248	3.89e-09
NM_016010	chr8	79740836	79794552	rs2583759	79807519	T	C	0.173	2.79e-06
NM_016010	chr8	79740836	79794552	rs894221	79811612	G	C	0.233	1.11e-07
NM_016010	chr8	79740836	79794552	rs2583778	79813696	G	A	0.185	5.47e-07
NM_016020	chr6	155618955	155677309	rs11755465	155605994	T	G	0.336	7.89e-06
NM_016020	chr6	155618955	155677309	rs3011898	155615023	A	G	0.336	3.13e-07
NM_016020	chr6	155618955	155677309	rs3011896	155616170	G	A	0.348	8.35e-07
NM_016020	chr6	155618955	155677309	rs6924549	155622033	A	G	0.31	3.46e-06
NM_016020	chr6	155618955	155677309	rs4869849	155622981	C	A	0.302	7.38e-06
NM_016020	chr6	155618955	155677309	rs162985	155671677	C	T	0.317	2.5e-08
NM_016020	chr6	155618955	155677309	rs162984	155674630	T	C	0.326	1.59e-07
NM_016049	chr14	23678013	23680637	rs2277483	23661732	A	G	0.265	8.6e-07
NM_016049	chr14	23678013	23680637	rs927494	23670230	T	A	0.265	5.62e-07
NM_016049	chr14	23678013	23680637	rs12434539	23674879	A	G	0.181	1.95e-07
NM_016049	chr14	23678013	23680637	rs8010715	23678987	T	C	0.237	7.47e-06
NM_016049	chr14	23678013	23680637	rs3742500	23681818	G	T	0.235	2.26e-06
NM_016142	chr11	43658718	43834745	rs10838158	43709098	G	A	0.31	9.99e-07
NM_016142	chr11	43658718	43834745	rs6485455	43710301	G	C	0.31	9.99e-07
NM_016142	chr11	43658718	43834745	rs6485456	43723478	T	C	0.305	1.77e-06
NM_016142	chr11	43658718	43834745	rs10742688	43724830	A	G	0.31	3.67e-06
NM_016142	chr11	43658718	43834745	rs10768976	43730389	T	G	0.25	5.92e-06
NM_016142	chr11	43658718	43834745	rs4643069	43732310	A	G	0.314	3.07e-06
NM_016142	chr11	43658718	43834745	rs7110437	43737129	C	A	0.301	8.32e-07
NM_016142	chr11	43658718	43834745	rs7118659	43773701	C	T	0.31	1.71e-06
NM_016142	chr11	43658718	43834745	rs4755744	43774306	C	A	0.305	1.83e-06
NM_016142	chr11	43658718	43834745	rs1518814	43781209	A	T	0.305	1.77e-06
NM_016142	chr11	43658718	43834745	rs10400343	43789081	G	A	0.31	1.83e-06
NM_016142	chr11	43658718	43834745	rs10768983	43796511	G	A	0.311	1.96e-06
NM_016142	chr11	43658718	43834745	rs7131110	43803426	T	C	0.304	1.96e-06
NM_016142	chr11	43658718	43834745	rs10734518	43818324	G	A	0.31	1.7e-06
NM_016142	chr11	43658718	43834745	rs2176598	43820854	T	C	0.154	5e-06
NM_016142	chr11	43658718	43834745	rs1914773	43822870	T	A	0.258	4.26e-06
NM_016142	chr11	43658718	43834745	rs10742690	43824228	G	A	0.31	1.7e-06
NM_016142	chr11	43658718	43834745	rs939015	43825227	T	C	0.305	1.96e-06
NM_016142	chr11	43658718	43834745	rs10838185	43826515	G	A	0.254	3.08e-06
NM_016142	chr11	43658718	43834745	rs10838186	43826556	C	T	0.31	1.7e-06
NM_016142	chr11	43658718	43834745	rs11037676	43827788	C	G	0.263	4.49e-06
NM_016142	chr11	43658718	43834745	rs1518821	43828572	A	C	0.326	2.49e-06
NM_016142	chr11	43658718	43834745	rs11555762	43833274	C	T	0.305	2.17e-06
NM_016143	chr20	1370806	1396337	rs8118710	1404525	G	A	0.125	5.71e-06
NM_016146	chr11	118394450	118399594	rs11006	118400412	A	G	0.23	7.54e-06
NM_016235	chr16	19777793	19803652	rs11865578	19779483	G	A	0.146	5.61e-08
NM_016417	chr14	95071075	95080808	rs11160254	95063348	A	G	0.5	4.49e-08
NM_016417	chr14	95071075	95080808	rs3825546	95069573	T	C	0.46	1.83e-06
NM_016417	chr14	95071075	95080808	rs911681	95071136	A	C	0.445	1.52e-06
NM_016424	chr17	46151924	46185071	rs7916	46186283	T	C	0.472	7.58e-06
NM_016442	chr5	96122269	96169648	rs7705827	96108189	T	C	0.358	5.47e-09
NM_016442	chr5	96122269	96169648	rs10037212	96110532	C	A	0.358	5.47e-09
NM_016442	chr5	96122269	96169648	rs1862609	96112446	G	A	0.358	1.59e-09
NM_016442	chr5	96122269	96169648	rs731827	96112771	T	A	0.354	1.11e-11
NM_016442	chr5	96122269	96169648	rs17401719	96114802	T	C	0.35	1.45e-12
NM_016442	chr5	96122269	96169648	rs7356594	96121945	G	T	0.35	1.45e-12
NM_016442	chr5	96122269	96169648	rs27524	96127700	A	G	0.332	4.47e-06
NM_016442	chr5	96122269	96169648	rs26481	96129108	C	T	0.442	1.74e-07
NM_016442	chr5	96122269	96169648	rs28096	96135000	G	A	0.455	6.42e-08
NM_016442	chr5	96122269	96169648	rs1057569	96135366	G	A	0.339	1.68e-13
NM_016442	chr5	96122269	96169648	rs7063	96135967	A	T	0.333	9e-13
NM_016442	chr5	96122269	96169648	rs13160562	96137127	G	A	0.341	1.68e-13
NM_016442	chr5	96122269	96169648	rs1065407	96137839	T	G	0.367	3.89e-10
NM_016442	chr5	96122269	96169648	rs27039	96140306	G	A	0.385	5.91e-06
NM_016547	chr1	1142150	1157310	rs4970364	1164145	T	C	0.223	7.21e-06
NM_016816	chr12	111829121	111842095	rs10492028	111821546	A	G	0.19	7.11e-06
NM_016816	chr12	111829121	111842095	rs10774670	111826545	A	G	0.192	6.04e-06
NM_016816	chr12	111829121	111842095	rs10744785	111829639	C	G	0.169	3.32e-06
NM_016816	chr12	111829121	111842095	rs3741981	111833253	G	A	0.434	2.34e-12
NM_016816	chr12	111829121	111842095	rs2285934	111835903	T	G	0.369	1.02e-06
NM_016816	chr12	111829121	111842095	rs10774671	111841576	G	A	0.367	3.3e-20
NM_016816	chr12	111829121	111842095	rs10850097	111845500	C	T	0.358	2.05e-08
NM_016816	chr12	111829121	111842095	rs7134391	111851074	G	A	0.394	1.46e-07
NM_016816	chr12	111829121	111842095	rs1859331	111860714	C	A	0.379	1.02e-08
NM_016816	chr12	111829121	111842095	rs1859330	111860771	G	A	0.389	9.89e-09
NM_017523	chr17	6599879	6619688	rs757508	6593513	G	T	0.429	7.99e-06
NM_017640	chr6	25387634	25728737	rs1576169	25517293	T	C	0.397	5.68e-06
NM_017656	chr19	9620337	9646776	rs8112764	9609907	G	A	0.05	2.89e-06
NM_017656	chr19	9620337	9646776	rs2287843	9630913	G	A	0.05	2.94e-06
NM_017656	chr19	9620337	9646776	rs1115825	9647121	C	G	0.05	5.7e-06
NM_017688	chr9	115151632	115173334	rs7873862	115153217	C	T	0.137	5.65e-07
NM_017708	chr19	53795668	53808506	rs10410524	53794594	G	A	0.356	6.05e-06
NM_017761	chr1	24158887	24162536	rs1043880	24161644	G	C	0.469	8.6e-07
NM_017886	chr3	41263093	41978664	rs9847006	41730363	T	C	0.239	2.3e-07
NM_017886	chr3	41263093	41978664	rs9866759	41733422	T	C	0.225	6.31e-07
NM_017886	chr3	41263093	41978664	rs9852303	41734529	C	T	0.243	6.62e-08
NM_017886	chr3	41263093	41978664	rs3890604	41735629	C	T	0.243	1.42e-07
NM_017886	chr3	41263093	41978664	rs9825741	41736832	A	T	0.243	6.62e-08
NM_017886	chr3	41263093	41978664	rs17060961	41738715	A	G	0.224	1.16e-06
NM_017886	chr3	41263093	41978664	rs9874975	41739304	G	A	0.243	6.62e-08
NM_017886	chr3	41263093	41978664	rs9882329	41742158	T	C	0.183	1.58e-06
NM_017886	chr3	41263093	41978664	rs6599175	41761013	T	C	0.243	6.44e-07
NM_017886	chr3	41263093	41978664	rs7650227	41769941	T	G	0.211	3.37e-07
NM_017886	chr3	41263093	41978664	rs17062109	41785368	C	T	0.243	1.63e-08
NM_017886	chr3	41263093	41978664	rs9857175	41797058	T	G	0.22	1.45e-07
NM_017886	chr3	41263093	41978664	rs9875107	41797317	A	T	0.225	1.4e-07
NM_017886	chr3	41263093	41978664	rs9842261	41797712	G	A	0.225	1.29e-08
NM_017886	chr3	41263093	41978664	rs6803560	41799484	A	G	0.225	1.46e-08
NM_017886	chr3	41263093	41978664	rs6803652	41799560	A	G	0.243	2.79e-09
NM_017886	chr3	41263093	41978664	rs10212536	41802030	A	G	0.243	1.56e-08
NM_017886	chr3	41263093	41978664	rs9834098	41808497	A	G	0.233	4.63e-08
NM_017886	chr3	41263093	41978664	rs7626217	41817419	A	G	0.22	1.09e-06
NM_017886	chr3	41263093	41978664	rs6796210	41826722	T	C	0.243	8.53e-09
NM_017886	chr3	41263093	41978664	rs6599179	41830288	C	T	0.225	7.24e-08
NM_017886	chr3	41263093	41978664	rs7648578	41833735	C	T	0.243	8.53e-09
NM_017886	chr3	41263093	41978664	rs6783001	41837236	C	A	0.224	1.14e-07
NM_017886	chr3	41263093	41978664	rs2128834	41837649	A	G	0.248	2.73e-09
NM_017886	chr3	41263093	41978664	rs7622259	41856355	A	T	0.225	1.28e-07
NM_017886	chr3	41263093	41978664	rs9820192	41864285	G	A	0.225	1.06e-07
NM_017886	chr3	41263093	41978664	rs6791806	41864999	C	T	0.246	6.52e-09
NM_017886	chr3	41263093	41978664	rs6802340	41869038	T	C	0.225	4.09e-07
NM_017886	chr3	41263093	41978664	rs1016669	41869444	T	C	0.243	6.52e-09
NM_017886	chr3	41263093	41978664	rs9865780	41870806	A	G	0.225	1.06e-07
[truncated: 1,826 more rows]
