# Supplementary material for: Inferring Polymorphism-Induced Regulatory Gene Networks Active in Human Lymphocyte Cell Lines by Weighted Linear Mixed Model Analysis of Multiple RNA-Seq Datasets
Source: PLoS One. 2013 Oct 30;8(10):e78868. doi: 10.1371/journal.pone.0078868 (PMC3813575; doi:10.1371/journal.pone.0078868)
Supplement: Table S2 — The associations between sQTL SNPs and the cis- located host genes. (XLSX) [file pone.0078868.s003.xlsx]

## Sheet: Table S2
Gene ID	Chromosome	Gene_Start	Gene_End	SNP ID	SNP Position	Reference Allele	Alternative Allele	Frequence of Minor Allele	P-value
NM_000561	chr1	110031940	110037890	rs366732	110024530	C	T	0.358	1.43e-22
NM_000561	chr1	110031940	110037890	rs1858749	110042975	T	C	0.358	1.46e-23
NM_000561	chr1	110031940	110037890	rs366631	110053995	A	G	0.178	2.01e-31
NM_000721	chr1	179719308	180042543	rs17494437	179739848	G	A	0.193	1.51e-11
NM_000721	chr1	179719308	180042543	rs4652661	179743053	C	T	0.2	1.1e-11
NM_000721	chr1	179719308	180042543	rs589082	179755790	G	T	0.473	2.8e-10
NM_000721	chr1	179719308	180042543	rs683927	179756425	G	A	0.472	4.09e-14
NM_000721	chr1	179719308	180042543	rs593080	179761481	G	A	0.465	3.02e-14
NM_000721	chr1	179719308	180042543	rs4146634	179770526	C	T	0.465	5.99e-12
NM_000721	chr1	179719308	180042543	rs4573484	179770815	T	C	0.466	2.44e-17
NM_000721	chr1	179719308	180042543	rs16857594	179774799	C	T	0.071	2.15e-09
NM_000721	chr1	179719308	180042543	rs2152855	179781380	T	C	0.467	1.16e-09
NM_000721	chr1	179719308	180042543	rs16858051	179980807	T	C	0.119	2.35e-09
NM_001005353	chr1	65386100	65470416	rs4916031	65454131	T	C	0.27	1.11e-09
NM_001005353	chr1	65386100	65470416	rs4916032	65454210	G	T	0.275	1.54e-09
NM_001005353	chr1	65386100	65470416	rs10889529	65456160	G	A	0.2	7.2e-11
NM_001005353	chr1	65386100	65470416	rs10789177	65458185	G	C	0.2	1.11e-09
NM_001005353	chr1	65386100	65470416	rs12747074	65458586	C	T	0.201	8.29e-12
NM_001005353	chr1	65386100	65470416	rs1889925	65460144	G	A	0.204	2.26e-12
NM_001005353	chr1	65386100	65470416	rs6677191	65461049	A	G	0.205	3.09e-10
NM_001098398	chr1	158525000	158579978	rs1557524	158513109	C	T	0.456	1.71e-10
NM_001098398	chr1	158525000	158579978	rs3789042	158532139	T	C	0.46	5.81e-10
NM_001098398	chr1	158525000	158579978	rs2369609	158575594	C	T	0.395	1.72e-10
NM_001193599	chr1	53165488	53289877	rs1672913	53180914	A	T	0.367	5.68e-11
NM_001195193	chr1	45822246	45857165	rs2088102	45805561	T	C	0.436	2.49e-09
NM_001195193	chr1	45822246	45857165	rs518216	45809944	C	T	0.164	8.44e-14
NM_001195193	chr1	45822246	45857165	rs499600	45811664	T	G	0.195	3.02e-20
NM_001195193	chr1	45822246	45857165	rs2934857	45812199	G	A	0.451	7.47e-11
NM_001195193	chr1	45822246	45857165	rs1084086	45813687	T	G	0.327	3.23e-24
NM_001195193	chr1	45822246	45857165	rs2152078	45828187	C	T	0.327	1.62e-24
NM_001195193	chr1	45822246	45857165	rs2991979	45828445	A	G	0.327	6.02e-24
NM_001195193	chr1	45822246	45857165	rs3014210	45839195	A	G	0.332	2.7e-16
NM_001195193	chr1	45822246	45857165	rs2230657	45846076	G	A	0.422	4.45e-15
NM_001195193	chr1	45822246	45857165	rs2050376	45851217	A	G	0.329	5.57e-25
NM_001195193	chr1	45822246	45857165	rs2230658	45851441	A	G	0.323	8.26e-25
NM_001195193	chr1	45822246	45857165	rs2230659	45851471	C	T	0.367	3.73e-21
NM_001195193	chr1	45822246	45857165	rs1972410	45853534	A	C	0.321	2.42e-24
NM_001195193	chr1	45822246	45857165	rs2991986	45853869	T	C	0.323	1.52e-24
NM_001195193	chr1	45822246	45857165	rs2991987	45854009	C	G	0.367	1.13e-20
NM_001195193	chr1	45822246	45857165	rs2253862	45854547	C	T	0.319	1.22e-24
NM_001195193	chr1	45822246	45857165	rs2991988	45855018	C	A	0.319	2.47e-24
NM_001195193	chr1	45822246	45857165	rs2991989	45855552	C	T	0.362	2.08e-21
NM_001195193	chr1	45822246	45857165	rs1547924	45857699	A	G	0.323	1.67e-23
NM_001195193	chr1	45822246	45857165	rs1547925	45857943	C	T	0.319	4.93e-24
NM_001195193	chr1	45822246	45857165	rs2275085	45858439	C	T	0.323	5.88e-25
NM_001195193	chr1	45822246	45857165	rs2275086	45858466	C	G	0.319	2.38e-24
NM_001195193	chr1	45822246	45857165	rs3014245	45859500	C	T	0.319	4.92e-25
NM_001195193	chr1	45822246	45857165	rs3014242	45860164	G	A	0.326	6.89e-25
NM_001195193	chr1	45822246	45857165	rs3014241	45860466	A	G	0.314	3.78e-24
NM_001195193	chr1	45822246	45857165	rs3014239	45862388	G	A	0.323	1.45e-24
NM_001195193	chr1	45822246	45857165	rs3014237	45862839	A	G	0.31	1.51e-23
NM_001195193	chr1	45822246	45857165	rs3014235	45864099	A	G	0.358	9.37e-21
NM_001195193	chr1	45822246	45857165	rs9429172	45865063	C	G	0.351	3.05e-15
NM_001195193	chr1	45822246	45857165	rs1250	45866614	A	G	0.323	3.53e-22
NM_001195193	chr1	45822246	45857165	rs1135812	45867859	T	C	0.367	3.11e-20
NM_001195193	chr1	45822246	45857165	rs6703748	45868563	G	A	0.361	7.4e-22
NM_001195193	chr1	45822246	45857165	rs10890333	45872909	T	C	0.332	6.85e-24
NM_001195193	chr1	45822246	45857165	rs10890334	45872965	A	T	0.357	3.62e-22
NM_001195193	chr1	45822246	45857165	rs10890335	45872981	G	C	0.371	8.68e-21
NM_001195193	chr1	45822246	45857165	rs4431884	45873910	C	T	0.332	3.26e-14
NM_001195193	chr1	45822246	45857165	rs6694889	45874393	A	C	0.379	2.74e-20
NM_001199037	chr1	31655607	31680114	rs12124752	31641915	G	A	0.114	1.46e-09
NM_001199038	chr1	31654998	31680114	rs12124752	31641915	G	A	0.114	9.47e-10
NM_001205293	chr1	179719308	180042543	rs17494437	179739848	G	A	0.193	4.45e-11
NM_001205293	chr1	179719308	180042543	rs4652661	179743053	C	T	0.2	2.72e-11
NM_001205293	chr1	179719308	180042543	rs589082	179755790	G	T	0.473	1.69e-10
NM_001205293	chr1	179719308	180042543	rs683927	179756425	G	A	0.472	4.76e-14
NM_001205293	chr1	179719308	180042543	rs593080	179761481	G	A	0.465	2.1e-14
NM_001205293	chr1	179719308	180042543	rs4146634	179770526	C	T	0.465	7.3e-12
NM_001205293	chr1	179719308	180042543	rs4573484	179770815	T	C	0.466	1.91e-17
NM_001205293	chr1	179719308	180042543	rs16857594	179774799	C	T	0.071	1.3e-09
NM_001205293	chr1	179719308	180042543	rs2152855	179781380	T	C	0.467	2.18e-09
NM_001205294	chr1	179719308	180042543	rs17494437	179739848	G	A	0.193	2.63e-11
NM_001205294	chr1	179719308	180042543	rs4652661	179743053	C	T	0.2	1.5e-11
NM_001205294	chr1	179719308	180042543	rs589082	179755790	G	T	0.473	2.5e-10
NM_001205294	chr1	179719308	180042543	rs683927	179756425	G	A	0.472	4.39e-14
NM_001205294	chr1	179719308	180042543	rs593080	179761481	G	A	0.465	3.55e-14
NM_001205294	chr1	179719308	180042543	rs4146634	179770526	C	T	0.465	8.45e-12
NM_001205294	chr1	179719308	180042543	rs4573484	179770815	T	C	0.466	1.43e-17
NM_001205294	chr1	179719308	180042543	rs16857594	179774799	C	T	0.071	2.42e-09
NM_001205294	chr1	179719308	180042543	rs2152855	179781380	T	C	0.467	1.31e-09
NM_002482	chr1	45822246	45857165	rs2088102	45805561	T	C	0.436	2.17e-09
NM_002482	chr1	45822246	45857165	rs518216	45809944	C	T	0.164	3.41e-13
NM_002482	chr1	45822246	45857165	rs499600	45811664	T	G	0.195	5.74e-22
NM_002482	chr1	45822246	45857165	rs2934857	45812199	G	A	0.451	5.29e-11
NM_002482	chr1	45822246	45857165	rs1084086	45813687	T	G	0.327	4.31e-24
NM_002482	chr1	45822246	45857165	rs2152078	45828187	C	T	0.327	3.5e-24
NM_002482	chr1	45822246	45857165	rs2991979	45828445	A	G	0.327	3.59e-24
NM_002482	chr1	45822246	45857165	rs3014210	45839195	A	G	0.332	3.19e-16
NM_002482	chr1	45822246	45857165	rs2230657	45846076	G	A	0.422	1.03e-15
NM_002482	chr1	45822246	45857165	rs2050376	45851217	A	G	0.329	2.45e-25
NM_002482	chr1	45822246	45857165	rs2230658	45851441	A	G	0.323	1.96e-24
NM_002482	chr1	45822246	45857165	rs2230659	45851471	C	T	0.367	2.16e-21
NM_002482	chr1	45822246	45857165	rs1972410	45853534	A	C	0.321	9.65e-24
NM_002482	chr1	45822246	45857165	rs2991986	45853869	T	C	0.323	1.85e-24
NM_002482	chr1	45822246	45857165	rs2991987	45854009	C	G	0.367	1.27e-20
NM_002482	chr1	45822246	45857165	rs2253862	45854547	C	T	0.319	9.45e-24
NM_002482	chr1	45822246	45857165	rs2991988	45855018	C	A	0.319	7.2e-24
NM_002482	chr1	45822246	45857165	rs2991989	45855552	C	T	0.362	3.45e-21
NM_002482	chr1	45822246	45857165	rs1547924	45857699	A	G	0.323	2.05e-23
NM_002482	chr1	45822246	45857165	rs1547925	45857943	C	T	0.319	9.67e-24
NM_002482	chr1	45822246	45857165	rs2275085	45858439	C	T	0.323	1.3e-24
NM_002482	chr1	45822246	45857165	rs2275086	45858466	C	G	0.319	1.3e-25
NM_002482	chr1	45822246	45857165	rs3014245	45859500	C	T	0.319	6.28e-25
NM_002482	chr1	45822246	45857165	rs3014242	45860164	G	A	0.326	4.35e-25
NM_002482	chr1	45822246	45857165	rs3014241	45860466	A	G	0.314	1.38e-23
NM_002482	chr1	45822246	45857165	rs3014239	45862388	G	A	0.323	1.93e-24
NM_002482	chr1	45822246	45857165	rs3014237	45862839	A	G	0.31	2.94e-23
NM_002482	chr1	45822246	45857165	rs3014235	45864099	A	G	0.358	1.34e-20
NM_002482	chr1	45822246	45857165	rs9429172	45865063	C	G	0.351	1.21e-15
NM_002482	chr1	45822246	45857165	rs1250	45866614	A	G	0.323	5.15e-22
NM_002482	chr1	45822246	45857165	rs1135812	45867859	T	C	0.367	2.06e-19
NM_002482	chr1	45822246	45857165	rs6703748	45868563	G	A	0.361	4.11e-23
NM_002482	chr1	45822246	45857165	rs10890333	45872909	T	C	0.332	1.08e-23
NM_002482	chr1	45822246	45857165	rs10890334	45872965	A	T	0.357	1.39e-23
NM_002482	chr1	45822246	45857165	rs10890335	45872981	G	C	0.371	2.54e-19
NM_002482	chr1	45822246	45857165	rs4431884	45873910	C	T	0.332	3.1e-14
NM_002482	chr1	45822246	45857165	rs6694889	45874393	A	C	0.379	2.75e-20
NM_002508	chr1	234205754	234295104	rs4660148	234265642	G	T	0.325	1.15e-14
NM_002838	chr1	196874759	196993168	rs1932433	196967912	T	C	0.4	2.89e-10
NM_003607	chr1	225244188	225572449	rs16846842	225284035	C	G	0.129	2.44e-09
NM_003607	chr1	225244188	225572449	rs6672902	225302960	G	T	0.14	5.83e-11
NM_003607	chr1	225244188	225572449	rs1929867	225304819	C	T	0.128	5.7e-10
NM_003607	chr1	225244188	225572449	rs16846890	225306824	G	T	0.129	7.28e-11
NM_003607	chr1	225244188	225572449	rs10495264	225326275	T	C	0.125	4.08e-11
NM_003607	chr1	225244188	225572449	rs10495261	225327341	G	C	0.083	3.7e-10
NM_003607	chr1	225244188	225572449	rs16846989	225331182	T	C	0.129	2.28e-09
NM_003607	chr1	225244188	225572449	rs530057	225348974	G	A	0.127	2.53e-10
NM_003607	chr1	225244188	225572449	rs545171	225353437	C	T	0.113	9.3e-10
NM_003607	chr1	225244188	225572449	rs693735	225360647	T	C	0.114	9.33e-12
NM_003607	chr1	225244188	225572449	rs676009	225374962	T	C	0.128	1.08e-09
NM_003607	chr1	225244188	225572449	rs6700338	225389129	C	T	0.128	2.29e-09
NM_003607	chr1	225244188	225572449	rs2813952	225493461	C	T	0.129	1.19e-09
NM_003607	chr1	225244188	225572449	rs2670448	225506444	G	A	0.142	7.56e-14
NM_003607	chr1	225244188	225572449	rs4653826	225582414	A	G	0.344	1.8e-10
NM_003607	chr1	225244188	225572449	rs4233226	225584664	C	T	0.345	4.94e-10
NM_004371	chr1	158525000	158579978	rs1557524	158513109	C	T	0.456	1.32e-10
NM_004371	chr1	158525000	158579978	rs3789042	158532139	T	C	0.46	4.16e-10
NM_004371	chr1	158525000	158579978	rs2369609	158575594	C	T	0.395	2.07e-10
NM_004481	chr1	228269578	228484498	rs910820	228280942	C	T	0.219	1.35e-10
NM_005839	chr1	24842180	24872359	rs11249161	24890236	G	A	0.388	1.4e-11
NM_006820	chr1	78858675	78884418	rs10493609	78841762	G	C	0.05	5.13e-11
NM_006820	chr1	78858675	78884418	rs273238	78855360	G	A	0.305	7.48e-16
NM_006820	chr1	78858675	78884418	rs273244	78861990	A	T	0.339	1.03e-10
NM_006820	chr1	78858675	78884418	rs988097	78864872	A	C	0.221	3.87e-14
NM_006820	chr1	78858675	78884418	rs273259	78866406	A	G	0.305	1.09e-20
NM_006820	chr1	78858675	78884418	rs1333973	78866669	T	A	0.3	1.18e-18
NM_006820	chr1	78858675	78884418	rs987495	78868169	T	C	0.23	6.1e-10
NM_006820	chr1	78858675	78884418	rs273252	78879487	T	C	0.341	1.82e-12
NM_006820	chr1	78858675	78884418	rs4650590	78883106	A	G	0.341	4.05e-16
NM_012090	chr1	39319675	39725397	rs3806437	39321204	G	C	0.108	5.25e-10
NM_013410	chr1	65386437	65470416	rs4916031	65454131	T	C	0.27	9.07e-10
NM_013410	chr1	65386437	65470416	rs4916032	65454210	G	T	0.275	8.97e-10
NM_013410	chr1	65386437	65470416	rs10889529	65456160	G	A	0.2	1.74e-10
NM_013410	chr1	65386437	65470416	rs12747074	65458586	C	T	0.201	4.82e-12
NM_013410	chr1	65386437	65470416	rs1889925	65460144	G	A	0.204	2.51e-12
NM_013410	chr1	65386437	65470416	rs6677191	65461049	A	G	0.205	1.15e-10
NM_014236	chr1	229443541	229480342	rs482031	229452904	A	G	0.425	1.39e-10
NM_014236	chr1	229443541	229480342	rs508908	229453235	T	A	0.429	6.35e-11
NM_014236	chr1	229443541	229480342	rs3767761	229460142	G	A	0.425	1.61e-10
NM_014236	chr1	229443541	229480342	rs574553	229468525	G	A	0.438	1.46e-10
NM_014236	chr1	229443541	229480342	rs500248	229469402	C	A	0.425	1.6e-10
NM_014236	chr1	229443541	229480342	rs495183	229469571	C	T	0.433	3.87e-13
NM_014236	chr1	229443541	229480342	rs539699	229473584	C	T	0.438	2.47e-12
NM_014236	chr1	229443541	229480342	rs540479	229483170	T	C	0.434	1.3e-09
NM_014826	chr1	225244188	225572449	rs1929867	225304819	C	T	0.128	6.27e-12
NM_014826	chr1	225244188	225572449	rs10495264	225326275	T	C	0.125	3.81e-10
NM_014826	chr1	225244188	225572449	rs10495261	225327341	G	C	0.083	2.44e-11
NM_014826	chr1	225244188	225572449	rs530057	225348974	G	A	0.127	4.96e-10
NM_014826	chr1	225244188	225572449	rs621797	225351750	T	C	0.107	1.6e-09
NM_014826	chr1	225244188	225572449	rs545171	225353437	C	T	0.113	8.01e-10
NM_014826	chr1	225244188	225572449	rs693735	225360647	T	C	0.114	4.09e-11
NM_014826	chr1	225244188	225572449	rs676009	225374962	T	C	0.128	9.45e-10
NM_014826	chr1	225244188	225572449	rs6700338	225389129	C	T	0.128	1.21e-09
NM_014826	chr1	225244188	225572449	rs2670448	225506444	G	A	0.142	4.11e-13
NM_014826	chr1	225244188	225572449	rs4653826	225582414	A	G	0.344	2.39e-10
NM_014826	chr1	225244188	225572449	rs4233226	225584664	C	T	0.345	2.27e-10
NM_015172	chr1	169721289	169829273	rs7544906	169702101	G	A	0.288	3.6e-17
NM_015172	chr1	169721289	169829273	rs6700412	169707139	C	T	0.292	4.67e-17
NM_015172	chr1	169721289	169829273	rs11576735	169710440	A	T	0.133	1.71e-11
NM_015306	chr1	55304619	55453627	rs6671533	55443484	G	C	0.225	8.99e-12
NM_020765	chr1	19273586	19409333	rs10917190	19407731	T	C	0.4	3.35e-10
NM_023015	chr1	151967190	152013179	rs10752613	152026728	T	A	0.243	8.84e-10
NM_052941	chr1	89419418	89437221	rs674903	89422412	A	G	0.465	4.81e-10
NM_080921	chr1	196874759	196993168	rs1932433	196967912	T	C	0.4	1.56e-09
NM_152298	chr1	45822246	45857165	rs2088102	45805561	T	C	0.436	4.89e-10
NM_152298	chr1	45822246	45857165	rs518216	45809944	C	T	0.164	7.03e-13
NM_152298	chr1	45822246	45857165	rs499600	45811664	T	G	0.195	2.23e-21
NM_152298	chr1	45822246	45857165	rs2934857	45812199	G	A	0.451	2.52e-11
NM_152298	chr1	45822246	45857165	rs1084086	45813687	T	G	0.327	2.89e-21
NM_152298	chr1	45822246	45857165	rs2152078	45828187	C	T	0.327	2.57e-22
NM_152298	chr1	45822246	45857165	rs2991979	45828445	A	G	0.327	2.72e-21
NM_152298	chr1	45822246	45857165	rs3014210	45839195	A	G	0.332	3.91e-15
NM_152298	chr1	45822246	45857165	rs2230657	45846076	G	A	0.422	1.77e-16
NM_152298	chr1	45822246	45857165	rs2050376	45851217	A	G	0.329	9.34e-23
NM_152298	chr1	45822246	45857165	rs2230658	45851441	A	G	0.323	4.02e-22
NM_152298	chr1	45822246	45857165	rs2230659	45851471	C	T	0.367	6.86e-20
NM_152298	chr1	45822246	45857165	rs1972410	45853534	A	C	0.321	1.48e-21
NM_152298	chr1	45822246	45857165	rs2991986	45853869	T	C	0.323	5.63e-22
NM_152298	chr1	45822246	45857165	rs2991987	45854009	C	G	0.367	3.58e-19
NM_152298	chr1	45822246	45857165	rs2253862	45854547	C	T	0.319	4.9e-22
NM_152298	chr1	45822246	45857165	rs2991988	45855018	C	A	0.319	1.42e-21
NM_152298	chr1	45822246	45857165	rs2991989	45855552	C	T	0.362	1.54e-19
NM_152298	chr1	45822246	45857165	rs1547924	45857699	A	G	0.323	1.31e-21
NM_152298	chr1	45822246	45857165	rs1547925	45857943	C	T	0.319	2.47e-21
NM_152298	chr1	45822246	45857165	rs2275085	45858439	C	T	0.323	2.6e-22
NM_152298	chr1	45822246	45857165	rs2275086	45858466	C	G	0.319	1.85e-21
NM_152298	chr1	45822246	45857165	rs3014245	45859500	C	T	0.319	2.03e-21
NM_152298	chr1	45822246	45857165	rs3014242	45860164	G	A	0.326	1.12e-22
NM_152298	chr1	45822246	45857165	rs3014241	45860466	A	G	0.314	1.39e-21
NM_152298	chr1	45822246	45857165	rs3014239	45862388	G	A	0.323	1.83e-22
NM_152298	chr1	45822246	45857165	rs3014238	45862801	A	G	0.446	2.13e-09
NM_152298	chr1	45822246	45857165	rs3014237	45862839	A	G	0.31	5.57e-21
NM_152298	chr1	45822246	45857165	rs3014235	45864099	A	G	0.358	3.59e-19
NM_152298	chr1	45822246	45857165	rs9429172	45865063	C	G	0.351	1.5e-15
NM_152298	chr1	45822246	45857165	rs1250	45866614	A	G	0.323	1.97e-20
NM_152298	chr1	45822246	45857165	rs1135812	45867859	T	C	0.367	3.15e-18
NM_152298	chr1	45822246	45857165	rs6703748	45868563	G	A	0.361	3.42e-22
NM_152298	chr1	45822246	45857165	rs10890333	45872909	T	C	0.332	1.06e-20
NM_152298	chr1	45822246	45857165	rs10890334	45872965	A	T	0.357	3.74e-22
NM_152298	chr1	45822246	45857165	rs10890335	45872981	G	C	0.371	8.62e-18
NM_152298	chr1	45822246	45857165	rs4431884	45873910	C	T	0.332	3.75e-13
NM_152298	chr1	45822246	45857165	rs6694889	45874393	A	C	0.379	4.78e-19
NM_178229	chr1	154761820	154809020	rs1171576	154780180	G	T	0.204	1.18e-09
NM_198576	chr1	945365	981355	rs2710888	949705	C	T	0.348	1.83e-11
NM_198576	chr1	945365	981355	rs3128126	952073	A	G	0.425	9.8e-10
NM_203464	chr1	65385819	65470416	rs10889529	65456160	G	A	0.2	8.28e-11
NM_203464	chr1	65385819	65470416	rs10789177	65458185	G	C	0.2	8.64e-10
NM_203464	chr1	65385819	65470416	rs12747074	65458586	C	T	0.201	1.04e-11
NM_203464	chr1	65385819	65470416	rs1889925	65460144	G	A	0.204	2.61e-11
NM_203464	chr1	65385819	65470416	rs6677191	65461049	A	G	0.205	5.42e-10
NR_037806	chr1	11822962	11830260	rs198359	11826771	T	C	0.112	1.71e-09
NR_037806	chr1	11822962	11830260	rs198360	11827156	T	C	0.129	2.05e-10
NR_037806	chr1	11822962	11830260	rs198361	11828220	T	C	0.15	7.1e-10
NR_037806	chr1	11822962	11830260	rs5067	11828568	A	G	0.142	1.98e-09
NR_037806	chr1	11822962	11830260	rs5065	11828655	A	G	0.142	1.84e-09
NM_001083953	chr2	43311478	43676617	rs6705304	43450250	T	G	0.067	2.75e-12
NM_001122964	chr2	55629017	55698300	rs12989898	55678297	T	C	0.217	3.84e-11
NM_001122964	chr2	55629017	55698300	rs744514	55700016	A	T	0.217	4.59e-11
NM_001127183	chr2	201691513	201745656	rs13410282	201679269	G	A	0.239	5.13e-16
NM_001127183	chr2	201691513	201745656	rs7583529	201696483	G	A	0.23	1.46e-16
NM_001127183	chr2	201691513	201745656	rs6728771	201700652	C	A	0.226	1.48e-26
NM_001127183	chr2	201691513	201745656	rs12620435	201704024	A	G	0.111	1.57e-13
NM_001127183	chr2	201691513	201745656	rs16836710	201708090	C	T	0.217	2.31e-29
NM_001127183	chr2	201691513	201745656	rs7560613	201711255	T	C	0.22	3.59e-25
NM_001127183	chr2	201691513	201745656	rs7573256	201711415	A	G	0.217	1.26e-36
NM_001127183	chr2	201691513	201745656	rs10190751	201714341	G	A	0.221	1.43e-40
NM_001127183	chr2	201691513	201745656	rs4487072	201716543	C	T	0.214	1.6e-29
NM_001127183	chr2	201691513	201745656	rs1981726	201716945	T	A	0.212	9.32e-30
NM_001127183	chr2	201691513	201745656	rs7573529	201718871	C	T	0.214	7.78e-29
NM_001127183	chr2	201691513	201745656	rs12104442	201722201	T	C	0.212	2.17e-29
NM_001127183	chr2	201691513	201745656	rs12721505	201722483	G	C	0.192	5.52e-37
NM_001127183	chr2	201691513	201745656	rs12105811	201724490	G	A	0.168	7e-29
NM_001127183	chr2	201691513	201745656	rs719125	201726105	G	T	0.212	2.4e-39
NM_001127183	chr2	201691513	201745656	rs2041766	201729740	C	T	0.212	1.36e-26
NM_001127183	chr2	201691513	201745656	rs4482462	201729992	T	C	0.212	3.62e-39
NM_001127183	chr2	201691513	201745656	rs2041765	201731405	G	A	0.469	1.01e-12
NM_001127183	chr2	201691513	201745656	rs7582581	201731820	C	T	0.464	2.81e-21
NM_001127183	chr2	201691513	201745656	rs7558911	201732194	A	G	0.425	2.87e-13
NM_001127183	chr2	201691513	201745656	rs1594	201733866	A	G	0.469	6.84e-24
NM_001127183	chr2	201691513	201745656	rs10200857	201740672	A	G	0.473	6.32e-24
NM_001127183	chr2	201691513	201745656	rs13034255	201743309	G	A	0.469	5.85e-20
NM_001127183	chr2	201691513	201745656	rs11674246	201756368	C	T	0.416	5.88e-11
NM_001127183	chr2	201691513	201745656	rs3900115	201758922	A	G	0.464	6.95e-21
NM_001142273	chr2	121811821	122123522	rs12614155	122006490	T	C	0.05	7.19e-10
NM_001142274	chr2	121811821	122123522	rs12614155	122006490	T	C	0.05	1.15e-09
NM_001193482	chr2	108590048	108670134	rs6760160	108572056	A	G	0.451	3.78e-16
NM_001193482	chr2	108590048	108670134	rs12622759	108574181	T	G	0.458	2.26e-09
NM_001193482	chr2	108590048	108670134	rs6760957	108596821	A	G	0.437	4.32e-11
NM_001193482	chr2	108590048	108670134	rs6744135	108599511	C	T	0.436	9.62e-11
NM_001193482	chr2	108590048	108670134	rs11897612	108605442	T	C	0.455	2.18e-16
NM_001193482	chr2	108590048	108670134	rs10209570	108610389	T	A	0.451	2.27e-15
NM_001193482	chr2	108590048	108670134	rs826691	108615931	G	A	0.442	1.92e-09
NM_001193482	chr2	108590048	108670134	rs2053261	108617480	G	C	0.467	1.79e-12
NM_001193482	chr2	108590048	108670134	rs10170690	108626691	C	T	0.458	1.62e-09
NM_001193482	chr2	108590048	108670134	rs930038	108668273	G	A	0.458	1.98e-11
NM_001193482	chr2	108590048	108670134	rs4676040	108682187	G	A	0.438	1.64e-10
NM_001193483	chr2	108517242	108670134	rs13419773	108521127	C	T	0.425	5.4e-10
NM_001193483	chr2	108517242	108670134	rs7581929	108542174	G	T	0.451	1.78e-15
NM_001193483	chr2	108517242	108670134	rs10188434	108554588	A	G	0.451	1.08e-15
NM_001193483	chr2	108517242	108670134	rs10205370	108559939	A	G	0.433	1.13e-10
NM_001193483	chr2	108517242	108670134	rs7559347	108560498	C	T	0.438	7.07e-11
NM_001193483	chr2	108517242	108670134	rs6760160	108572056	A	G	0.451	1.44e-16
NM_001193483	chr2	108517242	108670134	rs1821867	108577286	C	T	0.438	1.59e-09
NM_001193483	chr2	108517242	108670134	rs6760957	108596821	A	G	0.437	2.05e-11
NM_001193483	chr2	108517242	108670134	rs6744135	108599511	C	T	0.436	4.6e-10
NM_001193483	chr2	108517242	108670134	rs11897612	108605442	T	C	0.455	1.7e-15
NM_001193483	chr2	108517242	108670134	rs10209570	108610389	T	A	0.451	2.03e-15
NM_001193483	chr2	108517242	108670134	rs2053261	108617480	G	C	0.467	3.24e-11
NM_001193483	chr2	108517242	108670134	rs930038	108668273	G	A	0.458	1.87e-11
NM_001193483	chr2	108517242	108670134	rs4676040	108682187	G	A	0.438	5.96e-10
NM_001193484	chr2	108604133	108670134	rs6760957	108596821	A	G	0.437	4.01e-11
NM_001193484	chr2	108604133	108670134	rs6744135	108599511	C	T	0.436	2.68e-11
NM_001193484	chr2	108604133	108670134	rs11897612	108605442	T	C	0.455	1.13e-16
NM_001193484	chr2	108604133	108670134	rs10209570	108610389	T	A	0.451	1.28e-15
NM_001193484	chr2	108604133	108670134	rs2053261	108617480	G	C	0.467	9.1e-12
NM_001193484	chr2	108604133	108670134	rs930038	108668273	G	A	0.458	1.95e-11
NM_001193484	chr2	108604133	108670134	rs4676040	108682187	G	A	0.438	2.18e-10
NM_001193485	chr2	108637699	108670134	rs10170690	108626691	C	T	0.458	7.79e-10
NM_001193485	chr2	108637699	108670134	rs930038	108668273	G	A	0.458	1.93e-11
NM_001193485	chr2	108637699	108670134	rs4676040	108682187	G	A	0.438	2.96e-10
NM_001193488	chr2	108571353	108670134	rs10188434	108554588	A	G	0.451	3.27e-16
NM_001193488	chr2	108571353	108670134	rs10205370	108559939	A	G	0.433	1.27e-10
NM_001193488	chr2	108571353	108670134	rs7559347	108560498	C	T	0.438	4.72e-11
NM_001193488	chr2	108571353	108670134	rs6760160	108572056	A	G	0.451	3.33e-16
NM_001193488	chr2	108571353	108670134	rs6760957	108596821	A	G	0.437	4.97e-11
NM_001193488	chr2	108571353	108670134	rs6744135	108599511	C	T	0.436	4.24e-10
NM_001193488	chr2	108571353	108670134	rs11897612	108605442	T	C	0.455	2.84e-16
NM_001193488	chr2	108571353	108670134	rs8179687	108606785	C	T	0.458	1.27e-09
NM_001193488	chr2	108571353	108670134	rs10209570	108610389	T	A	0.451	1.45e-15
NM_001193488	chr2	108571353	108670134	rs826691	108615931	G	A	0.442	2.13e-10
NM_001193488	chr2	108571353	108670134	rs2053261	108617480	G	C	0.467	1.79e-11
NM_001193488	chr2	108571353	108670134	rs930038	108668273	G	A	0.458	9.23e-12
NM_001193488	chr2	108571353	108670134	rs4676040	108682187	G	A	0.438	4.2e-10
NM_001202516	chr2	201689121	201745656	rs13410282	201679269	G	A	0.239	6.34e-13
NM_001202516	chr2	201689121	201745656	rs7583529	201696483	G	A	0.23	2.41e-11
NM_001202516	chr2	201689121	201745656	rs6728771	201700652	C	A	0.226	8.38e-20
NM_001202516	chr2	201689121	201745656	rs12620435	201704024	A	G	0.111	7.68e-11
NM_001202516	chr2	201689121	201745656	rs16836710	201708090	C	T	0.217	2.34e-23
NM_001202516	chr2	201689121	201745656	rs7560613	201711255	T	C	0.22	1.51e-17
NM_001202516	chr2	201689121	201745656	rs7573256	201711415	A	G	0.217	4.37e-29
NM_001202516	chr2	201689121	201745656	rs10190751	201714341	G	A	0.221	6.75e-34
NM_001202516	chr2	201689121	201745656	rs4487072	201716543	C	T	0.214	3.23e-24
NM_001202516	chr2	201689121	201745656	rs1981726	201716945	T	A	0.212	5.07e-23
NM_001202516	chr2	201689121	201745656	rs7573529	201718871	C	T	0.214	8.86e-23
NM_001202516	chr2	201689121	201745656	rs12104442	201722201	T	C	0.212	5.45e-23
NM_001202516	chr2	201689121	201745656	rs12721505	201722483	G	C	0.192	1.66e-28
NM_001202516	chr2	201689121	201745656	rs12105811	201724490	G	A	0.168	6.83e-22
NM_001202516	chr2	201689121	201745656	rs719125	201726105	G	T	0.212	2.2e-32
NM_001202516	chr2	201689121	201745656	rs2041766	201729740	C	T	0.212	2.68e-21
NM_001202516	chr2	201689121	201745656	rs4482462	201729992	T	C	0.212	1.52e-32
NM_001202516	chr2	201689121	201745656	rs2041765	201731405	G	A	0.469	1.45e-10
NM_001202516	chr2	201689121	201745656	rs7582581	201731820	C	T	0.464	6.69e-19
NM_001202516	chr2	201689121	201745656	rs7558911	201732194	A	G	0.425	2.14e-10
NM_001202516	chr2	201689121	201745656	rs1594	201733866	A	G	0.469	2.77e-21
NM_001202516	chr2	201689121	201745656	rs10200857	201740672	A	G	0.473	4.13e-21
NM_001202516	chr2	201689121	201745656	rs13034255	201743309	G	A	0.469	5.88e-18
NM_001202516	chr2	201689121	201745656	rs11674246	201756368	C	T	0.416	1.88e-09
NM_001202516	chr2	201689121	201745656	rs3900115	201758922	A	G	0.464	8.68e-19
NM_001202517	chr2	201689121	201745656	rs13410282	201679269	G	A	0.239	9.35e-13
NM_001202517	chr2	201689121	201745656	rs7583529	201696483	G	A	0.23	4.69e-14
NM_001202517	chr2	201689121	201745656	rs6728771	201700652	C	A	0.226	9.73e-21
NM_001202517	chr2	201689121	201745656	rs16836710	201708090	C	T	0.217	1.46e-22
NM_001202517	chr2	201689121	201745656	rs7560613	201711255	T	C	0.22	1.49e-21
NM_001202517	chr2	201689121	201745656	rs7573256	201711415	A	G	0.217	1.72e-26
NM_001202517	chr2	201689121	201745656	rs10190751	201714341	G	A	0.221	5.47e-29
NM_001202517	chr2	201689121	201745656	rs4487072	201716543	C	T	0.214	3.25e-22
NM_001202517	chr2	201689121	201745656	rs1981726	201716945	T	A	0.212	3.46e-22
NM_001202517	chr2	201689121	201745656	rs7573529	201718871	C	T	0.214	2.64e-23
NM_001202517	chr2	201689121	201745656	rs12104442	201722201	T	C	0.212	1.73e-22
NM_001202517	chr2	201689121	201745656	rs12721505	201722483	G	C	0.192	1.55e-26
NM_001202517	chr2	201689121	201745656	rs12105811	201724490	G	A	0.168	2.09e-22
NM_001202517	chr2	201689121	201745656	rs719125	201726105	G	T	0.212	6.73e-28
NM_001202517	chr2	201689121	201745656	rs2041766	201729740	C	T	0.212	8.22e-21
NM_001202517	chr2	201689121	201745656	rs4482462	201729992	T	C	0.212	7.79e-28
NM_001202517	chr2	201689121	201745656	rs2041765	201731405	G	A	0.469	9.9e-10
NM_001202517	chr2	201689121	201745656	rs7582581	201731820	C	T	0.464	3.26e-14
NM_001202517	chr2	201689121	201745656	rs7558911	201732194	A	G	0.425	1.88e-09
NM_001202517	chr2	201689121	201745656	rs1594	201733866	A	G	0.469	1.24e-16
NM_001202517	chr2	201689121	201745656	rs10200857	201740672	A	G	0.473	1.13e-16
NM_001202517	chr2	201689121	201745656	rs13034255	201743309	G	A	0.469	1.86e-15
NM_001202517	chr2	201689121	201745656	rs3900115	201758922	A	G	0.464	1.83e-14
NM_001202518	chr2	201705932	201745656	rs7583529	201696483	G	A	0.23	9.19e-15
NM_001202518	chr2	201705932	201745656	rs6728771	201700652	C	A	0.226	4.53e-22
NM_001202518	chr2	201705932	201745656	rs12620435	201704024	A	G	0.111	2.22e-09
NM_001202518	chr2	201705932	201745656	rs16836710	201708090	C	T	0.217	2.46e-24
NM_001202518	chr2	201705932	201745656	rs7560613	201711255	T	C	0.22	6.72e-21
NM_001202518	chr2	201705932	201745656	rs7573256	201711415	A	G	0.217	7.27e-28
NM_001202518	chr2	201705932	201745656	rs10190751	201714341	G	A	0.221	9.04e-30
NM_001202518	chr2	201705932	201745656	rs4487072	201716543	C	T	0.214	3.35e-23
NM_001202518	chr2	201705932	201745656	rs1981726	201716945	T	A	0.212	6.59e-24
NM_001202518	chr2	201705932	201745656	rs7573529	201718871	C	T	0.214	9.93e-24
NM_001202518	chr2	201705932	201745656	rs12104442	201722201	T	C	0.212	1.66e-23
NM_001202518	chr2	201705932	201745656	rs12721505	201722483	G	C	0.192	2.16e-27
NM_001202518	chr2	201705932	201745656	rs12105811	201724490	G	A	0.168	5.7e-23
NM_001202518	chr2	201705932	201745656	rs719125	201726105	G	T	0.212	9.37e-29
NM_001202518	chr2	201705932	201745656	rs2041766	201729740	C	T	0.212	1.67e-21
NM_001202518	chr2	201705932	201745656	rs4482462	201729992	T	C	0.212	6.37e-29
NM_001202518	chr2	201705932	201745656	rs2041765	201731405	G	A	0.469	1.53e-10
NM_001202518	chr2	201705932	201745656	rs7582581	201731820	C	T	0.464	3.77e-15
NM_001202518	chr2	201705932	201745656	rs7558911	201732194	A	G	0.425	3.02e-10
NM_001202518	chr2	201705932	201745656	rs1594	201733866	A	G	0.469	1.4e-17
NM_001202518	chr2	201705932	201745656	rs10200857	201740672	A	G	0.473	3.37e-18
NM_001202518	chr2	201705932	201745656	rs13034255	201743309	G	A	0.469	9.67e-16
NM_001202518	chr2	201705932	201745656	rs3900115	201758922	A	G	0.464	2.19e-15
NM_001202519	chr2	201689121	201745656	rs13410282	201679269	G	A	0.239	6.24e-13
NM_001202519	chr2	201689121	201745656	rs7583529	201696483	G	A	0.23	1.15e-13
NM_001202519	chr2	201689121	201745656	rs6728771	201700652	C	A	0.226	1.17e-20
NM_001202519	chr2	201689121	201745656	rs16836710	201708090	C	T	0.217	2e-22
NM_001202519	chr2	201689121	201745656	rs7560613	201711255	T	C	0.22	5.41e-20
NM_001202519	chr2	201689121	201745656	rs7573256	201711415	A	G	0.217	1.54e-26
NM_001202519	chr2	201689121	201745656	rs10190751	201714341	G	A	0.221	2.97e-28
NM_001202519	chr2	201689121	201745656	rs4487072	201716543	C	T	0.214	5.14e-22
NM_001202519	chr2	201689121	201745656	rs1981726	201716945	T	A	0.212	3.9e-22
NM_001202519	chr2	201689121	201745656	rs7573529	201718871	C	T	0.214	3.05e-23
NM_001202519	chr2	201689121	201745656	rs12104442	201722201	T	C	0.212	4.74e-22
NM_001202519	chr2	201689121	201745656	rs12721505	201722483	G	C	0.192	2.71e-26
NM_001202519	chr2	201689121	201745656	rs12105811	201724490	G	A	0.168	3.01e-22
NM_001202519	chr2	201689121	201745656	rs719125	201726105	G	T	0.212	1.83e-27
NM_001202519	chr2	201689121	201745656	rs2041766	201729740	C	T	0.212	1.62e-20
NM_001202519	chr2	201689121	201745656	rs4482462	201729992	T	C	0.212	1.6e-27
NM_001202519	chr2	201689121	201745656	rs2041765	201731405	G	A	0.469	2.35e-10
NM_001202519	chr2	201689121	201745656	rs7582581	201731820	C	T	0.464	2.72e-15
NM_001202519	chr2	201689121	201745656	rs7558911	201732194	A	G	0.425	2.05e-09
NM_001202519	chr2	201689121	201745656	rs1594	201733866	A	G	0.469	5.46e-17
NM_001202519	chr2	201689121	201745656	rs10200857	201740672	A	G	0.473	1.93e-16
NM_001202519	chr2	201689121	201745656	rs13034255	201743309	G	A	0.469	8.36e-15
NM_001202519	chr2	201689121	201745656	rs3900115	201758922	A	G	0.464	2.28e-14
NM_001207051	chr2	121811821	122123522	rs9678017	122005126	A	G	0.05	2.47e-09
NM_001207051	chr2	121811821	122123522	rs12614155	122006490	T	C	0.05	1.79e-09
NM_003128	chr2	54536957	54752087	rs907135	54747547	T	C	0.305	3.43e-18
NM_003128	chr2	54536957	54752087	rs907136	54748153	G	A	0.142	9.66e-18
NM_003879	chr2	201689121	201745656	rs13410282	201679269	G	A	0.239	3.18e-14
NM_003879	chr2	201689121	201745656	rs7583529	201696483	G	A	0.23	1.15e-15
NM_003879	chr2	201689121	201745656	rs6728771	201700652	C	A	0.226	7.14e-23
NM_003879	chr2	201689121	201745656	rs12620435	201704024	A	G	0.111	1.83e-11
NM_003879	chr2	201689121	201745656	rs16836710	201708090	C	T	0.217	2.6e-26
NM_003879	chr2	201689121	201745656	rs7560613	201711255	T	C	0.22	2.19e-22
NM_003879	chr2	201689121	201745656	rs7573256	201711415	A	G	0.217	5.6e-32
NM_003879	chr2	201689121	201745656	rs10190751	201714341	G	A	0.221	9.8e-37
NM_003879	chr2	201689121	201745656	rs4487072	201716543	C	T	0.214	2.27e-27
NM_003879	chr2	201689121	201745656	rs1981726	201716945	T	A	0.212	3.54e-27
NM_003879	chr2	201689121	201745656	rs7573529	201718871	C	T	0.214	4.07e-27
NM_003879	chr2	201689121	201745656	rs12104442	201722201	T	C	0.212	6.23e-27
NM_003879	chr2	201689121	201745656	rs12721505	201722483	G	C	0.192	7.96e-33
NM_003879	chr2	201689121	201745656	rs12105811	201724490	G	A	0.168	5.63e-26
NM_003879	chr2	201689121	201745656	rs719125	201726105	G	T	0.212	5.12e-35
NM_003879	chr2	201689121	201745656	rs2041766	201729740	C	T	0.212	6.98e-25
NM_003879	chr2	201689121	201745656	rs4482462	201729992	T	C	0.212	5.12e-35
NM_003879	chr2	201689121	201745656	rs2041765	201731405	G	A	0.469	5.84e-12
NM_003879	chr2	201689121	201745656	rs7582581	201731820	C	T	0.464	4.22e-19
NM_003879	chr2	201689121	201745656	rs7558911	201732194	A	G	0.425	4.26e-12
NM_003879	chr2	201689121	201745656	rs1594	201733866	A	G	0.469	5e-22
NM_003879	chr2	201689121	201745656	rs10200857	201740672	A	G	0.473	2.51e-21
NM_003879	chr2	201689121	201745656	rs13034255	201743309	G	A	0.469	3.14e-18
NM_003879	chr2	201689121	201745656	rs11674246	201756368	C	T	0.416	3.73e-10
NM_003879	chr2	201689121	201745656	rs3900115	201758922	A	G	0.464	5.43e-19
NM_004288	chr2	157979376	158008850	rs2123992	158020718	T	C	0.235	3.81e-10
NM_004939	chr2	15649220	15688676	rs13391772	15639954	A	G	0.389	1.59e-11
NM_004987	chr2	108571188	108670134	rs10188434	108554588	A	G	0.451	2.99e-16
NM_004987	chr2	108571188	108670134	rs10205370	108559939	A	G	0.433	1.2e-10
NM_004987	chr2	108571188	108670134	rs7559347	108560498	C	T	0.438	1.55e-11
NM_004987	chr2	108571188	108670134	rs6760160	108572056	A	G	0.451	2.41e-16
NM_004987	chr2	108571188	108670134	rs12622759	108574181	T	G	0.458	1.3e-09
NM_004987	chr2	108571188	108670134	rs6760957	108596821	A	G	0.437	4.55e-11
NM_004987	chr2	108571188	108670134	rs6744135	108599511	C	T	0.436	2.14e-10
NM_004987	chr2	108571188	108670134	rs11897612	108605442	T	C	0.455	1.74e-16
NM_004987	chr2	108571188	108670134	rs10209570	108610389	T	A	0.451	1.26e-15
NM_004987	chr2	108571188	108670134	rs2053261	108617480	G	C	0.467	9.2e-13
NM_004987	chr2	108571188	108670134	rs930038	108668273	G	A	0.458	1.44e-11
NM_004987	chr2	108571188	108670134	rs4676040	108682187	G	A	0.438	7.8e-11
NM_005915	chr2	136313665	136350481	rs2874874	136294664	A	C	0.088	3.2e-10
NM_014614	chr2	53944707	54051481	rs3770389	53937208	T	A	0.1	3.02e-14
NM_014689	chr2	225338050	225615574	rs11677647	225480078	C	T	0.412	1.24e-12
NM_014689	chr2	225338050	225615574	rs4673123	225482077	A	G	0.367	2.88e-12
NM_014689	chr2	225338050	225615574	rs6746238	225482892	T	C	0.367	3.08e-12
NM_014689	chr2	225338050	225615574	rs11682546	225483502	C	T	0.367	1.23e-12
NM_014689	chr2	225338050	225615574	rs13031915	225484087	A	G	0.367	7.67e-12
NM_014689	chr2	225338050	225615574	rs7591572	225485074	G	C	0.373	5.96e-13
NM_014689	chr2	225338050	225615574	rs10172791	225487316	A	T	0.373	3.02e-12
NM_014689	chr2	225338050	225615574	rs1553641	225488019	C	G	0.367	3.3e-13
NM_014689	chr2	225338050	225615574	rs13386987	225514311	A	G	0.373	7.73e-14
NM_014689	chr2	225338050	225615574	rs1354924	225516176	C	T	0.367	2.42e-15
NM_014689	chr2	225338050	225615574	rs11678589	225521432	A	C	0.372	4.12e-12
NM_014689	chr2	225338050	225615574	rs11685574	225537839	C	T	0.367	2.2e-10
NM_014689	chr2	225338050	225615574	rs9288596	225569590	G	A	0.067	2.81e-11
NM_014689	chr2	225338050	225615574	rs11896066	225570663	T	C	0.067	5.95e-12
NM_014689	chr2	225338050	225615574	rs13408770	225573207	G	A	0.068	8.81e-17
NM_014689	chr2	225338050	225615574	rs16866441	225574051	A	G	0.066	1.27e-16
NM_014689	chr2	225338050	225615574	rs16866450	225575921	C	A	0.062	4.23e-15
NM_014689	chr2	225338050	225615574	rs182215	225579903	T	C	0.15	1.66e-09
NM_015282	chr2	121811821	122123522	rs9678017	122005126	A	G	0.05	2.34e-09
NM_015282	chr2	121811821	122123522	rs12614155	122006490	T	C	0.05	3e-10
NM_015909	chr2	15224482	15618905	rs6732271	15221232	C	T	0.146	9.19e-12
NM_016252	chr2	32435599	32697469	rs12712328	32508140	A	C	0.111	2.27e-10
NM_016441	chr2	36436873	36631782	rs2110928	36504229	C	A	0.083	2.89e-11
NM_016441	chr2	36436873	36631782	rs1523788	36505890	G	A	0.075	1.88e-13
NM_016441	chr2	36436873	36631782	rs11682688	36507441	C	A	0.075	1.73e-11
NM_016441	chr2	36436873	36631782	rs3770899	36508276	C	T	0.097	2.98e-10
NM_016441	chr2	36436873	36631782	rs6720433	36559251	C	T	0.372	6.08e-10
NM_020943	chr2	180517848	180580025	rs6733426	180539203	A	G	0.119	3.69e-10
NM_020943	chr2	180517848	180580025	rs3768837	180544037	T	A	0.167	1.68e-11
NM_020943	chr2	180517848	180580025	rs12693216	180548038	T	A	0.155	2.08e-10
NM_020943	chr2	180517848	180580025	rs2367990	180551371	C	T	0.115	1.14e-09
NM_020943	chr2	180517848	180580025	rs3914458	180570851	A	G	0.167	1.71e-11
NM_022065	chr2	43311478	43676689	rs6705304	43450250	T	G	0.067	1.33e-12
NM_033109	chr2	55714701	55774515	rs3828238	55697250	A	C	0.142	3.35e-12
NM_033109	chr2	55714701	55774515	rs2291336	55698855	T	C	0.142	1.4e-11
NM_033109	chr2	55714701	55774515	rs744514	55700016	A	T	0.217	3.39e-10
NM_133259	chr2	43966866	44076648	rs10203839	44092599	C	T	0.467	4.62e-11
NM_139348	chr2	127522076	127581334	rs4663089	127525978	T	G	0.375	1.99e-09
NM_139351	chr2	127522077	127581334	rs4663089	127525978	T	G	0.375	2.49e-09
NM_178313	chr2	54639034	54742949	rs907135	54747547	T	C	0.305	4.42e-17
NM_178313	chr2	54639034	54742949	rs907136	54748153	G	A	0.142	4.65e-17
NR_028049	chr2	241675181	241690420	rs7595943	241676198	A	G	0.181	2.39e-09
NR_028049	chr2	241675181	241690420	rs2067987	241676599	T	A	0.068	1.29e-10
NR_028049	chr2	241675181	241690420	rs6719155	241682822	C	T	0.198	2.56e-10
NR_036496	chr2	61222233	61225614	rs1729658	61227024	G	A	0.42	9.05e-13
NR_036496	chr2	61222233	61225614	rs1729662	61244809	G	A	0.42	4.77e-11
NM_001001485	chr3	132095548	132218245	rs13071760	132229642	G	C	0.149	2.3e-09
NM_001012321	chr3	39424114	39429036	rs12635760	39416055	C	T	0.3	5.9e-12
NM_001012321	chr3	39424114	39429036	rs4464383	39419874	C	G	0.296	3.54e-11
NM_001012321	chr3	39424114	39429036	rs13062836	39420281	G	A	0.289	2.48e-11
NM_001012321	chr3	39424114	39429036	rs6806372	39420784	C	T	0.296	4.17e-11
NM_001012321	chr3	39424114	39429036	rs6781576	39420900	G	A	0.3	7.04e-12
NM_001012321	chr3	39424114	39429036	rs2133579	39421292	A	G	0.3	4.04e-11
NM_001012321	chr3	39424114	39429036	rs7625535	39422540	T	C	0.296	1.05e-11
NM_001012321	chr3	39424114	39429036	rs3772146	39423208	C	T	0.319	3.05e-13
NM_001012321	chr3	39424114	39429036	rs3772143	39423585	T	G	0.482	3.44e-38
NM_001012321	chr3	39424114	39429036	rs3772141	39424445	A	G	0.302	1.33e-10
NM_001012321	chr3	39424114	39429036	rs3772138	39425069	C	T	0.296	1.13e-11
NM_001012321	chr3	39424114	39429036	rs12638378	39430319	G	A	0.296	2.38e-11
NM_001012321	chr3	39424114	39429036	rs12638341	39430358	C	T	0.296	3.52e-11
NM_001012321	chr3	39424114	39429036	rs12491038	39431237	A	G	0.297	1.1e-09
NM_001012321	chr3	39424114	39429036	rs12497517	39431405	C	G	0.293	8.94e-10
NM_001012321	chr3	39424114	39429036	rs4016652	39436041	G	A	0.296	1.45e-09
NM_001012321	chr3	39424114	39429036	rs2039845	39438990	A	G	0.292	1.4e-09
NM_001012321	chr3	39424114	39429036	rs953275	39440781	A	T	0.3	1.69e-09
NM_001012321	chr3	39424114	39429036	rs10510701	39441449	C	T	0.296	1.2e-09
NM_001023570	chr3	122971299	123036616	rs4676744	122964491	A	G	0.345	1.55e-11
NM_001023570	chr3	122971299	123036616	rs7625529	122968583	A	C	0.292	2.34e-12
NM_001023570	chr3	122971299	123036616	rs1135750	122971685	C	G	0.345	5.76e-12
NM_001023570	chr3	122971299	123036616	rs9824133	122975155	C	T	0.345	1.21e-11
NM_001023570	chr3	122971299	123036616	rs6782082	122981738	C	T	0.292	2.29e-12
NM_001023570	chr3	122971299	123036616	rs6798415	122982681	T	C	0.348	9.36e-12
NM_001023570	chr3	122971299	123036616	rs6766694	122983760	T	G	0.35	3.34e-10
NM_001023570	chr3	122971299	123036616	rs9854539	122986085	G	A	0.292	2.25e-12
NM_001023570	chr3	122971299	123036616	rs6795182	122988572	A	G	0.348	1.26e-11
NM_001023570	chr3	122971299	123036616	rs4073474	122990105	C	T	0.292	3.54e-12
NM_001023570	chr3	122971299	123036616	rs6802815	122991520	A	T	0.292	2.16e-12
NM_001023570	chr3	122971299	123036616	rs6808500	122992571	A	G	0.345	2.2e-11
NM_001023570	chr3	122971299	123036616	rs6789860	122995778	T	C	0.28	1.79e-11
NM_001023570	chr3	122971299	123036616	rs7623662	122996309	G	T	0.292	2.47e-12
NM_001023570	chr3	122971299	123036616	rs9877946	122999344	G	A	0.264	1.79e-11
NM_001023570	chr3	122971299	123036616	rs9882971	123000226	G	A	0.292	2.53e-12
NM_001023570	chr3	122971299	123036616	rs4257594	123005634	C	T	0.292	1.55e-12
NM_001023570	chr3	122971299	123036616	rs4676752	123006598	T	G	0.348	7.36e-11
NM_001023570	chr3	122971299	123036616	rs7619226	123007386	A	G	0.28	5.34e-12
NM_001023570	chr3	122971299	123036616	rs4582090	123008789	A	G	0.358	9.55e-11
NM_001023570	chr3	122971299	123036616	rs4543051	123008894	G	A	0.292	2.51e-12
NM_001023570	chr3	122971299	123036616	rs6802715	123021488	A	T	0.345	2.15e-11
NM_001023570	chr3	122971299	123036616	rs6438678	123024077	C	T	0.345	5.85e-12
NM_001023570	chr3	122971299	123036616	rs2331965	123024987	A	G	0.292	8.75e-13
NM_001023570	chr3	122971299	123036616	rs2331964	123025588	T	C	0.345	8.39e-12
NM_001023570	chr3	122971299	123036616	rs1920296	123026267	A	C	0.345	2.16e-11
NM_001023570	chr3	122971299	123036616	rs7632786	123029201	G	A	0.288	9.79e-12
NM_001023570	chr3	122971299	123036616	rs7612301	123032656	T	C	0.292	1.92e-12
NM_001023570	chr3	122971299	123036616	rs12695416	123034260	A	G	0.292	6.61e-10
NM_001023570	chr3	122971299	123036616	rs1920321	123039941	A	T	0.345	1.94e-11
NM_001023570	chr3	122971299	123036616	rs1920323	123043737	T	A	0.293	3.28e-12
NM_001023571	chr3	122971299	123036616	rs4676744	122964491	A	G	0.345	1.29e-11
NM_001023571	chr3	122971299	123036616	rs7625529	122968583	A	C	0.292	3.4e-12
NM_001023571	chr3	122971299	123036616	rs1135750	122971685	C	G	0.345	7.89e-12
NM_001023571	chr3	122971299	123036616	rs9824133	122975155	C	T	0.345	1.1e-11
NM_001023571	chr3	122971299	123036616	rs6782082	122981738	C	T	0.292	3.44e-12
NM_001023571	chr3	122971299	123036616	rs6798415	122982681	T	C	0.348	4.12e-12
NM_001023571	chr3	122971299	123036616	rs6766694	122983760	T	G	0.35	2.57e-10
NM_001023571	chr3	122971299	123036616	rs9854539	122986085	G	A	0.292	3.38e-12
NM_001023571	chr3	122971299	123036616	rs6795182	122988572	A	G	0.348	1.86e-11
NM_001023571	chr3	122971299	123036616	rs4073474	122990105	C	T	0.292	4.84e-12
NM_001023571	chr3	122971299	123036616	rs6802815	122991520	A	T	0.292	3.41e-12
NM_001023571	chr3	122971299	123036616	rs6808500	122992571	A	G	0.345	2.39e-12
NM_001023571	chr3	122971299	123036616	rs6789860	122995778	T	C	0.28	6.36e-12
NM_001023571	chr3	122971299	123036616	rs7623662	122996309	G	T	0.292	2.7e-12
NM_001023571	chr3	122971299	123036616	rs9877946	122999344	G	A	0.264	4.11e-11
NM_001023571	chr3	122971299	123036616	rs9882971	123000226	G	A	0.292	2.88e-12
NM_001023571	chr3	122971299	123036616	rs4257594	123005634	C	T	0.292	3.43e-12
NM_001023571	chr3	122971299	123036616	rs4676752	123006598	T	G	0.348	6.7e-11
NM_001023571	chr3	122971299	123036616	rs7619226	123007386	A	G	0.28	3.67e-12
NM_001023571	chr3	122971299	123036616	rs4582090	123008789	A	G	0.358	3.17e-11
NM_001023571	chr3	122971299	123036616	rs4543051	123008894	G	A	0.292	3.15e-12
NM_001023571	chr3	122971299	123036616	rs6802715	123021488	A	T	0.345	1.14e-11
NM_001023571	chr3	122971299	123036616	rs6438678	123024077	C	T	0.345	1.19e-11
NM_001023571	chr3	122971299	123036616	rs2331965	123024987	A	G	0.292	1.27e-12
NM_001023571	chr3	122971299	123036616	rs2331964	123025588	T	C	0.345	4.53e-12
NM_001023571	chr3	122971299	123036616	rs1920296	123026267	A	C	0.345	8.91e-12
NM_001023571	chr3	122971299	123036616	rs7632786	123029201	G	A	0.288	1.2e-11
NM_001023571	chr3	122971299	123036616	rs7612301	123032656	T	C	0.292	5.52e-13
NM_001023571	chr3	122971299	123036616	rs12695416	123034260	A	G	0.292	3.12e-10
NM_001023571	chr3	122971299	123036616	rs1920321	123039941	A	T	0.345	8.54e-13
NM_001023571	chr3	122971299	123036616	rs1920323	123043737	T	A	0.293	3.08e-12
NM_001042604	chr3	143508138	143649543	rs11708870	143552703	A	G	0.115	1.84e-09
NM_001042604	chr3	143508138	143649543	rs11711164	143642722	C	T	0.116	3.88e-10
NM_001042604	chr3	143508138	143649543	rs11719737	143646707	T	C	0.117	1.7e-09
NM_001099952	chr3	4510031	4864524	rs304004	4559593	T	A	0.058	6.06e-12
NM_001099952	chr3	4510031	4864524	rs6786487	4764935	A	C	0.088	4.89e-10
NM_001130081	chr3	172801311	173010967	rs13098912	172985387	C	T	0.427	7.89e-10
NM_001161560	chr3	172262985	172660891	rs12630263	172589446	A	G	0.408	1.44e-09
NM_001161560	chr3	172262985	172660891	rs11916954	172602496	G	A	0.433	5.38e-10
NM_001161560	chr3	172262985	172660891	rs13100463	172602853	T	C	0.433	3.81e-10
NM_001161561	chr3	172262985	172660891	rs13100463	172602853	T	C	0.433	9.51e-10
NM_001161563	chr3	172262985	172660891	rs12630263	172589446	A	G	0.408	1.33e-09
NM_001161563	chr3	172262985	172660891	rs11916954	172602496	G	A	0.433	9.11e-10
NM_001161563	chr3	172262985	172660891	rs13100463	172602853	T	C	0.433	1.01e-09
NM_001161564	chr3	172262985	172660891	rs12630263	172589446	A	G	0.408	6.79e-10
NM_001161564	chr3	172262985	172660891	rs11916954	172602496	G	A	0.433	1.99e-10
NM_001161564	chr3	172262985	172660891	rs13100463	172602853	T	C	0.433	9.72e-10
NM_001161565	chr3	172262985	172660891	rs11916954	172602496	G	A	0.433	2.21e-09
NM_001164317	chr3	57969166	58133022	rs11130605	57964209	C	T	0.367	2.2e-09
NM_001164317	chr3	57969166	58133022	rs839241	57981640	G	A	0.341	4.89e-12
NM_001164318	chr3	57969166	58133022	rs839241	57981640	G	A	0.341	5.74e-12
NM_001164319	chr3	57969166	58133022	rs839241	57981640	G	A	0.341	4.98e-12
NM_001168272	chr3	4510031	4864524	rs304004	4559593	T	A	0.058	5.39e-12
NM_001168272	chr3	4510031	4864524	rs6786487	4764935	A	C	0.088	5.24e-10
NM_001194946	chr3	185514976	185535840	rs9839000	185545470	A	G	0.354	9.4e-14
NM_001194947	chr3	185514976	185535840	rs9839000	185545470	A	G	0.354	8.05e-12
NM_001199183	chr3	132095594	132218245	rs13071760	132229642	G	C	0.149	7.03e-10
NM_001457	chr3	57969166	58133022	rs839241	57981640	G	A	0.341	1.32e-12
NM_001627	chr3	106568402	106778434	rs517415	106741024	G	A	0.125	2.07e-13
NM_001627	chr3	106568402	106778434	rs598425	106743488	G	T	0.125	3.87e-13
NM_001627	chr3	106568402	106778434	rs526297	106744838	C	T	0.15	7.42e-10
NM_001627	chr3	106568402	106778434	rs481177	106745798	G	A	0.164	2.94e-10
NM_002222	chr3	4510031	4864524	rs304004	4559593	T	A	0.058	1.06e-12
NM_002222	chr3	4510031	4864524	rs6786487	4764935	A	C	0.088	2.5e-10
NM_002295	chr3	39423207	39429036	rs11129823	39403245	C	T	0.296	2.22e-13
NM_002295	chr3	39423207	39429036	rs870843	39410869	G	C	0.296	1.52e-10
NM_002295	chr3	39423207	39429036	rs12635760	39416055	C	T	0.3	1.7e-11
NM_002295	chr3	39423207	39429036	rs4464383	39419874	C	G	0.296	1.75e-13
NM_002295	chr3	39423207	39429036	rs13062836	39420281	G	A	0.289	4.14e-12
NM_002295	chr3	39423207	39429036	rs6806372	39420784	C	T	0.296	5.06e-13
NM_002295	chr3	39423207	39429036	rs6781576	39420900	G	A	0.3	1.14e-11
NM_002295	chr3	39423207	39429036	rs2133579	39421292	A	G	0.3	2.72e-12
NM_002295	chr3	39423207	39429036	rs7625535	39422540	T	C	0.296	2.91e-14
NM_002295	chr3	39423207	39429036	rs3772146	39423208	C	T	0.319	1.06e-14
NM_002295	chr3	39423207	39429036	rs3772143	39423585	T	G	0.482	3.04e-39
NM_002295	chr3	39423207	39429036	rs3772141	39424445	A	G	0.302	1.3e-11
NM_002295	chr3	39423207	39429036	rs3772138	39425069	C	T	0.296	2.72e-13
NM_002295	chr3	39423207	39429036	rs12638378	39430319	G	A	0.296	5.93e-13
NM_002295	chr3	39423207	39429036	rs12638341	39430358	C	T	0.296	5.69e-13
NM_002295	chr3	39423207	39429036	rs12491038	39431237	A	G	0.297	6.48e-11
NM_002295	chr3	39423207	39429036	rs12497517	39431405	C	G	0.293	1.21e-10
NM_002295	chr3	39423207	39429036	rs4016652	39436041	G	A	0.296	4.88e-11
NM_002295	chr3	39423207	39429036	rs2039845	39438990	A	G	0.292	9.99e-12
NM_002295	chr3	39423207	39429036	rs953275	39440781	A	T	0.3	5.07e-10
NM_002295	chr3	39423207	39429036	rs10510701	39441449	C	T	0.296	3.43e-11
NM_002295	chr3	39423207	39429036	rs12493418	39446198	C	A	0.288	1.12e-09
NM_002662	chr3	172801311	173010967	rs13098912	172985387	C	T	0.427	1.57e-09
NM_006614	chr3	213649	426097	rs11929364	295201	A	C	0.071	8.41e-10
NM_007027	chr3	134802138	134863427	rs12497433	134871274	C	G	0.467	3.85e-17
NM_007027	chr3	134802138	134863427	rs12497513	134871360	G	C	0.451	1.31e-19
NM_007027	chr3	134802138	134863427	rs11924101	134877168	T	G	0.446	1.07e-20
NM_007027	chr3	134802138	134863427	rs2718815	134881476	A	G	0.475	2.46e-12
NM_007027	chr3	134802138	134863427	rs2718812	134882392	C	T	0.468	2.32e-11
NM_007027	chr3	134802138	134863427	rs2718811	134882428	T	A	0.475	4.79e-12
NM_015028	chr3	172262985	172660891	rs12630263	172589446	A	G	0.408	1.78e-09
NM_015028	chr3	172262985	172660891	rs11916954	172602496	G	A	0.433	7.47e-10
NM_015028	chr3	172262985	172660891	rs13100463	172602853	T	C	0.433	6.84e-10
NM_018262	chr3	130641657	130721880	rs10470431	130649933	A	G	0.164	1.4e-10
NM_019001	chr3	143508138	143649543	rs11708870	143552703	A	G	0.115	2.44e-09
NM_019001	chr3	143508138	143649543	rs11711164	143642722	C	T	0.116	3.69e-10
NM_019001	chr3	143508138	143649543	rs11719737	143646707	T	C	0.117	9.61e-10
NM_033540	chr3	180548173	180593702	rs13061218	180547910	C	T	0.21	9.09e-10
NM_033540	chr3	180548173	180593702	rs13083369	180591611	G	T	0.281	1.13e-09
NM_033540	chr3	180548173	180593702	rs13088298	180598195	A	T	0.274	2.91e-10
NM_052985	chr3	130641657	130721881	rs10470431	130649933	A	G	0.164	1.21e-10
NM_052989	chr3	130641657	130721881	rs10470431	130649933	A	G	0.164	9.16e-11
NM_052990	chr3	130641657	130721881	rs10470431	130649933	A	G	0.164	7.06e-11
NM_182917	chr3	185515645	185535840	rs9839000	185545470	A	G	0.354	1.14e-11
NM_198241	chr3	185514976	185535840	rs9839000	185545470	A	G	0.354	2.08e-13
NM_198242	chr3	185514976	185535840	rs9839000	185545470	A	G	0.354	1.19e-09
NM_198244	chr3	185514976	185535840	rs9839000	185545470	A	G	0.354	9.98e-11
NM_000661	chr4	39132139	39136963	rs6854452	39122732	T	A	0.336	1.61e-11
NM_000661	chr4	39132139	39136963	rs1458254	39123202	C	T	0.133	1.81e-12
NM_000661	chr4	39132139	39136963	rs7685429	39124937	C	G	0.268	7.44e-24
NM_000661	chr4	39132139	39136963	rs4975017	39126624	C	A	0.336	1.66e-10
NM_000661	chr4	39132139	39136963	rs13112140	39128519	G	A	0.322	1.42e-09
NM_000661	chr4	39132139	39136963	rs9995998	39128685	C	T	0.15	3.86e-11
NM_000661	chr4	39132139	39136963	rs2687968	39128827	A	C	0.496	2.99e-11
NM_000661	chr4	39132139	39136963	rs2687971	39129339	G	C	0.491	4.9e-11
NM_000661	chr4	39132139	39136963	rs2687972	39130063	G	A	0.496	4.48e-11
NM_000661	chr4	39132139	39136963	rs2608828	39130125	G	C	0.35	1.73e-47
NM_000661	chr4	39132139	39136963	rs10517522	39130185	A	G	0.336	2.04e-09
NM_000661	chr4	39132139	39136963	rs2608829	39130293	A	G	0.496	4.58e-11
NM_000661	chr4	39132139	39136963	rs6855868	39130688	G	A	0.322	9.43e-11
NM_000661	chr4	39132139	39136963	rs6855886	39130703	G	A	0.325	2.36e-11
NM_000661	chr4	39132139	39136963	rs2249563	39131773	A	G	0.35	1.93e-47
NM_000661	chr4	39132139	39136963	rs1463478	39132787	G	A	0.475	1.02e-14
NM_000661	chr4	39132139	39136963	rs2687956	39133825	T	C	0.36	2.3e-46
NM_000661	chr4	39132139	39136963	rs13103023	39134012	G	A	0.314	1.24e-11
NM_000661	chr4	39132139	39136963	rs1012352	39135160	G	T	0.348	2.92e-48
NM_000661	chr4	39132139	39136963	rs16995293	39139294	A	G	0.133	7.01e-12
NM_000661	chr4	39132139	39136963	rs2608833	39142316	G	A	0.258	7.64e-23
NM_000661	chr4	39132139	39136963	rs2687975	39148706	C	T	0.257	1.96e-12
NM_000661	chr4	39132139	39136963	rs2125314	39149237	T	A	0.379	1.95e-11
NM_000661	chr4	39132139	39136963	rs17618369	39154559	C	T	0.342	1.63e-11
NM_000661	chr4	39132139	39136963	rs10024025	39154784	G	A	0.133	4.85e-10
NM_000944	chr4	102163609	102487651	rs2732519	102212375	G	T	0.267	1.19e-10
NM_001024921	chr4	39132139	39136602	rs7670903	39119355	A	G	0.354	2.45e-09
NM_001024921	chr4	39132139	39136602	rs6854452	39122732	T	A	0.336	6.84e-11
NM_001024921	chr4	39132139	39136602	rs1458254	39123202	C	T	0.133	1.58e-12
NM_001024921	chr4	39132139	39136602	rs7685429	39124937	C	G	0.268	5.88e-24
NM_001024921	chr4	39132139	39136602	rs4975017	39126624	C	A	0.336	5.81e-11
NM_001024921	chr4	39132139	39136602	rs13112140	39128519	G	A	0.322	6.87e-10
NM_001024921	chr4	39132139	39136602	rs9995998	39128685	C	T	0.15	1.45e-11
NM_001024921	chr4	39132139	39136602	rs2687968	39128827	A	C	0.496	2.06e-11
NM_001024921	chr4	39132139	39136602	rs2687971	39129339	G	C	0.491	3.38e-11
NM_001024921	chr4	39132139	39136602	rs2687972	39130063	G	A	0.496	1.58e-11
NM_001024921	chr4	39132139	39136602	rs2608828	39130125	G	C	0.35	1.73e-49
NM_001024921	chr4	39132139	39136602	rs10517522	39130185	A	G	0.336	1.67e-10
NM_001024921	chr4	39132139	39136602	rs2608829	39130293	A	G	0.496	2.45e-11
NM_001024921	chr4	39132139	39136602	rs6855868	39130688	G	A	0.322	1.07e-10
NM_001024921	chr4	39132139	39136602	rs6855886	39130703	G	A	0.325	1.07e-11
NM_001024921	chr4	39132139	39136602	rs2249563	39131773	A	G	0.35	3.44e-49
NM_001024921	chr4	39132139	39136602	rs1463478	39132787	G	A	0.475	1.01e-15
NM_001024921	chr4	39132139	39136602	rs2687956	39133825	T	C	0.36	6.87e-48
NM_001024921	chr4	39132139	39136602	rs13103023	39134012	G	A	0.314	8.29e-12
NM_001024921	chr4	39132139	39136602	rs1012352	39135160	G	T	0.348	2.22e-51
NM_001024921	chr4	39132139	39136602	rs16995293	39139294	A	G	0.133	5.76e-12
NM_001024921	chr4	39132139	39136602	rs2608833	39142316	G	A	0.258	1.24e-22
NM_001024921	chr4	39132139	39136602	rs2687975	39148706	C	T	0.257	6.98e-13
NM_001024921	chr4	39132139	39136602	rs2125314	39149237	T	A	0.379	1.7e-11
NM_001024921	chr4	39132139	39136602	rs17618369	39154559	C	T	0.342	2.73e-11
NM_001024921	chr4	39132139	39136602	rs10024025	39154784	G	A	0.133	1.03e-09
NM_001105529	chr4	42105148	42353879	rs12510520	42199125	T	C	0.114	8.03e-11
NM_001105529	chr4	42105148	42353879	rs6811806	42201958	T	C	0.142	3.15e-10
NM_001105529	chr4	42105148	42353879	rs16854691	42365631	G	A	0.075	3.27e-11
NM_001130691	chr4	102163609	102487651	rs2695205	102205786	C	G	0.267	7.08e-10
NM_001130691	chr4	102163609	102487651	rs2732519	102212375	G	T	0.267	2.01e-10
NM_001131007	chr4	154606947	154777312	rs6835748	154782219	A	G	0.093	1.1e-12
NM_001199282	chr4	151405045	152155886	rs13134607	151410254	T	C	0.389	2e-15
NM_001199282	chr4	151405045	152155886	rs7661359	151413050	T	A	0.35	7.67e-16
NM_001199282	chr4	151405045	152155886	rs6535727	151420526	T	C	0.389	1.34e-15
NM_001199282	chr4	151405045	152155886	rs2085723	151425507	G	T	0.347	9.35e-17
NM_001199282	chr4	151405045	152155886	rs2085724	151425650	A	C	0.389	1.9e-15
NM_001199282	chr4	151405045	152155886	rs6817154	151425769	T	C	0.358	2.59e-09
NM_001199282	chr4	151405045	152155886	rs999784	151428228	C	T	0.385	3.14e-16
NM_001199282	chr4	151405045	152155886	rs6535731	151486993	A	G	0.071	3.11e-13
NM_001199282	chr4	151405045	152155886	rs13136928	151495084	C	T	0.084	7.77e-16
NM_001199282	chr4	151405045	152155886	rs1546417	151497839	T	C	0.084	9.68e-16
NM_001199282	chr4	151405045	152155886	rs1910720	151542781	A	G	0.058	4.13e-12
NM_001199282	chr4	151405045	152155886	rs1910721	151542846	T	A	0.058	5.2e-12
NM_001199282	chr4	151405045	152155886	rs1910722	151542940	T	C	0.429	4.81e-12
NM_001199282	chr4	151405045	152155886	rs7686589	151556693	C	T	0.429	4.03e-17
NM_001199282	chr4	151405045	152155886	rs13101664	151565894	T	C	0.225	4.7e-13
NM_001199282	chr4	151405045	152155886	rs7680593	151572932	C	A	0.221	1.03e-11
NM_001199282	chr4	151405045	152155886	rs13113373	151586421	C	G	0.422	3.48e-10
NM_001199282	chr4	151405045	152155886	rs2134959	151592404	A	G	0.403	4.91e-12
NM_001199282	chr4	151405045	152155886	rs7688410	151623134	T	C	0.425	7.23e-11
NM_001199282	chr4	151405045	152155886	rs1504786	151625864	T	C	0.23	1.85e-14
NM_001199282	chr4	151405045	152155886	rs11932768	151650818	T	G	0.23	8.23e-26
NM_001199282	chr4	151405045	152155886	rs10012087	151694370	T	C	0.491	2.7e-10
NM_001199282	chr4	151405045	152155886	rs12649589	151698917	T	C	0.483	3.58e-10
NM_001199282	chr4	151405045	152155886	rs1976494	151701307	G	A	0.482	3.13e-10
NM_001199282	chr4	151405045	152155886	rs13124512	151711398	G	A	0.492	2.21e-10
NM_001199282	chr4	151405045	152155886	rs10022844	151718890	A	G	0.487	3.02e-10
NM_001199282	chr4	151405045	152155886	rs13105060	151724772	T	A	0.075	2.46e-29
NM_001199282	chr4	151405045	152155886	rs7657997	151735416	A	C	0.097	4.67e-16
NM_001199282	chr4	151405045	152155886	rs4435730	151738682	T	C	0.099	8.17e-18
NM_001199282	chr4	151405045	152155886	rs12505967	151824784	T	C	0.092	4.36e-21
NM_001199282	chr4	151405045	152155886	rs10000193	151836543	A	G	0.095	3.66e-17
NM_001199282	chr4	151405045	152155886	rs4235251	151838479	C	T	0.097	8e-14
NM_001199282	chr4	151405045	152155886	rs4455394	151844811	G	A	0.093	7.09e-17
NM_001199282	chr4	151405045	152155886	rs10520078	151860636	A	G	0.094	1.01e-16
NM_001199282	chr4	151405045	152155886	rs1993109	151876039	C	T	0.097	6.82e-16
NM_001199282	chr4	151405045	152155886	rs1451635	151887976	A	G	0.093	2.38e-14
NM_001199282	chr4	151405045	152155886	rs7665654	151912599	A	G	0.093	2.69e-16
NM_001199282	chr4	151405045	152155886	rs7691797	151916348	G	C	0.083	3.12e-22
NM_001199282	chr4	151405045	152155886	rs1031378	151931504	T	C	0.46	1.17e-14
NM_001199282	chr4	151405045	152155886	rs1365380	152041026	C	A	0.056	6.07e-13
NM_001199282	chr4	151405045	152155886	rs2098927	152050225	T	C	0.05	4.22e-11
NM_001199282	chr4	151405045	152155886	rs4696640	152110431	A	G	0.062	2.53e-09
NM_006095	chr4	42105148	42353879	rs16854691	42365631	G	A	0.075	1.38e-11
NM_006726	chr4	151405045	152156099	rs13134607	151410254	T	C	0.389	4.5e-17
NM_006726	chr4	151405045	152156099	rs7661359	151413050	T	A	0.35	3.76e-16
NM_006726	chr4	151405045	152156099	rs6535727	151420526	T	C	0.389	3.02e-15
NM_006726	chr4	151405045	152156099	rs2085723	151425507	G	T	0.347	8.16e-17
NM_006726	chr4	151405045	152156099	rs2085724	151425650	A	C	0.389	1.79e-15
NM_006726	chr4	151405045	152156099	rs6817154	151425769	T	C	0.358	1.9e-09
NM_006726	chr4	151405045	152156099	rs999784	151428228	C	T	0.385	7.36e-16
NM_006726	chr4	151405045	152156099	rs6535731	151486993	A	G	0.071	1.49e-13
NM_006726	chr4	151405045	152156099	rs13136928	151495084	C	T	0.084	9.4e-17
NM_006726	chr4	151405045	152156099	rs1546417	151497839	T	C	0.084	3.57e-16
NM_006726	chr4	151405045	152156099	rs1910720	151542781	A	G	0.058	2.94e-12
NM_006726	chr4	151405045	152156099	rs1910721	151542846	T	A	0.058	3.51e-12
NM_006726	chr4	151405045	152156099	rs1910722	151542940	T	C	0.429	1.26e-11
NM_006726	chr4	151405045	152156099	rs7686589	151556693	C	T	0.429	5.81e-17
NM_006726	chr4	151405045	152156099	rs13101664	151565894	T	C	0.225	5.36e-13
NM_006726	chr4	151405045	152156099	rs7680593	151572932	C	A	0.221	2.44e-11
NM_006726	chr4	151405045	152156099	rs13113373	151586421	C	G	0.422	1.76e-10
NM_006726	chr4	151405045	152156099	rs2134959	151592404	A	G	0.403	6.54e-12
NM_006726	chr4	151405045	152156099	rs7688410	151623134	T	C	0.425	8.38e-11
NM_006726	chr4	151405045	152156099	rs1504786	151625864	T	C	0.23	6.5e-14
NM_006726	chr4	151405045	152156099	rs11932768	151650818	T	G	0.23	5.7e-26
NM_006726	chr4	151405045	152156099	rs10012087	151694370	T	C	0.491	3.56e-10
NM_006726	chr4	151405045	152156099	rs12649589	151698917	T	C	0.483	5.73e-10
NM_006726	chr4	151405045	152156099	rs1976494	151701307	G	A	0.482	2.31e-10
NM_006726	chr4	151405045	152156099	rs13124512	151711398	G	A	0.492	1.52e-10
NM_006726	chr4	151405045	152156099	rs10022844	151718890	A	G	0.487	3.11e-10
NM_006726	chr4	151405045	152156099	rs13105060	151724772	T	A	0.075	6.8e-29
NM_006726	chr4	151405045	152156099	rs7657997	151735416	A	C	0.097	1.58e-16
NM_006726	chr4	151405045	152156099	rs4435730	151738682	T	C	0.099	4.39e-18
NM_006726	chr4	151405045	152156099	rs12505967	151824784	T	C	0.092	1.93e-21
NM_006726	chr4	151405045	152156099	rs10000193	151836543	A	G	0.095	4.17e-18
NM_006726	chr4	151405045	152156099	rs4235251	151838479	C	T	0.097	4.78e-14
NM_006726	chr4	151405045	152156099	rs4455394	151844811	G	A	0.093	3.07e-17
NM_006726	chr4	151405045	152156099	rs10520078	151860636	A	G	0.094	3.25e-17
NM_006726	chr4	151405045	152156099	rs1993109	151876039	C	T	0.097	2.99e-16
NM_006726	chr4	151405045	152156099	rs1451635	151887976	A	G	0.093	1.18e-14
NM_006726	chr4	151405045	152156099	rs7665654	151912599	A	G	0.093	9.75e-17
NM_006726	chr4	151405045	152156099	rs7691797	151916348	G	C	0.083	2.13e-22
NM_006726	chr4	151405045	152156099	rs1031378	151931504	T	C	0.46	2.32e-14
NM_006726	chr4	151405045	152156099	rs1365380	152041026	C	A	0.056	2.15e-13
NM_006726	chr4	151405045	152156099	rs2098927	152050225	T	C	0.05	1.15e-11
NM_006726	chr4	151405045	152156099	rs12641297	152054107	C	T	0.062	1.64e-09
NM_015030	chr4	48194136	48477073	rs17472127	48191125	A	G	0.175	5.05e-13
NM_015187	chr4	25358146	25473708	rs6837515	25443352	C	G	0.333	2.02e-17
NM_015196	chr4	154606947	154777312	rs6835748	154782219	A	G	0.093	3.41e-12
NR_015439	chr4	68249590	68270817	rs12640455	68241434	C	T	0.167	8.19e-17
NR_015439	chr4	68249590	68270817	rs17635222	68268862	G	C	0.167	1.22e-16
NR_015439	chr4	68249590	68270817	rs12651577	68278013	G	T	0.167	2.81e-17
NM_001037637	chr5	72830005	72837204	rs13172804	72849429	A	G	0.069	1.82e-09
NM_001042440	chr5	96023662	96136141	rs13183352	96097536	A	G	0.327	1.51e-09
NM_001042440	chr5	96023662	96136141	rs7724759	96102243	G	A	0.327	1.43e-09
NM_001099271	chr5	75005779	75049069	rs17563610	75017078	A	T	0.233	1.14e-09
NM_001099271	chr5	75005779	75049069	rs888788	75024092	C	T	0.233	2.56e-09
NM_001130140	chr5	96237399	96281162	rs2549778	96230010	T	C	0.425	7.53e-14
NM_001130140	chr5	96237399	96281162	rs2617438	96232129	G	C	0.441	7.35e-15
NM_001130140	chr5	96237399	96281162	rs1230358	96237497	T	G	0.429	2.04e-13
NM_001130140	chr5	96237399	96281162	rs11135484	96247645	A	G	0.473	2.99e-39
NM_001130140	chr5	96237399	96281162	rs13167902	96247776	A	C	0.469	2.25e-37
NM_001130140	chr5	96237399	96281162	rs2278018	96250335	C	T	0.5	5.66e-37
NM_001130140	chr5	96237399	96281162	rs2278019	96251008	G	A	0.473	3.76e-39
NM_001130140	chr5	96237399	96281162	rs10434709	96251530	T	C	0.473	1.19e-39
NM_001130140	chr5	96237399	96281162	rs6556942	96251952	A	G	0.457	6.77e-37
NM_001130140	chr5	96237399	96281162	rs1974871	96252291	T	C	0.464	3.78e-36
NM_001130140	chr5	96237399	96281162	rs1559355	96252451	G	T	0.5	2.01e-37
NM_001130140	chr5	96237399	96281162	rs3734015	96254184	G	A	0.5	1.98e-37
NM_001130140	chr5	96237399	96281162	rs12516666	96254538	A	T	0.5	1.2e-34
NM_001130140	chr5	96237399	96281162	rs4869314	96254981	G	T	0.492	9.29e-34
NM_001130140	chr5	96237399	96281162	rs4869315	96255028	G	A	0.456	5.92e-31
NM_001130140	chr5	96237399	96281162	rs2247650	96255506	G	T	0.492	1.39e-35
NM_001130140	chr5	96237399	96281162	rs2549781	96255878	G	T	0.467	1.49e-39
NM_001130140	chr5	96237399	96281162	rs2548540	96255934	G	A	0.467	1.04e-39
NM_001130140	chr5	96237399	96281162	rs2549782	96256756	G	T	0.478	1.77e-37
NM_001130140	chr5	96237399	96281162	rs2549783	96257128	T	C	0.473	2.48e-33
NM_001130140	chr5	96237399	96281162	rs2548539	96257260	C	T	0.474	4.53e-38
NM_001130140	chr5	96237399	96281162	rs2549784	96257276	G	T	0.482	1.35e-31
NM_001130140	chr5	96237399	96281162	rs2548538	96257898	T	A	0.448	1.41e-38
NM_001130140	chr5	96237399	96281162	rs2548537	96257978	G	C	0.466	7.02e-40
NM_001130140	chr5	96237399	96281162	rs2549785	96258042	C	T	0.482	9.13e-37
NM_001130140	chr5	96237399	96281162	rs2548536	96258158	T	A	0.461	1.45e-31
NM_001130140	chr5	96237399	96281162	rs2161657	96258562	C	T	0.487	2.08e-39
NM_001130140	chr5	96237399	96281162	rs2113189	96259206	T	A	0.472	2.27e-33
NM_001130140	chr5	96237399	96281162	rs4869316	96259219	C	G	0.333	1.88e-11
NM_001130140	chr5	96237399	96281162	rs3849749	96260289	A	T	0.467	1.99e-38
NM_001130140	chr5	96237399	96281162	rs3849750	96260334	G	A	0.467	5.66e-40
NM_001130140	chr5	96237399	96281162	rs251339	96260794	T	C	0.492	1.24e-33
NM_001130140	chr5	96237399	96281162	rs187265	96262870	C	G	0.467	1.86e-39
NM_001130140	chr5	96237399	96281162	rs2287988	96263082	G	A	0.482	1.43e-39
NM_001130140	chr5	96237399	96281162	rs2548533	96264157	A	G	0.482	5.23e-40
NM_001130140	chr5	96237399	96281162	rs2548532	96264334	C	T	0.482	9.83e-28
NM_001130140	chr5	96237399	96281162	rs2161658	96265401	G	C	0.467	2.95e-39
NM_001130140	chr5	96237399	96281162	rs2548530	96265683	T	C	0.475	1.03e-38
NM_001130140	chr5	96237399	96281162	rs2548529	96265976	T	C	0.483	2.97e-30
NM_001130140	chr5	96237399	96281162	rs2549790	96268168	T	C	0.455	1.19e-40
NM_001130140	chr5	96237399	96281162	rs2549791	96268198	G	A	0.458	3.29e-37
NM_001130140	chr5	96237399	96281162	rs2549794	96270305	C	T	0.429	1.99e-38
NM_001130140	chr5	96237399	96281162	rs2548527	96270341	A	C	0.482	8.23e-33
NM_001130140	chr5	96237399	96281162	rs2549795	96270394	A	G	0.482	2.47e-40
NM_001130140	chr5	96237399	96281162	rs2549796	96271099	C	T	0.487	4.29e-39
NM_001130140	chr5	96237399	96281162	rs1056893	96271195	C	T	0.482	1.22e-39
NM_001130140	chr5	96237399	96281162	rs2549797	96271274	A	G	0.482	5.45e-40
NM_001130140	chr5	96237399	96281162	rs2548524	96272357	A	T	0.467	2.97e-39
NM_001130140	chr5	96237399	96281162	rs2548523	96272696	G	T	0.467	2.99e-39
NM_001130140	chr5	96237399	96281162	rs2042385	96273749	A	G	0.467	6.8e-42
NM_001130140	chr5	96237399	96281162	rs2255546	96274871	C	T	0.482	1.28e-40
NM_001130140	chr5	96237399	96281162	rs2255633	96275079	G	A	0.467	2.92e-39
NM_001130140	chr5	96237399	96281162	rs2255634	96275107	T	A	0.467	2.87e-39
NM_001130140	chr5	96237399	96281162	rs2255637	96275134	A	C	0.467	1.02e-40
NM_001130140	chr5	96237399	96281162	rs2910686	96278345	T	C	0.489	3.25e-37
NM_001130140	chr5	96237399	96281162	rs1363907	96278559	G	A	0.442	7.8e-35
NM_001130140	chr5	96237399	96281162	rs1019503	96280573	G	A	0.467	1.16e-37
NM_001130140	chr5	96237399	96281162	rs251344	96284683	G	C	0.458	2.59e-40
NM_001130140	chr5	96237399	96281162	rs716848	96290756	C	A	0.482	1.7e-32
NM_001130140	chr5	96237399	96281162	rs1216565	96291635	C	A	0.447	1.93e-35
NM_001130140	chr5	96237399	96281162	rs2617447	96293411	A	G	0.482	2.67e-33
NM_001130140	chr5	96237399	96281162	rs1981846	96294618	C	A	0.5	7.47e-30
NM_001130140	chr5	96237399	96281162	rs2548225	96298789	A	T	0.5	3.57e-43
NM_001130140	chr5	96237399	96281162	rs2762	96299054	C	T	0.473	2.31e-40
NM_001130140	chr5	96237399	96281162	rs2910787	96299979	C	T	0.478	6.6e-38
NM_001207	chr5	72830005	72837204	rs3822453	72840555	T	A	0.067	1.77e-09
NM_001207	chr5	72830005	72837204	rs13164232	72841509	G	T	0.064	1.24e-09
NM_001207	chr5	72830005	72837204	rs13168352	72841697	G	T	0.059	2.96e-10
NM_001207	chr5	72830005	72837204	rs13172841	72849483	A	C	0.067	1.66e-09
NM_004946	chr5	168996828	169442964	rs261016	169171251	G	A	0.212	3.12e-12
NM_004946	chr5	168996828	169442964	rs261015	169173207	C	T	0.208	3.01e-10
NM_004946	chr5	168996828	169442964	rs261627	169187968	G	A	0.093	1.76e-12
NM_004946	chr5	168996828	169442964	rs261628	169188224	C	T	0.397	2.91e-12
NM_004946	chr5	168996828	169442964	rs261631	169190354	C	T	0.158	5.47e-11
NM_004946	chr5	168996828	169442964	rs261633	169191469	A	T	0.204	4.36e-18
NM_004946	chr5	168996828	169442964	rs396387	169193258	C	T	0.204	1.86e-18
NM_004946	chr5	168996828	169442964	rs417230	169195153	A	G	0.204	5.99e-14
NM_004946	chr5	168996828	169442964	rs386074	169195969	T	C	0.158	1.57e-09
NM_004946	chr5	168996828	169442964	rs391164	169197549	A	G	0.067	2.18e-10
NM_004946	chr5	168996828	169442964	rs380222	169198167	T	A	0.158	2.24e-10
NM_004946	chr5	168996828	169442964	rs392671	169198835	G	C	0.205	1.61e-17
NM_004946	chr5	168996828	169442964	rs261623	169200362	G	A	0.398	2.88e-13
NM_004946	chr5	168996828	169442964	rs261624	169200667	C	T	0.398	4.96e-13
NM_004946	chr5	168996828	169442964	rs17670092	169210523	C	T	0.115	8.7e-18
NM_004946	chr5	168996828	169442964	rs166324	169291252	A	G	0.138	5.82e-11
NM_004946	chr5	168996828	169442964	rs259894	169291461	A	T	0.492	7.03e-17
NM_004946	chr5	168996828	169442964	rs259904	169294971	A	T	0.132	2.64e-11
NM_004946	chr5	168996828	169442964	rs9313480	169380727	T	A	0.142	1.62e-13
NM_004946	chr5	168996828	169442964	rs6884677	169382589	C	G	0.112	6.45e-12
NM_004946	chr5	168996828	169442964	rs6555883	169427422	A	G	0.263	2.23e-11
NM_004946	chr5	168996828	169442964	rs6890267	169434105	A	G	0.066	5.84e-16
NM_004946	chr5	168996828	169442964	rs2270899	169437573	C	T	0.088	7.68e-16
NM_005990	chr5	171401678	171547951	rs7711103	171492410	G	A	0.27	1.32e-09
NM_005990	chr5	171401678	171547951	rs902498	171493346	G	A	0.27	6.73e-10
NM_006058	chr5	150389698	150441190	rs707148	150370441	T	G	0.455	5.89e-10
NM_006058	chr5	150389698	150441190	rs707150	150371665	T	A	0.483	2.65e-09
NM_006598	chr5	1103488	1165172	rs10866472	1092278	C	T	0.062	1.41e-17
NM_006598	chr5	1103488	1165172	rs4975526	1094105	A	G	0.068	1.08e-16
NM_006598	chr5	1103488	1165172	rs2334955	1115444	G	A	0.46	8.14e-16
NM_015384	chr5	36912617	37101678	rs13187028	36922593	C	T	0.125	4.89e-14
NM_015384	chr5	36912617	37101678	rs923957	36962513	G	A	0.124	1.18e-11
NM_015384	chr5	36912617	37101678	rs7704442	36987078	C	G	0.127	6.46e-12
NM_015384	chr5	36912617	37101678	rs16903418	36987807	C	G	0.137	6.59e-14
NM_015384	chr5	36912617	37101678	rs1353256	37026545	C	G	0.125	7.74e-11
NM_015384	chr5	36912617	37101678	rs3776594	37033710	G	A	0.126	8e-12
NM_015384	chr5	36912617	37101678	rs7716192	37040319	A	C	0.125	9.7e-11
NM_015384	chr5	36912617	37101678	rs6868809	37088874	C	T	0.124	2.38e-10
NM_022350	chr5	96237399	96281162	rs2549778	96230010	T	C	0.425	6.66e-14
NM_022350	chr5	96237399	96281162	rs2617438	96232129	G	C	0.441	2.01e-14
NM_022350	chr5	96237399	96281162	rs1230358	96237497	T	G	0.429	8.97e-14
NM_022350	chr5	96237399	96281162	rs11135484	96247645	A	G	0.473	2.09e-39
NM_022350	chr5	96237399	96281162	rs13167902	96247776	A	C	0.469	2.51e-37
NM_022350	chr5	96237399	96281162	rs2278018	96250335	C	T	0.5	7.61e-37
NM_022350	chr5	96237399	96281162	rs2278019	96251008	G	A	0.473	3.16e-39
NM_022350	chr5	96237399	96281162	rs10434709	96251530	T	C	0.473	9.43e-40
NM_022350	chr5	96237399	96281162	rs6556942	96251952	A	G	0.457	7.02e-37
NM_022350	chr5	96237399	96281162	rs1974871	96252291	T	C	0.464	5.55e-36
NM_022350	chr5	96237399	96281162	rs1559355	96252451	G	T	0.5	1.77e-38
NM_022350	chr5	96237399	96281162	rs3734015	96254184	G	A	0.5	2.85e-37
NM_022350	chr5	96237399	96281162	rs12516666	96254538	A	T	0.5	3.64e-34
NM_022350	chr5	96237399	96281162	rs4869314	96254981	G	T	0.492	6.36e-34
NM_022350	chr5	96237399	96281162	rs4869315	96255028	G	A	0.456	8.2e-33
NM_022350	chr5	96237399	96281162	rs2247650	96255506	G	T	0.492	8.22e-36
NM_022350	chr5	96237399	96281162	rs2549781	96255878	G	T	0.467	5.56e-40
NM_022350	chr5	96237399	96281162	rs2548540	96255934	G	A	0.467	1.21e-39
NM_022350	chr5	96237399	96281162	rs2549782	96256756	G	T	0.478	9.78e-37
NM_022350	chr5	96237399	96281162	rs2549783	96257128	T	C	0.473	2.63e-33
NM_022350	chr5	96237399	96281162	rs2548539	96257260	C	T	0.474	4.82e-38
NM_022350	chr5	96237399	96281162	rs2549784	96257276	G	T	0.482	1.26e-31
NM_022350	chr5	96237399	96281162	rs2548538	96257898	T	A	0.448	1.01e-38
NM_022350	chr5	96237399	96281162	rs2548537	96257978	G	C	0.466	8.57e-40
NM_022350	chr5	96237399	96281162	rs2549785	96258042	C	T	0.482	8.8e-37
NM_022350	chr5	96237399	96281162	rs2548536	96258158	T	A	0.461	1.4e-31
NM_022350	chr5	96237399	96281162	rs2161657	96258562	C	T	0.487	1.54e-39
NM_022350	chr5	96237399	96281162	rs2113189	96259206	T	A	0.472	1.63e-33
NM_022350	chr5	96237399	96281162	rs4869316	96259219	C	G	0.333	1.77e-11
NM_022350	chr5	96237399	96281162	rs3849749	96260289	A	T	0.467	5.37e-39
NM_022350	chr5	96237399	96281162	rs3849750	96260334	G	A	0.467	7.1e-40
NM_022350	chr5	96237399	96281162	rs251339	96260794	T	C	0.492	5e-32
NM_022350	chr5	96237399	96281162	rs187265	96262870	C	G	0.467	2.54e-40
NM_022350	chr5	96237399	96281162	rs2287988	96263082	G	A	0.482	5.84e-41
NM_022350	chr5	96237399	96281162	rs2548533	96264157	A	G	0.482	1.29e-39
NM_022350	chr5	96237399	96281162	rs2548532	96264334	C	T	0.482	1.03e-27
NM_022350	chr5	96237399	96281162	rs2161658	96265401	G	C	0.467	2.45e-39
NM_022350	chr5	96237399	96281162	rs2548530	96265683	T	C	0.475	7.48e-39
NM_022350	chr5	96237399	96281162	rs2548529	96265976	T	C	0.483	2.75e-30
NM_022350	chr5	96237399	96281162	rs2549790	96268168	T	C	0.455	7.05e-40
NM_022350	chr5	96237399	96281162	rs2549791	96268198	G	A	0.458	1.91e-38
NM_022350	chr5	96237399	96281162	rs2549794	96270305	C	T	0.429	2.78e-38
NM_022350	chr5	96237399	96281162	rs2548527	96270341	A	C	0.482	7.64e-33
NM_022350	chr5	96237399	96281162	rs2549795	96270394	A	G	0.482	1.25e-39
NM_022350	chr5	96237399	96281162	rs2549796	96271099	C	T	0.487	3.04e-39
NM_022350	chr5	96237399	96281162	rs1056893	96271195	C	T	0.482	6.46e-40
NM_022350	chr5	96237399	96281162	rs2549797	96271274	A	G	0.482	1.23e-39
NM_022350	chr5	96237399	96281162	rs2548524	96272357	A	T	0.467	2.9e-39
NM_022350	chr5	96237399	96281162	rs2548523	96272696	G	T	0.467	2.34e-39
NM_022350	chr5	96237399	96281162	rs2042385	96273749	A	G	0.467	2.68e-42
NM_022350	chr5	96237399	96281162	rs2255546	96274871	C	T	0.482	1.43e-39
NM_022350	chr5	96237399	96281162	rs2255633	96275079	G	A	0.467	2.8e-39
NM_022350	chr5	96237399	96281162	rs2255634	96275107	T	A	0.467	2.86e-39
NM_022350	chr5	96237399	96281162	rs2255637	96275134	A	C	0.467	1.71e-40
NM_022350	chr5	96237399	96281162	rs2910686	96278345	T	C	0.489	5.79e-37
NM_022350	chr5	96237399	96281162	rs1363907	96278559	G	A	0.442	2.04e-37
NM_022350	chr5	96237399	96281162	rs1019503	96280573	G	A	0.467	3.95e-38
NM_022350	chr5	96237399	96281162	rs251344	96284683	G	C	0.458	2.09e-40
NM_022350	chr5	96237399	96281162	rs716848	96290756	C	A	0.482	8.78e-33
NM_022350	chr5	96237399	96281162	rs1216565	96291635	C	A	0.447	1.03e-35
NM_022350	chr5	96237399	96281162	rs2617447	96293411	A	G	0.482	2.05e-33
NM_022350	chr5	96237399	96281162	rs1981846	96294618	C	A	0.5	7.29e-30
NM_022350	chr5	96237399	96281162	rs2548225	96298789	A	T	0.5	1.55e-43
NM_022350	chr5	96237399	96281162	rs2762	96299054	C	T	0.473	7.26e-40
NM_022350	chr5	96237399	96281162	rs2910787	96299979	C	T	0.478	2.18e-38
NM_133433	chr5	36912617	37101678	rs13187028	36922593	C	T	0.125	3.6e-15
NM_133433	chr5	36912617	37101678	rs923957	36962513	G	A	0.124	6.92e-13
NM_133433	chr5	36912617	37101678	rs7704442	36987078	C	G	0.127	1.14e-12
NM_133433	chr5	36912617	37101678	rs16903418	36987807	C	G	0.137	3.54e-15
NM_133433	chr5	36912617	37101678	rs1353256	37026545	C	G	0.125	4.52e-12
NM_133433	chr5	36912617	37101678	rs3776594	37033710	G	A	0.126	1.34e-13
NM_133433	chr5	36912617	37101678	rs7716192	37040319	A	C	0.125	9.12e-12
NM_133433	chr5	36912617	37101678	rs6868809	37088874	C	T	0.124	7.41e-10
NM_152408	chr5	75005779	75044036	rs888788	75024092	C	T	0.233	1.6e-09
NM_173060	chr5	96064248	96136141	rs13183352	96097536	A	G	0.327	1.37e-11
NM_173060	chr5	96064248	96136141	rs7724759	96102243	G	A	0.327	4.32e-10
NM_000129	chr6	6089309	6265923	rs6597195	6121837	T	A	0.29	1.16e-09
NM_000129	chr6	6089309	6265923	rs3778354	6122043	G	T	0.5	1.45e-09
NM_000876	chr6	160310120	160447573	rs3798201	160323778	C	T	0.08	1.52e-09
NM_000876	chr6	160310120	160447573	rs3798197	160325079	A	G	0.261	3.4e-17
NM_000876	chr6	160310120	160447573	rs9295117	160325389	A	G	0.242	1.38e-12
NM_000876	chr6	160310120	160447573	rs9457801	160331955	C	T	0.257	1.43e-16
NM_000876	chr6	160310120	160447573	rs6920141	160336030	T	C	0.233	2.54e-15
NM_000876	chr6	160310120	160447573	rs6916076	160336265	A	G	0.233	8.14e-15
NM_000876	chr6	160310120	160447573	rs7755435	160340496	C	T	0.252	1.08e-17
NM_000876	chr6	160310120	160447573	rs9346806	160343430	G	C	0.233	8.29e-15
NM_000876	chr6	160310120	160447573	rs1003737	160350646	A	C	0.424	1.41e-11
NM_001006932	chr6	166742843	167195761	rs9457173	166833475	T	G	0.267	1.08e-09
NM_001016	chr6	133177400	133180396	rs6920271	133168643	G	A	0.367	1.12e-20
NM_001016	chr6	133177400	133180396	rs9493450	133177500	C	T	0.371	1.58e-20
NM_001016	chr6	133177400	133180396	rs9389034	133179703	T	C	0.323	8.82e-10
NM_001016	chr6	133177400	133180396	rs2236381	133179942	T	C	0.323	1.19e-09
NM_001016	chr6	133177400	133180396	rs2236382	133180442	T	C	0.323	3.79e-10
NM_001016	chr6	133177400	133180396	rs9321374	133181303	C	G	0.323	3.78e-10
NM_001016	chr6	133177400	133180396	rs9402457	133188871	G	A	0.325	4.87e-17
NM_001016	chr6	133177400	133180396	rs6569853	133191897	A	G	0.317	8.47e-17
NM_001016	chr6	133177400	133180396	rs6569854	133192053	G	A	0.36	3.34e-19
NM_001016	chr6	133177400	133180396	rs755895	133192580	C	T	0.367	1.82e-12
NM_001016	chr6	133177400	133180396	rs755894	133193387	G	A	0.275	3.95e-10
NM_001016	chr6	133177400	133180396	rs6907421	133194540	T	C	0.319	9.18e-11
NM_001016	chr6	133177400	133180396	rs7768634	133195335	G	C	0.275	1.49e-10
NM_001016	chr6	133177400	133180396	rs12192765	133195927	C	T	0.292	1.44e-10
NM_001016	chr6	133177400	133180396	rs12206120	133195938	A	G	0.333	1.35e-12
NM_001016	chr6	133177400	133180396	rs7774585	133196619	G	A	0.319	9.38e-11
NM_001016	chr6	133177400	133180396	rs12195295	133198571	T	A	0.333	3.07e-11
NM_001016	chr6	133177400	133180396	rs12215255	133198875	C	T	0.331	4.33e-11
NM_001016	chr6	133177400	133180396	rs9373030	133200042	T	C	0.367	1.9e-11
NM_001098534	chr6	31714783	31728149	rs2261033	31711570	A	G	0.482	4.55e-19
NM_001128592	chr6	3204160	3213299	rs4421240	3207522	A	G	0.116	2.58e-09
NM_001130699	chr6	154517309	154692907	rs9384202	154659325	C	G	0.225	1.24e-11
NM_001130700	chr6	154517309	154719592	rs9384202	154659325	C	G	0.225	1.79e-11
NM_001199697	chr6	31714783	31728456	rs2261033	31711570	A	G	0.482	1.24e-18
NM_001199698	chr6	31714783	31728456	rs2261033	31711570	A	G	0.482	1.21e-19
NM_001204813	chr6	86216020	86262228	rs9450278	86215061	G	A	0.133	1.47e-11
NM_001204813	chr6	86216020	86262228	rs4458647	86215224	T	C	0.133	7.48e-12
NM_001204813	chr6	86216020	86262228	rs4373339	86230763	C	T	0.128	5.44e-10
NM_001204813	chr6	86216020	86262228	rs7753022	86233344	G	A	0.116	2.06e-10
NM_001242524	chr6	33140323	33156533	rs2856816	33153478	T	C	0.066	1.15e-11
NM_001242524	chr6	33140323	33156533	rs1431403	33155009	T	C	0.279	1.29e-13
NM_001242524	chr6	33140323	33156533	rs7772134	33157704	G	T	0.05	2.27e-12
NM_001242524	chr6	33140323	33156533	rs9277357	33157957	A	G	0.288	1.31e-09
NM_001242524	chr6	33140323	33156533	rs9277396	33159117	G	A	0.296	1.04e-09
NM_001242524	chr6	33140323	33156533	rs9277421	33159798	G	A	0.296	1.01e-09
NM_001242524	chr6	33140323	33156533	rs9277426	33159888	C	A	0.296	6.26e-10
NM_001242524	chr6	33140323	33156533	rs9277434	33160164	A	G	0.296	3.54e-10
NM_001242524	chr6	33140323	33156533	rs9277437	33160228	A	G	0.296	7.5e-10
NM_001242524	chr6	33140323	33156533	rs9277462	33161249	T	C	0.296	1.02e-09
NM_001242524	chr6	33140323	33156533	rs9277469	33161446	G	T	0.296	9.29e-10
NM_001242524	chr6	33140323	33156533	rs9277471	33161660	G	A	0.296	1.08e-09
NM_001242524	chr6	33140323	33156533	rs9277472	33161701	T	C	0.296	1.02e-09
NM_001242524	chr6	33140323	33156533	rs1042544	33162435	A	G	0.296	3.72e-10
NM_001242524	chr6	33140323	33156533	rs9277533	33162699	C	T	0.296	9.84e-10
NM_001242524	chr6	33140323	33156533	rs9277542	33163225	T	C	0.296	2.23e-10
NM_001242524	chr6	33140323	33156533	rs9277546	33163324	T	G	0.296	7.31e-10
NM_001242524	chr6	33140323	33156533	rs9277550	33163465	T	C	0.296	1.08e-09
NM_001242524	chr6	33140323	33156533	rs9277554	33163516	C	T	0.299	7.99e-10
NM_001242524	chr6	33140323	33156533	rs9277555	33163583	G	A	0.252	8.18e-10
NM_001242524	chr6	33140323	33156533	rs3128963	33163758	C	T	0.296	9.48e-10
NM_001242524	chr6	33140323	33156533	rs3117228	33164413	G	T	0.296	9.78e-10
NM_001242524	chr6	33140323	33156533	rs3130188	33165154	T	C	0.296	1.11e-09
NM_001242524	chr6	33140323	33156533	rs3117226	33165637	G	A	0.243	9.03e-10
NM_001242524	chr6	33140323	33156533	rs3117225	33165689	G	A	0.296	1.72e-10
NM_001242524	chr6	33140323	33156533	rs3097652	33165813	C	T	0.296	1.04e-09
NM_001242524	chr6	33140323	33156533	rs1367730	33166092	C	T	0.252	8.41e-10
NM_001242524	chr6	33140323	33156533	rs3128972	33166752	T	C	0.252	4.84e-10
NM_001242524	chr6	33140323	33156533	rs2179919	33167240	T	C	0.252	6.27e-10
NM_001242524	chr6	33140323	33156533	rs3128917	33167974	T	G	0.252	5.14e-10
NM_001242524	chr6	33140323	33156533	rs3117222	33168927	C	T	0.252	8.41e-10
NM_001242524	chr6	33140323	33156533	rs3130190	33169668	T	C	0.252	7.51e-10
NM_001242524	chr6	33140323	33156533	rs3130191	33169849	T	C	0.252	7.65e-10
NM_001242525	chr6	33140323	33156533	rs2856816	33153478	T	C	0.066	1.76e-10
NM_001242525	chr6	33140323	33156533	rs1431403	33155009	T	C	0.279	2.35e-13
NM_001242525	chr6	33140323	33156533	rs7772134	33157704	G	T	0.05	1.45e-12
NM_001242525	chr6	33140323	33156533	rs9277357	33157957	A	G	0.288	2.11e-09
NM_001242525	chr6	33140323	33156533	rs9277396	33159117	G	A	0.296	8.19e-10
NM_001242525	chr6	33140323	33156533	rs9277421	33159798	G	A	0.296	1.69e-09
NM_001242525	chr6	33140323	33156533	rs9277426	33159888	C	A	0.296	3.97e-10
NM_001242525	chr6	33140323	33156533	rs9277434	33160164	A	G	0.296	9.04e-10
NM_001242525	chr6	33140323	33156533	rs9277437	33160228	A	G	0.296	8.79e-10
NM_001242525	chr6	33140323	33156533	rs9277462	33161249	T	C	0.296	1.33e-09
NM_001242525	chr6	33140323	33156533	rs9277469	33161446	G	T	0.296	1.77e-09
NM_001242525	chr6	33140323	33156533	rs9277471	33161660	G	A	0.296	1.7e-09
NM_001242525	chr6	33140323	33156533	rs9277472	33161701	T	C	0.296	1.24e-09
NM_001242525	chr6	33140323	33156533	rs1042544	33162435	A	G	0.296	7.55e-10
NM_001242525	chr6	33140323	33156533	rs9277533	33162699	C	T	0.296	9.32e-10
NM_001242525	chr6	33140323	33156533	rs9277542	33163225	T	C	0.296	7.35e-10
NM_001242525	chr6	33140323	33156533	rs9277546	33163324	T	G	0.296	1.42e-09
NM_001242525	chr6	33140323	33156533	rs9277550	33163465	T	C	0.296	5.43e-10
NM_001242525	chr6	33140323	33156533	rs9277554	33163516	C	T	0.299	1.06e-09
NM_001242525	chr6	33140323	33156533	rs9277555	33163583	G	A	0.252	1.82e-09
NM_001242525	chr6	33140323	33156533	rs3128963	33163758	C	T	0.296	1.86e-09
NM_001242525	chr6	33140323	33156533	rs3117228	33164413	G	T	0.296	1.35e-09
NM_001242525	chr6	33140323	33156533	rs3130188	33165154	T	C	0.296	1.6e-09
NM_001242525	chr6	33140323	33156533	rs3117226	33165637	G	A	0.243	1.34e-09
NM_001242525	chr6	33140323	33156533	rs3117225	33165689	G	A	0.296	1.84e-09
NM_001242525	chr6	33140323	33156533	rs3097652	33165813	C	T	0.296	1.67e-09
NM_001242525	chr6	33140323	33156533	rs1367730	33166092	C	T	0.252	1.2e-09
NM_001242525	chr6	33140323	33156533	rs3128972	33166752	T	C	0.252	3.58e-10
NM_001242525	chr6	33140323	33156533	rs2179919	33167240	T	C	0.252	9.75e-10
NM_001242525	chr6	33140323	33156533	rs3128917	33167974	T	G	0.252	3.34e-10
NM_001242525	chr6	33140323	33156533	rs3117222	33168927	C	T	0.252	1.32e-09
NM_001242525	chr6	33140323	33156533	rs3130190	33169668	T	C	0.252	1.3e-09
NM_001242525	chr6	33140323	33156533	rs3130191	33169849	T	C	0.252	1.57e-09
NM_001243042	chr6	31344504	31347892	rs2894189	31325794	A	C	0.45	1.96e-22
NM_001243042	chr6	31344504	31347892	rs3130425	31326306	T	C	0.416	3.7e-24
NM_001243042	chr6	31344504	31347892	rs3130427	31326963	A	G	0.416	1.59e-23
NM_001243042	chr6	31344504	31347892	rs9264179	31327848	T	C	0.407	3.55e-25
NM_001243042	chr6	31344504	31347892	rs3095254	31329647	C	G	0.383	8.26e-16
NM_001243042	chr6	31344504	31347892	rs9264219	31329893	C	T	0.336	7.91e-17
NM_001243042	chr6	31344504	31347892	rs1986997	31336389	T	C	0.398	4.48e-24
NM_001243042	chr6	31344504	31347892	rs9264374	31336645	C	T	0.286	4.18e-49
NM_001243042	chr6	31344504	31347892	rs9264386	31337109	G	C	0.293	2.49e-51
NM_001243042	chr6	31344504	31347892	rs2524119	31337383	T	C	0.451	7.09e-62
NM_001243042	chr6	31344504	31347892	rs9264409	31337717	A	G	0.255	3.17e-53
NM_001243042	chr6	31344504	31347892	rs9264416	31338021	G	A	0.228	4.74e-32
NM_001243042	chr6	31344504	31347892	rs2394951	31338738	A	G	0.275	1.27e-59
NM_001243042	chr6	31344504	31347892	rs2394952	31338861	G	A	0.271	1.34e-58
NM_001243042	chr6	31344504	31347892	rs2524112	31339759	A	G	0.375	1.11e-09
NM_001243042	chr6	31344504	31347892	rs3130542	31340090	A	G	0.214	2.25e-66
NM_001243042	chr6	31344504	31347892	rs3130543	31340126	C	T	0.255	3.92e-50
NM_001243042	chr6	31344504	31347892	rs9264481	31340297	T	C	0.28	1.57e-47
NM_001243042	chr6	31344504	31347892	rs9264482	31340391	T	G	0.271	1.53e-58
NM_001243042	chr6	31344504	31347892	rs9264492	31340655	T	G	0.254	1.99e-55
NM_001243042	chr6	31344504	31347892	rs9264505	31341100	T	C	0.271	8.05e-59
NM_001243042	chr6	31344504	31347892	rs9264508	31341193	T	C	0.229	9.8e-63
NM_001243042	chr6	31344504	31347892	rs2894202	31341249	T	G	0.275	1.02e-57
NM_001243042	chr6	31344504	31347892	rs2394953	31341332	G	A	0.226	1.18e-65
NM_001243042	chr6	31344504	31347892	rs2394956	31341435	C	T	0.263	1.18e-58
NM_001243042	chr6	31344504	31347892	rs9264522	31341622	T	C	0.286	1.48e-47
NM_001243042	chr6	31344504	31347892	rs9264523	31341737	T	A	0.221	7.71e-68
NM_001243042	chr6	31344504	31347892	rs9264526	31341967	G	T	0.288	3.15e-58
NM_001243042	chr6	31344504	31347892	rs9264528	31342037	A	G	0.259	6.92e-52
NM_001243042	chr6	31344504	31347892	rs9264531	31342218	A	T	0.275	2.39e-51
NM_001243042	chr6	31344504	31347892	rs9264532	31342360	C	T	0.305	1.81e-53
NM_001243042	chr6	31344504	31347892	rs9264536	31342520	G	A	0.226	1.14e-65
NM_001243042	chr6	31344504	31347892	rs9264575	31343555	G	C	0.275	7.27e-59
NM_001243042	chr6	31344504	31347892	rs9264582	31343795	A	G	0.236	4.29e-51
NM_001243042	chr6	31344504	31347892	rs2524099	31344030	G	A	0.487	2.93e-17
NM_001243042	chr6	31344504	31347892	rs2853950	31344154	C	T	0.46	2.98e-20
NM_001243042	chr6	31344504	31347892	rs9394047	31344229	A	C	0.058	1.83e-11
NM_001243042	chr6	31344504	31347892	rs1049281	31344546	T	C	0.306	4.53e-64
NM_001243042	chr6	31344504	31347892	rs2001181	31344977	C	T	0.198	1.08e-29
NM_001243042	chr6	31344504	31347892	rs9264594	31345027	A	G	0.441	7.46e-69
NM_001243042	chr6	31344504	31347892	rs9264602	31345384	C	T	0.332	8.23e-78
NM_001243042	chr6	31344504	31347892	rs9264603	31345416	T	C	0.439	1.67e-64
NM_001243042	chr6	31344504	31347892	rs9264604	31345428	T	C	0.394	4.57e-60
NM_001243042	chr6	31344504	31347892	rs9264606	31345571	A	C	0.433	4.43e-66
NM_001243042	chr6	31344504	31347892	rs9264608	31345639	A	G	0.421	4.5e-64
NM_001243042	chr6	31344504	31347892	rs9264636	31346276	C	T	0.418	6.95e-66
NM_001243042	chr6	31344504	31347892	rs9264647	31346592	A	G	0.433	3.55e-72
NM_001243042	chr6	31344504	31347892	rs9264664	31347206	C	T	0.433	9.35e-72
NM_001243042	chr6	31344504	31347892	rs7767581	31347834	C	G	0.438	5.95e-63
NM_001243042	chr6	31344504	31347892	rs2524094	31348020	C	T	0.409	5.17e-18
NM_001243042	chr6	31344504	31347892	rs2844622	31348039	A	G	0.43	2.56e-63
NM_001243042	chr6	31344504	31347892	rs2074489	31348107	C	T	0.158	1.36e-15
NM_001243042	chr6	31344504	31347892	rs4361609	31348614	G	C	0.083	7.26e-16
NM_001243042	chr6	31344504	31347892	rs9264679	31348642	T	A	0.233	5.2e-33
NM_001243042	chr6	31344504	31347892	rs2395471	31348671	G	A	0.381	1.28e-23
NM_001243042	chr6	31344504	31347892	rs2249742	31348700	C	T	0.455	2.74e-33
NM_001243042	chr6	31344504	31347892	rs7773175	31348938	C	G	0.292	1.38e-20
NM_001243042	chr6	31344504	31347892	rs5010528	31349011	A	G	0.097	1.29e-14
NM_001243042	chr6	31344504	31347892	rs2844621	31349516	C	T	0.375	1e-09
NM_001243042	chr6	31344504	31347892	rs2524079	31350153	G	A	0.383	2.34e-28
NM_001243042	chr6	31344504	31347892	rs2844619	31350202	C	G	0.455	1.39e-49
NM_001243042	chr6	31344504	31347892	rs3132491	31350251	C	T	0.264	4.88e-24
NM_001243042	chr6	31344504	31347892	rs3132490	31350539	G	A	0.228	7.08e-32
NM_001243042	chr6	31344504	31347892	rs2524078	31350628	A	G	0.167	1.2e-17
NM_001243042	chr6	31344504	31347892	rs3132488	31350674	G	T	0.177	2.77e-27
NM_001243042	chr6	31344504	31347892	rs3130694	31351176	A	G	0.147	1.86e-34
NM_001243042	chr6	31344504	31347892	rs3931670	31351746	G	C	0.211	3.26e-17
NM_001243042	chr6	31344504	31347892	rs2040748	31351764	G	T	0.19	2.78e-22
NM_001243042	chr6	31344504	31347892	rs2844613	31351825	G	T	0.178	6.81e-18
NM_001243042	chr6	31344504	31347892	rs2844612	31351950	A	G	0.408	1.76e-66
NM_001243042	chr6	31344504	31347892	rs2844611	31351958	T	A	0.413	7.16e-61
NM_001243042	chr6	31344504	31347892	rs2524074	31352000	G	A	0.301	6.71e-73
NM_001243042	chr6	31344504	31347892	rs9264731	31352047	G	A	0.173	2.67e-34
NM_001243042	chr6	31344504	31347892	rs3930575	31352633	A	G	0.224	3.79e-34
NM_001243042	chr6	31344504	31347892	rs9264744	31353339	A	C	0.233	1.58e-32
NM_001243042	chr6	31344504	31347892	rs9264745	31353457	G	A	0.233	6.36e-33
NM_001243042	chr6	31344504	31347892	rs2524067	31353800	A	G	0.175	2.24e-18
NM_001243042	chr6	31344504	31347892	rs7381988	31354682	G	A	0.204	6.72e-36
NM_001243042	chr6	31344504	31347892	rs7382297	31355046	T	G	0.173	2.05e-34
NM_001243042	chr6	31344504	31347892	rs4386816	31355114	T	C	0.129	1.11e-11
NM_001243042	chr6	31344504	31347892	rs7382307	31355128	A	G	0.233	6.55e-33
NM_001243042	chr6	31344504	31347892	rs2853946	31355182	A	T	0.283	2.74e-29
NM_001243042	chr6	31344504	31347892	rs2853943	31355850	T	C	0.221	5.18e-11
NM_001243042	chr6	31344504	31347892	rs2844605	31356570	A	C	0.367	1.94e-22
NM_001243042	chr6	31344504	31347892	rs9264759	31356657	T	C	0.325	1.3e-26
NM_001243042	chr6	31344504	31347892	rs9468914	31358585	A	C	0.366	2.54e-25
NM_001243042	chr6	31344504	31347892	rs2853939	31358621	T	C	0.475	8.6e-22
NM_001243042	chr6	31344504	31347892	rs9468915	31358780	A	C	0.138	2.04e-27
NM_001243042	chr6	31344504	31347892	rs2524059	31358802	C	G	0.457	2.88e-22
NM_001243042	chr6	31344504	31347892	rs2844603	31358833	A	G	0.42	3.67e-20
NM_001243042	chr6	31344504	31347892	rs9461681	31359019	G	A	0.231	7.35e-27
NM_001243042	chr6	31344504	31347892	rs3873374	31359290	T	C	0.314	6.27e-32
NM_001243042	chr6	31344504	31347892	rs3873375	31359339	C	T	0.33	3.61e-28
NM_001243042	chr6	31344504	31347892	rs2394963	31359441	C	T	0.32	8.42e-31
NM_001243042	chr6	31344504	31347892	rs2524054	31360375	A	C	0.4	9.14e-41
NM_001243042	chr6	31344504	31347892	rs2524053	31360448	T	G	0.475	1.77e-22
NM_001243042	chr6	31344504	31347892	rs9461684	31361423	C	T	0.097	2.98e-14
NM_001243042	chr6	31344504	31347892	rs9468919	31361845	G	A	0.059	1.66e-16
NM_001243042	chr6	31344504	31347892	rs2853935	31361857	C	T	0.42	1.56e-19
NM_001243042	chr6	31344504	31347892	rs2524052	31361975	A	G	0.457	1.54e-21
NM_001243042	chr6	31344504	31347892	rs2853933	31362067	T	C	0.42	1.77e-19
NM_001243042	chr6	31344504	31347892	rs7754443	31362242	G	A	0.314	1.17e-31
NM_001243042	chr6	31344504	31347892	rs9468920	31362915	G	A	0.314	1.27e-31
NM_001243042	chr6	31344504	31347892	rs9468922	31363265	G	A	0.223	1.1e-29
NM_001243042	chr6	31344504	31347892	rs4628144	31365083	T	C	0.22	2.59e-33
NM_001243042	chr6	31344504	31347892	rs2853928	31365490	A	C	0.398	1.9e-42
NM_001243042	chr6	31344504	31347892	rs3900938	31365601	T	C	0.252	7.74e-17
NM_001243042	chr6	31344504	31347892	rs2524040	31365604	T	C	0.42	1.7e-19
NM_001243042	chr6	31344504	31347892	rs9468925	31366816	G	A	0.376	1.17e-31
NM_001243042	chr6	31344504	31347892	rs3906269	31366947	G	A	0.207	1.87e-31
NM_001243042	chr6	31344504	31347892	rs2524163	31367558	C	T	0.42	6.29e-20
NM_001243042	chr6	31344504	31347892	rs2524161	31367777	C	G	0.482	1.62e-21
NM_002037	chr6	112089171	112301348	rs13340459	112262482	G	A	0.058	2.95e-10
NM_002116	chr6	30018225	30021640	rs2471869	29998385	G	A	0.28	9.12e-11
NM_002116	chr6	30018225	30021640	rs1611400	29998897	C	T	0.133	6.48e-14
NM_002116	chr6	30018225	30021640	rs1611408	29999402	T	C	0.116	2.67e-24
NM_002116	chr6	30018225	30021640	rs2517755	30004638	C	T	0.392	4.53e-15
NM_002116	chr6	30018225	30021640	rs2517754	30004659	A	G	0.446	3.8e-30
NM_002116	chr6	30018225	30021640	rs2517749	30005238	T	A	0.287	5.4e-14
NM_002116	chr6	30018225	30021640	rs1655927	30007472	T	C	0.2	1.97e-14
NM_002116	chr6	30018225	30021640	rs2523998	30012844	T	G	0.158	9.12e-29
NM_002116	chr6	30018225	30021640	rs2860580	30014670	A	G	0.394	2.04e-32
NM_002116	chr6	30018225	30021640	rs439935	30015940	G	C	0.208	1.13e-14
NM_002116	chr6	30018225	30021640	rs12202296	30016448	T	C	0.392	1.53e-17
NM_002116	chr6	30018225	30021640	rs3094141	30017786	T	G	0.075	1.14e-23
NM_002116	chr6	30018225	30021640	rs2916801	30018265	C	T	0.075	1.4e-19
NM_002116	chr6	30018225	30021640	rs2571381	30020809	T	C	0.133	2.89e-21
NM_002116	chr6	30018225	30021640	rs3823342	30021046	T	C	0.458	1.28e-29
NM_002116	chr6	30018225	30021640	rs3823343	30021090	A	G	0.152	7.79e-34
NM_002116	chr6	30018225	30021640	rs2499	30021521	T	G	0.128	1.3e-23
NM_002116	chr6	30018225	30021640	rs2571382	30021706	T	C	0.137	1.92e-21
NM_002116	chr6	30018225	30021640	rs376646	30022356	A	G	0.366	6.49e-50
NM_002116	chr6	30018225	30021640	rs2248153	30022594	A	C	0.158	3.92e-31
NM_002116	chr6	30018225	30021640	rs2517723	30023247	C	T	0.331	2.12e-45
NM_002116	chr6	30018225	30021640	rs2735097	30023280	C	A	0.388	6.74e-22
NM_002116	chr6	30018225	30021640	rs7745413	30023448	T	C	0.179	1.35e-09
NM_002116	chr6	30018225	30021640	rs2735096	30023730	G	A	0.417	3.51e-20
NM_002116	chr6	30018225	30021640	rs2571388	30023746	A	T	0.393	1.63e-09
NM_002116	chr6	30018225	30021640	rs1632883	30023972	C	A	0.114	4.62e-10
NM_002116	chr6	30018225	30021640	rs1632882	30024347	G	T	0.254	4.14e-14
NM_002116	chr6	30018225	30021640	rs417162	30024484	C	T	0.325	3.77e-46
NM_002116	chr6	30018225	30021640	rs1655900	30024597	G	A	0.168	3.22e-11
NM_002116	chr6	30018225	30021640	rs1655902	30024834	G	A	0.075	3e-21
NM_002116	chr6	30018225	30021640	rs1655903	30024984	C	T	0.085	7.96e-19
NM_002116	chr6	30018225	30021640	rs1655904	30025125	T	C	0.075	9.29e-24
NM_002116	chr6	30018225	30021640	rs2517716	30025239	C	T	0.275	6.2e-43
NM_002116	chr6	30018225	30021640	rs2523949	30025570	T	G	0.066	4.16e-14
NM_002116	chr6	30018225	30021640	rs1632879	30025682	G	A	0.07	1.53e-20
NM_002116	chr6	30018225	30021640	rs2517713	30026078	G	T	0.356	1.88e-43
NM_002116	chr6	30018225	30021640	rs1655906	30026233	A	T	0.075	3.23e-17
NM_002116	chr6	30018225	30021640	rs2508037	30026415	T	C	0.325	2.31e-45
NM_002116	chr6	30018225	30021640	rs3115637	30026432	A	G	0.067	6.58e-18
NM_002116	chr6	30018225	30021640	rs3094674	30026517	C	G	0.059	3.52e-14
NM_002116	chr6	30018225	30021640	rs1655907	30026566	T	C	0.075	3.47e-17
NM_002116	chr6	30018225	30021640	rs1632876	30026598	C	T	0.075	2.71e-23
NM_002116	chr6	30018225	30021640	rs7747114	30027753	A	G	0.325	6.06e-44
NM_002116	chr6	30018225	30021640	rs7747253	30027758	C	A	0.39	3.57e-30
NM_002116	chr6	30018225	30021640	rs9260475	30028105	C	T	0.353	1.1e-33
NM_002116	chr6	30018225	30021640	rs9260484	30028232	A	C	0.322	3.46e-46
NM_002116	chr6	30018225	30021640	rs1655912	30028444	A	C	0.075	1.43e-18
NM_002116	chr6	30018225	30021640	rs2975042	30028515	G	T	0.362	3.8e-48
NM_002116	chr6	30018225	30021640	rs1632874	30030102	G	T	0.075	1.3e-17
NM_002116	chr6	30018225	30021640	rs9260579	30030370	T	C	0.319	9.43e-46
NM_002116	chr6	30018225	30021640	rs9260599	30030632	A	C	0.322	8.59e-46
NM_002116	chr6	30018225	30021640	rs16896742	30030719	A	G	0.411	4.59e-15
NM_002116	chr6	30018225	30021640	rs7767668	30031002	C	T	0.366	4.64e-37
NM_002116	chr6	30018225	30021640	rs9260632	30031269	G	T	0.291	3.95e-10
NM_002116	chr6	30018225	30021640	rs404046	30031796	G	A	0.071	1.14e-10
NM_002116	chr6	30018225	30021640	rs2571391	30031817	A	C	0.388	3.11e-13
NM_002116	chr6	30018225	30021640	rs3893538	30032404	T	C	0.2	1.33e-13
NM_002116	chr6	30018225	30021640	rs892666	30032707	T	C	0.268	5.47e-15
NM_002116	chr6	30018225	30021640	rs429511	30032810	T	C	0.177	2.54e-10
NM_002116	chr6	30018225	30021640	rs2523942	30033065	T	G	0.066	4.35e-14
NM_002116	chr6	30018225	30021640	rs2523940	30033796	A	G	0.066	4.03e-14
NM_002116	chr6	30018225	30021640	rs2517700	30034061	C	T	0.067	7.87e-12
NM_002116	chr6	30018225	30021640	rs2517689	30037232	C	T	0.491	2.07e-12
NM_002116	chr6	30018225	30021640	rs9260706	30037315	A	G	0.111	7.88e-23
NM_002116	chr6	30018225	30021640	rs2517688	30038302	C	T	0.068	1.9e-17
NM_002116	chr6	30018225	30021640	rs2517681	30040309	T	C	0.453	2.34e-11
NM_002116	chr6	30018225	30021640	rs3903160	30040876	G	A	0.35	4.65e-10
NM_002116	chr6	30018225	30021640	rs9260742	30041528	T	G	0.07	5.08e-16
NM_002121	chr6	33151680	33165451	rs2856816	33153478	T	C	0.066	1.46e-10
NM_002121	chr6	33151680	33165451	rs1431403	33155009	T	C	0.279	2.33e-18
NM_002121	chr6	33151680	33165451	rs3135024	33155444	T	C	0.212	3.86e-18
NM_002121	chr6	33151680	33165451	rs928976	33157189	C	T	0.301	4.17e-19
NM_002121	chr6	33151680	33165451	rs9277357	33157957	A	G	0.288	1.39e-25
NM_002121	chr6	33151680	33165451	rs9277359	33158002	C	A	0.312	2.29e-22
NM_002121	chr6	33151680	33165451	rs9277366	33158085	G	A	0.25	2.18e-21
NM_002121	chr6	33151680	33165451	rs9277370	33158126	T	C	0.142	4.38e-15
NM_002121	chr6	33151680	33165451	rs9277377	33158181	C	G	0.283	4.17e-19
NM_002121	chr6	33151680	33165451	rs9277378	33158257	A	G	0.288	5.15e-20
NM_002121	chr6	33151680	33165451	rs9277380	33158347	C	G	0.279	2.07e-20
NM_002121	chr6	33151680	33165451	rs9277386	33158477	A	G	0.33	2.55e-19
NM_002121	chr6	33151680	33165451	rs3128960	33158632	G	A	0.314	2.51e-23
NM_002121	chr6	33151680	33165451	rs3097674	33158661	A	G	0.298	1.38e-20
NM_002121	chr6	33151680	33165451	rs3128961	33158720	G	A	0.31	5.36e-23
NM_002121	chr6	33151680	33165451	rs9277394	33158948	A	T	0.325	5.74e-23
NM_002121	chr6	33151680	33165451	rs9277395	33159029	A	G	0.312	5.43e-23
NM_002121	chr6	33151680	33165451	rs9277396	33159117	G	A	0.296	4.52e-26
NM_002121	chr6	33151680	33165451	rs9277409	33159602	C	G	0.319	7.37e-24
NM_002121	chr6	33151680	33165451	rs9277410	33159618	G	A	0.319	2.89e-23
NM_002121	chr6	33151680	33165451	rs9277412	33159667	C	T	0.317	7.9e-21
NM_002121	chr6	33151680	33165451	rs9277421	33159798	G	A	0.296	4.68e-26
NM_002121	chr6	33151680	33165451	rs9277424	33159843	A	C	0.322	4.55e-23
NM_002121	chr6	33151680	33165451	rs9277426	33159888	C	A	0.296	1.47e-25
NM_002121	chr6	33151680	33165451	rs9277431	33160006	C	T	0.322	1.05e-23
NM_002121	chr6	33151680	33165451	rs9277432	33160050	A	T	0.319	3.71e-23
NM_002121	chr6	33151680	33165451	rs9277434	33160164	A	G	0.296	1.14e-25
NM_002121	chr6	33151680	33165451	rs9277437	33160228	A	G	0.296	1.05e-26
NM_002121	chr6	33151680	33165451	rs9277450	33160673	T	G	0.316	2.93e-23
NM_002121	chr6	33151680	33165451	rs9277458	33161145	A	C	0.328	6.12e-23
NM_002121	chr6	33151680	33165451	rs9277462	33161249	T	C	0.296	5.46e-26
NM_002121	chr6	33151680	33165451	rs9277463	33161285	C	T	0.317	1.71e-23
NM_002121	chr6	33151680	33165451	rs9277464	33161330	C	T	0.261	9.5e-19
NM_002121	chr6	33151680	33165451	rs9277468	33161433	C	T	0.315	6.67e-23
NM_002121	chr6	33151680	33165451	rs9277469	33161446	G	T	0.296	1.39e-25
NM_002121	chr6	33151680	33165451	rs9277470	33161455	G	C	0.314	5.16e-23
NM_002121	chr6	33151680	33165451	rs9277471	33161660	G	A	0.296	9.61e-26
NM_002121	chr6	33151680	33165451	rs9277472	33161701	T	C	0.296	1.33e-25
NM_002121	chr6	33151680	33165451	rs9277479	33161767	A	G	0.316	9.52e-23
NM_002121	chr6	33151680	33165451	rs9277489	33161920	T	C	0.261	5.15e-18
NM_002121	chr6	33151680	33165451	rs9277492	33161960	G	C	0.316	3.72e-23
NM_002121	chr6	33151680	33165451	rs9277497	33162069	C	T	0.319	2.4e-23
NM_002121	chr6	33151680	33165451	rs9277515	33162246	C	A	0.322	1.74e-23
NM_002121	chr6	33151680	33165451	rs9277518	33162280	T	C	0.325	2.02e-23
NM_002121	chr6	33151680	33165451	rs1042448	33162320	T	A	0.319	2.08e-23
NM_002121	chr6	33151680	33165451	rs1042544	33162435	A	G	0.296	7.57e-26
NM_002121	chr6	33151680	33165451	rs929	33162597	G	A	0.319	1.32e-23
NM_002121	chr6	33151680	33165451	rs9277533	33162699	C	T	0.296	1.4e-25
NM_002121	chr6	33151680	33165451	rs9277534	33162785	A	G	0.317	2.55e-23
NM_002121	chr6	33151680	33165451	rs9277535	33162839	A	G	0.261	4.09e-18
NM_002121	chr6	33151680	33165451	rs9277538	33163025	A	G	0.319	1.59e-23
NM_002121	chr6	33151680	33165451	rs9277540	33163101	A	G	0.319	5.71e-23
NM_002121	chr6	33151680	33165451	rs9277541	33163136	A	G	0.322	2.74e-23
NM_002121	chr6	33151680	33165451	rs9277542	33163225	T	C	0.296	1.48e-25
NM_002121	chr6	33151680	33165451	rs9277545	33163301	C	T	0.31	8.02e-20
NM_002121	chr6	33151680	33165451	rs9277546	33163324	T	G	0.296	9.91e-26
NM_002121	chr6	33151680	33165451	rs9277548	33163368	C	T	0.314	5.28e-23
NM_002121	chr6	33151680	33165451	rs9277550	33163465	T	C	0.296	1.37e-25
NM_002121	chr6	33151680	33165451	rs9277553	33163494	T	C	0.325	2.97e-23
NM_002121	chr6	33151680	33165451	rs9277554	33163516	C	T	0.299	2.68e-26
NM_002121	chr6	33151680	33165451	rs9277555	33163583	G	A	0.252	4.13e-17
NM_002121	chr6	33151680	33165451	rs3128963	33163758	C	T	0.296	1.06e-25
NM_002121	chr6	33151680	33165451	rs3117229	33164047	G	A	0.261	2.75e-18
NM_002121	chr6	33151680	33165451	rs3130186	33164185	C	T	0.261	1.64e-18
NM_002121	chr6	33151680	33165451	rs3128968	33164231	T	A	0.275	7.35e-20
NM_002121	chr6	33151680	33165451	rs3117228	33164413	G	T	0.296	1.35e-25
NM_002121	chr6	33151680	33165451	rs3091281	33164544	T	C	0.273	1.81e-17
NM_002121	chr6	33151680	33165451	rs9277557	33164672	T	C	0.259	2.11e-19
NM_002121	chr6	33151680	33165451	rs9277558	33164689	C	T	0.284	7.62e-20
NM_002121	chr6	33151680	33165451	rs9277559	33164709	T	C	0.261	1.49e-17
NM_002121	chr6	33151680	33165451	rs9277566	33164894	G	T	0.309	1.95e-21
NM_002121	chr6	33151680	33165451	rs3130188	33165154	T	C	0.296	9.3e-26
NM_002121	chr6	33151680	33165451	rs3091282	33165176	G	C	0.322	2.17e-23
NM_002121	chr6	33151680	33165451	rs3091283	33165191	C	T	0.314	1.99e-18
NM_002121	chr6	33151680	33165451	rs3091284	33165222	T	G	0.3	1.71e-18
NM_002121	chr6	33151680	33165451	rs3117226	33165637	G	A	0.243	8.29e-17
NM_002121	chr6	33151680	33165451	rs3117225	33165689	G	A	0.296	4.27e-26
NM_002121	chr6	33151680	33165451	rs3097652	33165813	C	T	0.296	1.05e-25
NM_002121	chr6	33151680	33165451	rs1367730	33166092	C	T	0.252	1.19e-17
NM_002121	chr6	33151680	33165451	rs3128972	33166752	T	C	0.252	3.33e-18
NM_002121	chr6	33151680	33165451	rs2179920	33166852	C	T	0.195	3.19e-16
NM_002121	chr6	33151680	33165451	rs2179919	33167240	T	C	0.252	2.52e-17
NM_002121	chr6	33151680	33165451	rs3117224	33167603	G	C	0.202	6.67e-14
NM_002121	chr6	33151680	33165451	rs3128917	33167974	T	G	0.252	1.78e-17
NM_002121	chr6	33151680	33165451	rs3117223	33168042	G	A	0.308	5.13e-17
NM_002121	chr6	33151680	33165451	rs2295118	33168870	C	T	0.317	2.8e-23
NM_002121	chr6	33151680	33165451	rs3117222	33168927	C	T	0.252	4.05e-17
NM_002121	chr6	33151680	33165451	rs3128919	33169604	T	A	0.31	1.07e-17
NM_002121	chr6	33151680	33165451	rs3130190	33169668	T	C	0.252	3.86e-17
NM_002121	chr6	33151680	33165451	rs3130191	33169849	T	C	0.252	3.81e-17
NM_002121	chr6	33151680	33165451	rs2395314	33170651	G	T	0.322	2.06e-16
NM_002121	chr6	33151680	33165451	rs3117217	33171249	G	A	0.308	5.02e-18
NM_002121	chr6	33151680	33165451	rs6914651	33171677	A	G	0.312	5.1e-18
NM_002121	chr6	33151680	33165451	rs3130198	33171909	A	G	0.252	2.19e-18
NM_002121	chr6	33151680	33165451	rs3117213	33172583	G	T	0.252	2.32e-18
NM_002121	chr6	33151680	33165451	rs2144014	33173791	G	A	0.308	2.06e-18
NM_002121	chr6	33151680	33165451	rs2395319	33175189	C	T	0.252	1.61e-18
NM_002121	chr6	33151680	33165451	rs3117242	33177871	A	G	0.252	1.38e-17
NM_002121	chr6	33151680	33165451	rs3128921	33178727	C	A	0.23	2.43e-17
NM_002121	chr6	33151680	33165451	rs3128923	33179300	C	G	0.252	3.37e-18
NM_002121	chr6	33151680	33165451	rs3117239	33179755	A	G	0.195	3.48e-17
NM_002121	chr6	33151680	33165451	rs2064479	33180218	C	T	0.23	2.78e-16
NM_002121	chr6	33151680	33165451	rs2064478	33180244	C	T	0.195	1.01e-16
NM_002121	chr6	33151680	33165451	rs3130210	33180707	G	T	0.233	7.11e-16
NM_002121	chr6	33151680	33165451	rs3117236	33181046	A	G	0.263	2.02e-18
NM_002121	chr6	33151680	33165451	rs3130211	33181054	G	A	0.275	1.07e-17
NM_002121	chr6	33151680	33165451	rs2064476	33181300	A	G	0.296	5.13e-26
NM_002121	chr6	33151680	33165451	rs2064475	33181418	G	A	0.211	1.08e-13
NM_002121	chr6	33151680	33165451	rs2064474	33181441	G	A	0.217	3.28e-19
NM_002121	chr6	33151680	33165451	rs3117234	33181962	A	G	0.217	2.42e-19
NM_002121	chr6	33151680	33165451	rs3128927	33182266	C	T	0.283	5e-23
NM_002121	chr6	33151680	33165451	rs3117233	33182326	T	C	0.228	5.14e-15
NM_002121	chr6	33151680	33165451	rs3130212	33182367	G	C	0.275	1.16e-17
NM_002121	chr6	33151680	33165451	rs3117232	33182547	A	G	0.275	8.19e-18
NM_002121	chr6	33151680	33165451	rs3128928	33182590	C	A	0.195	4.79e-20
NM_002121	chr6	33151680	33165451	rs3130213	33182685	G	A	0.195	3.49e-17
NM_002121	chr6	33151680	33165451	rs3128929	33182831	C	T	0.275	4.74e-18
NM_002121	chr6	33151680	33165451	rs3117231	33182886	A	G	0.243	6.87e-19
NM_002121	chr6	33151680	33165451	rs910320	33183421	C	T	0.198	6.05e-17
NM_002121	chr6	33151680	33165451	rs3117230	33183613	A	G	0.195	5.72e-18
NM_002121	chr6	33151680	33165451	rs3128930	33183644	C	T	0.252	1.91e-24
NM_002121	chr6	33151680	33165451	rs872956	33184068	T	A	0.212	4.25e-17
NM_002122	chr6	32713160	32719407	rs28383274	32694224	A	G	0.165	4.96e-30
NM_002122	chr6	32713160	32719407	rs9271488	32696978	G	T	0.416	1.16e-62
NM_002122	chr6	32713160	32719407	rs9271568	32698441	G	A	0.427	1.14e-60
NM_002122	chr6	32713160	32719407	rs9271574	32698568	T	G	0.416	9.57e-63
NM_002122	chr6	32713160	32719407	rs17533090	32698700	G	T	0.168	9.37e-12
NM_002122	chr6	32713160	32719407	rs2097431	32698811	A	G	0.394	8.32e-16
NM_002122	chr6	32713160	32719407	rs9271588	32698931	T	C	0.416	3.18e-22
NM_002122	chr6	32713160	32719407	rs35399661	32698968	T	C	0.168	1.13e-11
NM_002122	chr6	32713160	32719407	rs9271720	32701485	G	A	0.333	4.21e-19
NM_002122	chr6	32713160	32719407	rs3129766	32702419	A	G	0.392	1.34e-57
NM_002122	chr6	32713160	32719407	rs9272105	32707977	G	A	0.381	2.11e-16
NM_002122	chr6	32713160	32719407	rs9272143	32708781	T	C	0.358	7.45e-16
NM_002122	chr6	32713160	32719407	rs9272219	32710247	G	T	0.161	7.31e-13
NM_002122	chr6	32713160	32719407	rs17211510	32710408	C	A	0.221	1.8e-20
NM_002122	chr6	32713160	32719407	rs3104369	32710460	T	C	0.274	1.1e-19
NM_002122	chr6	32713160	32719407	rs9272346	32712350	G	A	0.425	6.64e-62
NM_002122	chr6	32713160	32719407	rs9272426	32713167	A	G	0.422	1.05e-16
NM_002122	chr6	32713160	32719407	rs9272535	32714734	G	A	0.161	1.01e-11
NM_002122	chr6	32713160	32719407	rs17426593	32716055	T	C	0.254	3.69e-61
NM_002122	chr6	32713160	32719407	rs9272723	32717405	T	C	0.407	9.62e-45
NM_002122	chr6	32713160	32719407	rs9273012	32719619	A	G	0.159	8.32e-13
NM_002122	chr6	32713160	32719407	rs6927022	32720375	A	G	0.482	2.3e-61
NM_002122	chr6	32713160	32719407	rs9273109	32720605	A	G	0.153	2.66e-09
NM_002122	chr6	32713160	32719407	rs17843593	32723928	T	C	0.425	9.4e-62
NM_002122	chr6	32713160	32719407	rs17843604	32728261	C	T	0.447	5.32e-53
NM_002122	chr6	32713160	32719407	rs17843608	32728432	A	C	0.425	2.07e-61
NM_002122	chr6	32713160	32719407	rs35367950	32732638	T	C	0.425	6.48e-61
NM_002122	chr6	32713160	32719407	rs9273349	32733847	T	C	0.425	9.38e-62
NM_002122	chr6	32713160	32719407	rs7744001	32734064	G	A	0.274	5.75e-33
NM_002122	chr6	32713160	32719407	rs6928482	32734227	T	C	0.458	1.04e-56
NM_002122	chr6	32713160	32719407	rs9273363	32734250	C	A	0.317	1e-13
NM_002122	chr6	32713160	32719407	rs6906021	32734289	T	C	0.345	5.97e-29
NM_002122	chr6	32713160	32719407	rs9273440	32735539	T	C	0.259	1.59e-18
NM_002122	chr6	32713160	32719407	rs1063355	32735692	T	G	0.425	5.57e-62
NM_002122	chr6	32713160	32719407	rs9273448	32735725	A	G	0.257	3.95e-19
NM_002122	chr6	32713160	32719407	rs9274183	32738473	T	C	0.286	1.55e-16
NM_002123	chr6	32735634	32742444	rs9272723	32717405	T	C	0.407	1.22e-31
NM_002123	chr6	32735634	32742444	rs9273012	32719619	A	G	0.159	7.2e-11
NM_002123	chr6	32735634	32742444	rs6927022	32720375	A	G	0.482	4.09e-29
NM_002123	chr6	32735634	32742444	rs17843593	32723928	T	C	0.425	8.12e-49
NM_002123	chr6	32735634	32742444	rs17843604	32728261	C	T	0.447	5.74e-37
NM_002123	chr6	32735634	32742444	rs17843608	32728432	A	C	0.425	8.46e-45
NM_002123	chr6	32735634	32742444	rs35367950	32732638	T	C	0.425	4.65e-45
NM_002123	chr6	32735634	32742444	rs9273349	32733847	T	C	0.425	4.49e-45
NM_002123	chr6	32735634	32742444	rs7744001	32734064	G	A	0.274	1.46e-23
NM_002123	chr6	32735634	32742444	rs6928482	32734227	T	C	0.458	1.81e-28
NM_002123	chr6	32735634	32742444	rs9273363	32734250	C	A	0.317	3.38e-14
NM_002123	chr6	32735634	32742444	rs6906021	32734289	T	C	0.345	2.48e-28
NM_002123	chr6	32735634	32742444	rs9273440	32735539	T	C	0.259	2.11e-17
NM_002123	chr6	32735634	32742444	rs1063355	32735692	T	G	0.425	6.6e-45
NM_002123	chr6	32735634	32742444	rs9273448	32735725	A	G	0.257	6.23e-18
NM_002123	chr6	32735634	32742444	rs9274183	32738473	T	C	0.286	1.31e-14
NM_002123	chr6	32735634	32742444	rs28746828	32741646	A	G	0.23	1.06e-14
NM_002123	chr6	32735634	32742444	rs3830058	32741988	G	A	0.304	1.39e-15
NM_002123	chr6	32735634	32742444	rs3891175	32742445	C	T	0.177	1.19e-31
NM_002123	chr6	32735634	32742444	rs2647025	32743927	G	A	0.363	1.26e-13
NM_002123	chr6	32735634	32742444	rs3828796	32743952	A	G	0.263	5.15e-18
NM_002123	chr6	32735634	32742444	rs3828800	32744041	G	A	0.25	6.96e-21
NM_002123	chr6	32735634	32742444	rs3134996	32744844	A	T	0.407	3.3e-26
NM_002123	chr6	32735634	32742444	rs9274689	32744908	T	C	0.5	1.58e-30
NM_002123	chr6	32735634	32742444	rs9274741	32745972	T	C	0.442	2.5e-17
NM_002123	chr6	32735634	32742444	rs3129782	32756697	G	A	0.257	6.55e-18
NM_002123	chr6	32735634	32742444	rs9275134	32758590	C	G	0.315	3.72e-13
NM_002123	chr6	32735634	32742444	rs9275141	32759095	T	G	0.491	1.57e-21
NM_002123	chr6	32735634	32742444	rs3021061	32759817	C	G	0.106	5.9e-14
NM_002123	chr6	32735634	32742444	rs2856695	32759872	A	G	0.491	1.94e-21
NM_002123	chr6	32735634	32742444	rs6457614	32759878	T	G	0.11	1.21e-13
NM_002123	chr6	32735634	32742444	rs7755224	32760295	A	G	0.113	3.43e-14
NM_002123	chr6	32735634	32742444	rs3021058	32760337	A	C	0.491	7.96e-22
NM_002123	chr6	32735634	32742444	rs3134975	32760559	T	C	0.308	3.71e-15
NM_002123	chr6	32735634	32742444	rs4947342	32761048	G	A	0.305	2.08e-12
NM_002123	chr6	32735634	32742444	rs2856692	32761363	T	G	0.305	5.56e-13
NM_002123	chr6	32735634	32742444	rs2856691	32761413	G	A	0.277	3.86e-11
NM_002124	chr6	32654524	32665540	rs35464393	32638176	T	C	0.181	1.07e-17
NM_002124	chr6	32654524	32665540	rs35366052	32639901	G	A	0.179	9.88e-23
NM_002124	chr6	32654524	32665540	rs9269329	32648019	T	C	0.279	3.45e-33
NM_002124	chr6	32654524	32665540	rs9269491	32650822	A	C	0.304	3.94e-33
NM_002124	chr6	32654524	32665540	rs701831	32657379	T	C	0.258	1.01e-22
NM_002124	chr6	32654524	32665540	rs9270467	32666924	G	A	0.308	6.5e-34
NM_002124	chr6	32654524	32665540	rs28366298	32668837	A	C	0.42	8.77e-51
NM_002124	chr6	32654524	32665540	rs28366337	32672677	A	G	0.459	6.69e-20
NM_002124	chr6	32654524	32665540	rs9270623	32673309	A	C	0.124	2.06e-13
NM_002124	chr6	32654524	32665540	rs9270657	32673999	T	G	0.183	5.11e-23
NM_002124	chr6	32654524	32665540	rs477515	32677669	G	A	0.425	6.77e-38
NM_002124	chr6	32654524	32665540	rs2516049	32678378	T	C	0.425	4.86e-38
NM_002124	chr6	32654524	32665540	rs9270856	32678817	A	G	0.31	1.2e-33
NM_002124	chr6	32654524	32665540	rs2858870	32680229	T	C	0.159	1.28e-39
NM_002124	chr6	32654524	32665540	rs9270984	32681969	T	G	0.204	5.14e-25
NM_002124	chr6	32654524	32665540	rs2647073	32681992	A	C	0.161	1.63e-41
NM_002124	chr6	32654524	32665540	rs9270986	32682038	A	C	0.204	5.92e-24
NM_002124	chr6	32654524	32665540	rs615672	32682149	G	C	0.219	1.73e-21
NM_002124	chr6	32654524	32665540	rs2858867	32683303	A	G	0.217	6.13e-22
NM_002124	chr6	32654524	32665540	rs9271055	32683347	G	T	0.204	6.31e-24
NM_002124	chr6	32654524	32665540	rs9271100	32684456	T	C	0.31	8.23e-34
NM_002124	chr6	32654524	32665540	rs660895	32685358	A	G	0.279	2.06e-09
NM_002125	chr6	32593131	32605984	rs1137498	32593190	A	C	0.317	1.89e-48
NM_002125	chr6	32593131	32605984	rs2157337	32609122	C	T	0.237	5.49e-10
NM_002224	chr6	33697133	33772326	rs2229637	33751536	G	A	0.239	2.35e-09
NM_002526	chr6	86216020	86262228	rs7772233	86202743	T	G	0.129	1.53e-09
NM_002526	chr6	86216020	86262228	rs1570311	86211870	T	G	0.133	1.97e-09
NM_002526	chr6	86216020	86262228	rs9450278	86215061	G	A	0.133	6.89e-15
NM_002526	chr6	86216020	86262228	rs4458647	86215224	T	C	0.133	2.76e-14
NM_002526	chr6	86216020	86262228	rs9359655	86228662	A	G	0.133	5.32e-10
NM_002526	chr6	86216020	86262228	rs4373339	86230763	C	T	0.128	9.36e-10
NM_002526	chr6	86216020	86262228	rs7753022	86233344	G	A	0.116	1.71e-11
NM_004638	chr6	31696428	31713533	rs2857694	31695849	A	T	0.368	1.81e-10
NM_004638	chr6	31696428	31713533	rs2857693	31696363	G	T	0.367	1.39e-11
NM_004638	chr6	31696428	31713533	rs2261033	31711570	A	G	0.482	2.95e-16
NM_004639	chr6	31714783	31728456	rs2261033	31711570	A	G	0.482	1.91e-18
NM_005124	chr6	17723247	17814797	rs7770657	17743029	G	A	0.447	1.17e-10
NM_005514	chr6	31429627	31432968	rs7453967	31422222	G	T	0.185	9.1e-16
NM_005514	chr6	31429627	31432968	rs4540292	31425161	T	G	0.42	1.28e-11
NM_005514	chr6	31429627	31432968	rs4394274	31426143	C	A	0.42	3.38e-12
NM_005514	chr6	31429627	31432968	rs2523618	31426282	C	T	0.188	2.75e-15
NM_005514	chr6	31429627	31432968	rs2596503	31428789	A	G	0.23	4.77e-16
NM_005514	chr6	31429627	31432968	rs2596501	31429190	C	T	0.456	1.52e-13
NM_005514	chr6	31429627	31432968	rs2770	31429786	G	A	0.442	6.39e-16
NM_005514	chr6	31429627	31432968	rs2523608	31430538	G	A	0.447	9.08e-19
NM_005514	chr6	31429627	31432968	rs2523605	31431388	T	C	0.223	5.02e-18
NM_005514	chr6	31429627	31432968	rs2523591	31434939	G	A	0.398	8.23e-30
NM_005514	chr6	31429627	31432968	rs2523590	31435043	T	C	0.324	5.45e-26
NM_005514	chr6	31429627	31432968	rs2523589	31435313	G	T	0.442	1.53e-19
NM_005514	chr6	31429627	31432968	rs2523586	31435414	T	G	0.277	8.88e-24
NM_005514	chr6	31429627	31432968	rs2523578	31436521	G	A	0.274	2.03e-31
NM_005514	chr6	31429627	31432968	rs2523575	31436805	C	G	0.286	3.88e-18
NM_005514	chr6	31429627	31432968	rs2596548	31438525	T	G	0.199	3.56e-23
NM_005514	chr6	31429627	31432968	rs2596549	31439145	A	G	0.201	1.41e-23
NM_005514	chr6	31429627	31432968	rs2523554	31439808	C	T	0.398	4.46e-31
NM_005514	chr6	31429627	31432968	rs2596551	31440218	A	C	0.221	1.33e-15
NM_005514	chr6	31429627	31432968	rs2844579	31441695	G	A	0.132	5.49e-11
NM_005514	chr6	31429627	31432968	rs2596427	31442372	A	T	0.225	4.6e-26
NM_005514	chr6	31429627	31432968	rs2844576	31442580	T	C	0.225	4.3e-26
NM_005514	chr6	31429627	31432968	rs2596429	31442800	A	T	0.217	4.17e-26
NM_005514	chr6	31429627	31432968	rs2523542	31443135	A	G	0.205	5.95e-23
NM_005514	chr6	31429627	31432968	rs2523537	31443686	A	G	0.196	1.24e-21
NM_005514	chr6	31429627	31432968	rs2905716	31445146	A	G	0.173	9.64e-17
NM_005514	chr6	31429627	31432968	rs2596437	31447065	G	A	0.225	1.15e-24
NM_005514	chr6	31429627	31432968	rs2596438	31447850	G	A	0.223	1.64e-25
NM_005514	chr6	31429627	31432968	rs9266513	31449275	A	G	0.225	4.22e-22
NM_005514	chr6	31429627	31432968	rs2523644	31450463	C	T	0.229	1.64e-25
NM_005514	chr6	31429627	31432968	rs2254556	31450610	T	C	0.199	3.59e-23
NM_005514	chr6	31429627	31432968	rs3997982	31452273	T	A	0.199	3.64e-23
NM_005514	chr6	31429627	31432968	rs9266596	31452605	G	C	0.233	7.14e-24
NM_007124	chr6	144654565	145215863	rs11967142	144830063	C	T	0.075	1.89e-10
NM_007124	chr6	144654565	145215863	rs951571	144987217	C	T	0.4	1.88e-09
NM_015553	chr6	154517309	154719592	rs9384202	154659325	C	G	0.225	1.97e-11
NM_017934	chr6	79700854	79844730	rs9688399	79711374	A	G	0.142	2.44e-20
NM_017934	chr6	79700854	79844730	rs7751422	79800799	C	T	0.136	4.89e-16
NM_018303	chr6	430137	638109	rs12530439	529161	C	G	0.358	3.1e-11
NM_020056	chr6	32817140	32822642	rs9275766	32797340	A	G	0.084	5.29e-11
NM_020056	chr6	32817140	32822642	rs35564723	32822389	C	T	0.159	3e-37
NM_021135	chr6	166742843	166960716	rs9457173	166833475	T	G	0.267	1.72e-09
NM_033502	chr6	42300646	42527761	rs260239	42448109	G	T	0.062	2.19e-09
NM_080686	chr6	31696428	31713533	rs2857694	31695849	A	T	0.368	4.79e-11
NM_080686	chr6	31696428	31713533	rs2857693	31696363	G	T	0.367	2.77e-11
NM_080686	chr6	31696428	31713533	rs2261033	31711570	A	G	0.482	2.26e-16
NM_080702	chr6	31714783	31728456	rs2261033	31711570	A	G	0.482	6.92e-19
NM_080703	chr6	31714783	31728456	rs2261033	31711570	A	G	0.482	1.09e-18
NR_001298	chr6	32628467	32635757	rs2157337	32609122	C	T	0.237	1.66e-11
NR_001298	chr6	32628467	32635757	rs34249660	32609486	T	C	0.119	1.47e-09
NR_001298	chr6	32628467	32635757	rs28760027	32617963	G	A	0.119	1.37e-09
NR_001298	chr6	32628467	32635757	rs11757159	32628250	C	T	0.455	3.15e-27
NR_001298	chr6	32628467	32635757	rs1064611	32630503	C	T	0.151	3.09e-33
NR_001434	chr6	29963361	29966835	rs3094159	29943813	G	A	0.332	9.4e-14
NR_001434	chr6	29963361	29966835	rs3132718	29944556	T	C	0.332	1.39e-13
NR_001434	chr6	29963361	29966835	rs9258883	29945167	C	T	0.221	4.22e-13
NR_001434	chr6	29963361	29966835	rs885928	29946078	A	G	0.358	9.23e-12
NR_001434	chr6	29963361	29966835	rs28686860	29946440	G	A	0.111	2.15e-14
NR_001434	chr6	29963361	29966835	rs3094654	29947795	T	C	0.332	1.23e-13
NR_001434	chr6	29963361	29966835	rs9258966	29948361	C	T	0.326	1.21e-13
NR_001434	chr6	29963361	29966835	rs3132714	29948627	T	C	0.332	1.31e-13
NR_001434	chr6	29963361	29966835	rs3132712	29949000	A	G	0.335	3.36e-13
NR_001434	chr6	29963361	29966835	rs9258999	29949995	G	A	0.269	1.47e-10
NR_001434	chr6	29963361	29966835	rs9259004	29950151	T	C	0.221	1.28e-12
NR_001434	chr6	29963361	29966835	rs3115619	29950858	A	G	0.33	1.57e-13
NR_001434	chr6	29963361	29966835	rs2734959	29957666	G	C	0.4	2.46e-15
NR_001434	chr6	29963361	29966835	rs1054175	29962774	G	C	0.304	2.68e-13
NR_001434	chr6	29963361	29966835	rs9259269	29965944	G	A	0.199	1.35e-10
NR_001434	chr6	29963361	29966835	rs2517811	29973697	C	A	0.358	5.88e-12
NR_001434	chr6	29963361	29966835	rs1611522	29980430	G	A	0.394	3.58e-10
NR_001434	chr6	29963361	29966835	rs9259650	29984419	A	G	0.145	6.8e-12
NM_000535	chr7	5979395	6015263	rs7811924	5991662	G	A	0.069	9.79e-10
NM_001013836	chr7	1821953	2239109	rs1554506	1950648	A	G	0.078	9.83e-10
NM_001013837	chr7	1821953	2239109	rs1554506	1950648	A	G	0.078	3.88e-10
NM_001098627	chr7	128368007	128377324	rs3757385	128364540	T	G	0.429	2.17e-10
NM_001098627	chr7	128368007	128377324	rs752637	128366656	T	C	0.085	1.83e-10
NM_001098627	chr7	128368007	128377324	rs7808907	128371320	T	C	0.465	1.15e-11
NM_001098627	chr7	128368007	128377324	rs1874328	128372340	A	G	0.341	6.65e-10
NM_001098627	chr7	128368007	128377324	rs13242262	128378600	A	T	0.5	1.21e-11
NM_001098627	chr7	128368007	128377324	rs2280714	128381961	C	T	0.385	1.57e-11
NM_001098627	chr7	128368007	128377324	rs10236569	128384823	T	G	0.385	3.92e-12
NM_001098627	chr7	128368007	128377324	rs10229001	128386633	C	T	0.449	8.14e-15
NM_001098627	chr7	128368007	128377324	rs2172876	128390528	G	C	0.42	6.33e-13
NM_001098627	chr7	128368007	128377324	rs4731534	128392830	A	C	0.466	7.11e-15
NM_001098627	chr7	128368007	128377324	rs4731535	128393203	C	T	0.375	1.17e-10
NM_001098627	chr7	128368007	128377324	rs8043	128394620	G	A	0.42	7.14e-13
NM_001098629	chr7	128365229	128377324	rs3757385	128364540	T	G	0.429	4.84e-11
NM_001098629	chr7	128365229	128377324	rs752637	128366656	T	C	0.085	1.49e-12
NM_001098629	chr7	128365229	128377324	rs3807306	128367916	G	T	0.496	1.92e-09
NM_001098629	chr7	128365229	128377324	rs7808907	128371320	T	C	0.465	2.91e-13
NM_001098629	chr7	128365229	128377324	rs1874328	128372340	A	G	0.341	2.91e-10
NM_001098629	chr7	128365229	128377324	rs13242262	128378600	A	T	0.5	3.92e-11
NM_001098629	chr7	128365229	128377324	rs2280714	128381961	C	T	0.385	4.39e-12
NM_001098629	chr7	128365229	128377324	rs10236569	128384823	T	G	0.385	2.16e-12
NM_001098629	chr7	128365229	128377324	rs10229001	128386633	C	T	0.449	4.02e-15
NM_001098629	chr7	128365229	128377324	rs2172876	128390528	G	C	0.42	8.36e-13
NM_001098629	chr7	128365229	128377324	rs4731534	128392830	A	C	0.466	6.17e-15
NM_001098629	chr7	128365229	128377324	rs4731535	128393203	C	T	0.375	1.89e-10
NM_001098629	chr7	128365229	128377324	rs8043	128394620	G	A	0.42	6.12e-13
NM_001098630	chr7	128365229	128377324	rs3757385	128364540	T	G	0.429	8.42e-11
NM_001098630	chr7	128365229	128377324	rs752637	128366656	T	C	0.085	2.2e-12
NM_001098630	chr7	128365229	128377324	rs3807306	128367916	G	T	0.496	2e-09
NM_001098630	chr7	128365229	128377324	rs7808907	128371320	T	C	0.465	3.62e-13
NM_001098630	chr7	128365229	128377324	rs1874328	128372340	A	G	0.341	3.63e-10
NM_001098630	chr7	128365229	128377324	rs13242262	128378600	A	T	0.5	3.84e-11
NM_001098630	chr7	128365229	128377324	rs2280714	128381961	C	T	0.385	9.51e-12
NM_001098630	chr7	128365229	128377324	rs10236569	128384823	T	G	0.385	5.49e-12
NM_001098630	chr7	128365229	128377324	rs10229001	128386633	C	T	0.449	4.92e-15
NM_001098630	chr7	128365229	128377324	rs2172876	128390528	G	C	0.42	8.42e-13
NM_001098630	chr7	128365229	128377324	rs4731534	128392830	A	C	0.466	3.51e-15
NM_001098630	chr7	128365229	128377324	rs4731535	128393203	C	T	0.375	1.34e-10
NM_001098630	chr7	128365229	128377324	rs8043	128394620	G	A	0.42	1.43e-12
NM_001100603	chr7	6467236	6490374	rs6796	6468892	T	C	0.199	3.57e-11
NM_001127453	chr7	24704498	24763608	rs754554	24725343	G	T	0.159	1.24e-09
NM_001127453	chr7	24704498	24763608	rs754553	24725377	C	T	0.155	1.76e-09
NM_001242452	chr7	128365229	128377324	rs4728142	128361203	G	A	0.398	1.88e-09
NM_001242452	chr7	128365229	128377324	rs3757385	128364540	T	G	0.429	5.5e-12
NM_001242452	chr7	128365229	128377324	rs752637	128366656	T	C	0.085	9.85e-13
NM_001242452	chr7	128365229	128377324	rs3807306	128367916	G	T	0.496	5.27e-10
NM_001242452	chr7	128365229	128377324	rs7808907	128371320	T	C	0.465	1.77e-13
NM_001242452	chr7	128365229	128377324	rs1874328	128372340	A	G	0.341	2.27e-10
NM_001242452	chr7	128365229	128377324	rs13242262	128378600	A	T	0.5	3.93e-12
NM_001242452	chr7	128365229	128377324	rs2280714	128381961	C	T	0.385	4.16e-12
NM_001242452	chr7	128365229	128377324	rs10236569	128384823	T	G	0.385	2.38e-12
NM_001242452	chr7	128365229	128377324	rs10229001	128386633	C	T	0.449	3.23e-16
NM_001242452	chr7	128365229	128377324	rs2172876	128390528	G	C	0.42	4.45e-12
NM_001242452	chr7	128365229	128377324	rs4731534	128392830	A	C	0.466	9.81e-16
NM_001242452	chr7	128365229	128377324	rs4731535	128393203	C	T	0.375	6.8e-11
NM_001242452	chr7	128365229	128377324	rs8043	128394620	G	A	0.42	4.91e-12
NM_002047	chr7	30600705	30640173	rs17159291	30628699	C	T	0.051	2.83e-11
NM_003550	chr7	1821953	2239109	rs1554506	1950648	A	G	0.078	1.49e-09
NM_004403	chr7	24704498	24764164	rs754554	24725343	G	T	0.159	8.52e-10
NM_004403	chr7	24704498	24764164	rs754553	24725377	C	T	0.155	7.32e-10
NM_006854	chr7	6467236	6490374	rs6796	6468892	T	C	0.199	1.01e-12
NM_006854	chr7	6467236	6490374	rs7799635	6481675	A	G	0.175	1.07e-09
NM_007155	chr7	75864776	75909324	rs13232187	75892131	T	G	0.085	5.3e-10
NM_015135	chr7	134893201	134984039	rs10271506	134922810	T	C	0.252	8.93e-11
NM_015135	chr7	134893201	134984039	rs6972359	134960745	A	G	0.451	1.8e-10
NM_015135	chr7	134893201	134984039	rs10224307	134964377	C	T	0.473	1.31e-11
NM_015135	chr7	134893201	134984039	rs10260691	134978650	C	T	0.35	7.01e-10
NM_021807	chr7	132588362	133401053	rs1005342	133127220	C	T	0.102	1.16e-11
NM_021807	chr7	132588362	133401053	rs2542273	133140624	C	G	0.106	8.94e-11
NM_032643	chr7	128365506	128377324	rs3757385	128364540	T	G	0.429	6.6e-11
NM_032643	chr7	128365506	128377324	rs752637	128366656	T	C	0.085	4.58e-11
NM_032643	chr7	128365506	128377324	rs7808907	128371320	T	C	0.465	2.69e-12
NM_032643	chr7	128365506	128377324	rs1874328	128372340	A	G	0.341	4.35e-10
NM_032643	chr7	128365506	128377324	rs13242262	128378600	A	T	0.5	1.75e-12
NM_032643	chr7	128365506	128377324	rs2280714	128381961	C	T	0.385	4.47e-12
NM_032643	chr7	128365506	128377324	rs10236569	128384823	T	G	0.385	2.09e-12
NM_032643	chr7	128365506	128377324	rs10229001	128386633	C	T	0.449	1.18e-15
NM_032643	chr7	128365506	128377324	rs2172876	128390528	G	C	0.42	1.47e-13
NM_032643	chr7	128365506	128377324	rs4731534	128392830	A	C	0.466	7.55e-16
NM_032643	chr7	128365506	128377324	rs4731535	128393203	C	T	0.375	1.01e-11
NM_032643	chr7	128365506	128377324	rs8043	128394620	G	A	0.42	1e-13
NM_033054	chr7	44968784	44985229	rs3812260	44966505	T	C	0.143	1.15e-09
NM_033054	chr7	44968784	44985229	rs7795102	44995517	G	A	0.42	1.04e-10
NR_002217	chr7	6741460	6757757	rs10272921	6741978	C	A	0.2	8.5e-12
NR_003085	chr7	5979395	6015263	rs7811924	5991662	G	A	0.069	1.61e-09
NM_001029939	chr8	135559212	135777983	rs894345	135682763	C	T	0.381	1.21e-11
NM_001029939	chr8	135559212	135777983	rs894347	135682806	A	G	0.381	7.8e-12
NM_001029939	chr8	135559212	135777983	rs3739422	135684154	A	G	0.252	7.65e-10
NM_001029939	chr8	135559212	135777983	rs3739421	135690076	T	G	0.365	1.17e-11
NM_001029939	chr8	135559212	135777983	rs4909531	135693241	G	A	0.375	1.44e-09
NM_001029939	chr8	135559212	135777983	rs894348	135696931	A	G	0.389	2.11e-11
NM_001029939	chr8	135559212	135777983	rs12680655	135706519	C	G	0.381	1.8e-12
NM_001029939	chr8	135559212	135777983	rs4909323	135706874	G	T	0.375	1.95e-09
NM_001029939	chr8	135559212	135777983	rs733254	135707814	C	A	0.252	1.5e-09
NM_001040624	chr8	102767945	103205738	rs6991592	102914828	G	A	0.301	4.33e-10
NM_001040624	chr8	102767945	103205738	rs2155939	102916378	A	G	0.295	4.34e-10
NM_001040624	chr8	102767945	103205738	rs1264931	102923329	G	A	0.301	5.96e-10
NM_001040624	chr8	102767945	103205738	rs1148496	102925595	G	A	0.268	1.06e-09
NM_001040624	chr8	102767945	103205738	rs1148498	102927331	T	C	0.317	3.65e-10
NM_001040624	chr8	102767945	103205738	rs1264866	102928483	C	A	0.272	3.24e-11
NM_001040624	chr8	102767945	103205738	rs478875	102930139	A	G	0.317	1.79e-11
NM_001040624	chr8	102767945	103205738	rs554036	102932415	G	T	0.308	4.38e-11
NM_001040624	chr8	102767945	103205738	rs534512	102934346	A	G	0.317	1.88e-10
NM_001040624	chr8	102767945	103205738	rs479742	102958321	T	C	0.274	6.07e-10
NM_001040624	chr8	102767945	103205738	rs510524	102959453	T	C	0.272	1.28e-09
NM_001040624	chr8	102767945	103205738	rs490032	102965317	T	A	0.274	3.93e-11
NM_001040624	chr8	102767945	103205738	rs508386	102968626	T	C	0.325	3.71e-11
NM_001040624	chr8	102767945	103205738	rs513159	102968652	C	T	0.261	1.38e-09
NM_001040624	chr8	102767945	103205738	rs544821	102970301	A	C	0.317	3.68e-10
NM_001040624	chr8	102767945	103205738	rs512202	102972041	A	G	0.274	1.32e-12
NM_001040624	chr8	102767945	103205738	rs484657	102985497	G	A	0.274	1.9e-12
NM_001040626	chr8	102767945	103205738	rs6991592	102914828	G	A	0.301	7.42e-10
NM_001040626	chr8	102767945	103205738	rs2155939	102916378	A	G	0.295	2.4e-10
NM_001040626	chr8	102767945	103205738	rs1264931	102923329	G	A	0.301	5.18e-10
NM_001040626	chr8	102767945	103205738	rs1148498	102927331	T	C	0.317	2.55e-10
NM_001040626	chr8	102767945	103205738	rs1264866	102928483	C	A	0.272	1.63e-11
NM_001040626	chr8	102767945	103205738	rs478875	102930139	A	G	0.317	1.43e-11
NM_001040626	chr8	102767945	103205738	rs554036	102932415	G	T	0.308	9.71e-11
NM_001040626	chr8	102767945	103205738	rs534512	102934346	A	G	0.317	2.07e-10
NM_001040626	chr8	102767945	103205738	rs479742	102958321	T	C	0.274	8.59e-10
NM_001040626	chr8	102767945	103205738	rs510524	102959453	T	C	0.272	1.11e-09
NM_001040626	chr8	102767945	103205738	rs490032	102965317	T	A	0.274	1.16e-11
NM_001040626	chr8	102767945	103205738	rs508386	102968626	T	C	0.325	5.44e-11
NM_001040626	chr8	102767945	103205738	rs513159	102968652	C	T	0.261	2.44e-09
NM_001040626	chr8	102767945	103205738	rs544821	102970301	A	C	0.317	3.37e-10
NM_001040626	chr8	102767945	103205738	rs512202	102972041	A	G	0.274	2.12e-12
NM_001040626	chr8	102767945	103205738	rs484657	102985497	G	A	0.274	1.67e-12
NM_001081640	chr8	48848221	49035296	rs7003908	48933255	C	A	0.353	1.33e-14
NM_001081640	chr8	48848221	49035296	rs4873772	49021486	A	G	0.358	1.55e-15
NM_001099670	chr8	86313539	86319895	rs3779901	86306029	A	C	0.317	7.89e-10
NM_001099670	chr8	86313539	86319895	rs3808538	86308563	G	T	0.279	9.48e-15
NM_001099670	chr8	86313539	86319895	rs4150964	86309777	A	G	0.354	1.82e-10
NM_001099670	chr8	86313539	86319895	rs4150974	86314716	C	A	0.345	9.72e-10
NM_001099670	chr8	86313539	86319895	rs4150977	86314850	G	A	0.345	1.76e-09
NM_001099670	chr8	86313539	86319895	rs16913681	86315873	A	G	0.314	3.62e-11
NM_001099670	chr8	86313539	86319895	rs6990449	86317875	A	G	0.261	1.81e-11
NM_001099670	chr8	86313539	86319895	rs12550160	86322036	C	A	0.342	6.48e-10
NM_001099670	chr8	86313539	86319895	rs2132589	86322348	A	G	0.35	8.97e-10
NM_001099670	chr8	86313539	86319895	rs1021583	86322384	A	G	0.342	2.37e-09
NM_001099670	chr8	86313539	86319895	rs10090196	86327248	T	C	0.345	6.52e-10
NM_001099670	chr8	86313539	86319895	rs2291786	86329977	C	T	0.367	8.48e-11
NM_001099670	chr8	86313539	86319895	rs7827175	86335663	T	C	0.367	1.25e-09
NM_001099671	chr8	86313539	86319895	rs3779901	86306029	A	C	0.317	5.03e-10
NM_001099671	chr8	86313539	86319895	rs3808538	86308563	G	T	0.279	1.32e-14
NM_001099671	chr8	86313539	86319895	rs4150964	86309777	A	G	0.354	3.64e-10
NM_001099671	chr8	86313539	86319895	rs4150974	86314716	C	A	0.345	1.3e-09
NM_001099671	chr8	86313539	86319895	rs4150977	86314850	G	A	0.345	7.48e-10
NM_001099671	chr8	86313539	86319895	rs16913681	86315873	A	G	0.314	1.58e-10
NM_001099671	chr8	86313539	86319895	rs6990449	86317875	A	G	0.261	7.06e-11
NM_001099671	chr8	86313539	86319895	rs2132589	86322348	A	G	0.35	7.56e-10
NM_001099671	chr8	86313539	86319895	rs10090196	86327248	T	C	0.345	7.71e-10
NM_001099671	chr8	86313539	86319895	rs2291786	86329977	C	T	0.367	4.07e-10
NM_001099671	chr8	86313539	86319895	rs7827175	86335663	T	C	0.367	8.53e-10
NM_001167583	chr8	135559212	135777983	rs894345	135682763	C	T	0.381	1.06e-11
NM_001167583	chr8	135559212	135777983	rs894347	135682806	A	G	0.381	3.56e-12
NM_001167583	chr8	135559212	135777983	rs3739422	135684154	A	G	0.252	4.69e-10
NM_001167583	chr8	135559212	135777983	rs3739421	135690076	T	G	0.365	9.12e-12
NM_001167583	chr8	135559212	135777983	rs4909531	135693241	G	A	0.375	9.83e-10
NM_001167583	chr8	135559212	135777983	rs894348	135696931	A	G	0.389	4.35e-11
NM_001167583	chr8	135559212	135777983	rs12680655	135706519	C	G	0.381	3.5e-12
NM_001167583	chr8	135559212	135777983	rs4909323	135706874	G	T	0.375	1.76e-09
NM_001167583	chr8	135559212	135777983	rs733254	135707814	C	A	0.252	1.23e-09
NM_001174157	chr8	135559212	135794474	rs894345	135682763	C	T	0.381	9.56e-12
NM_001174157	chr8	135559212	135794474	rs894347	135682806	A	G	0.381	8.52e-12
NM_001174157	chr8	135559212	135794474	rs3739422	135684154	A	G	0.252	7.28e-10
NM_001174157	chr8	135559212	135794474	rs11785144	135685381	G	T	0.364	1.83e-09
NM_001174157	chr8	135559212	135794474	rs3739421	135690076	T	G	0.365	1.79e-11
NM_001174157	chr8	135559212	135794474	rs4909531	135693241	G	A	0.375	6.78e-10
NM_001174157	chr8	135559212	135794474	rs894348	135696931	A	G	0.389	4.06e-11
NM_001174157	chr8	135559212	135794474	rs12680655	135706519	C	G	0.381	1.12e-12
NM_001174157	chr8	135559212	135794474	rs4909323	135706874	G	T	0.375	4.59e-10
NM_001174157	chr8	135559212	135794474	rs733254	135707814	C	A	0.252	1.07e-09
NM_001174158	chr8	135559212	135777983	rs894345	135682763	C	T	0.381	4.55e-12
NM_001174158	chr8	135559212	135777983	rs894347	135682806	A	G	0.381	2.29e-12
NM_001174158	chr8	135559212	135777983	rs3739422	135684154	A	G	0.252	1.68e-10
NM_001174158	chr8	135559212	135777983	rs11785144	135685381	G	T	0.364	3.59e-10
NM_001174158	chr8	135559212	135777983	rs3739421	135690076	T	G	0.365	1.79e-11
NM_001174158	chr8	135559212	135777983	rs4909531	135693241	G	A	0.375	2.41e-10
NM_001174158	chr8	135559212	135777983	rs894348	135696931	A	G	0.389	4.85e-11
NM_001174158	chr8	135559212	135777983	rs12680655	135706519	C	G	0.381	2.72e-12
NM_001174158	chr8	135559212	135777983	rs4909323	135706874	G	T	0.375	1.28e-10
NM_001174158	chr8	135559212	135777983	rs733254	135707814	C	A	0.252	9.12e-11
NM_004103	chr8	27235835	27372825	rs2241653	27343914	T	A	0.169	1.25e-09
NM_006197	chr8	17824645	17931737	rs208025	17922450	A	G	0.331	3.43e-11
NM_006197	chr8	17824645	17931737	rs208023	17923162	G	A	0.342	3.79e-10
NM_006197	chr8	17824645	17931737	rs379066	17926115	T	C	0.3	8.82e-10
NM_006197	chr8	17824645	17931737	rs13252385	17928007	G	T	0.283	1.01e-10
NM_006197	chr8	17824645	17931737	rs415226	17940418	T	A	0.255	2.48e-13
NM_006197	chr8	17824645	17931737	rs426498	17941438	T	C	0.292	1.43e-11
NM_006197	chr8	17824645	17931737	rs438818	17943841	A	G	0.267	3.67e-15
NM_006197	chr8	17824645	17931737	rs414260	17948602	C	G	0.275	3.41e-10
NM_006904	chr8	48848221	49035296	rs7003908	48933255	C	A	0.353	7.67e-15
NM_006904	chr8	48848221	49035296	rs4873772	49021486	A	G	0.358	1.24e-15
NM_017780	chr8	61753877	61943140	rs7814114	61801507	C	T	0.233	2.63e-09
NM_020863	chr8	135559212	135794474	rs894345	135682763	C	T	0.381	1.98e-11
NM_020863	chr8	135559212	135794474	rs894347	135682806	A	G	0.381	3.28e-12
NM_020863	chr8	135559212	135794474	rs11785144	135685381	G	T	0.364	2.26e-09
NM_020863	chr8	135559212	135794474	rs3739421	135690076	T	G	0.365	4.85e-11
NM_020863	chr8	135559212	135794474	rs4909531	135693241	G	A	0.375	1.73e-09
NM_020863	chr8	135559212	135794474	rs894348	135696931	A	G	0.389	6.45e-11
NM_020863	chr8	135559212	135794474	rs12680655	135706519	C	G	0.381	1.43e-11
NM_020863	chr8	135559212	135794474	rs4909323	135706874	G	T	0.375	1.95e-09
NM_173174	chr8	27224915	27372825	rs2241653	27343914	T	A	0.169	1.38e-09
NM_173175	chr8	27238997	27372825	rs2241653	27343914	T	A	0.169	3.62e-10
NM_173176	chr8	27238912	27372825	rs2241653	27343914	T	A	0.169	1.27e-09
NM_000093	chr9	136673472	136876509	rs4842164	136805266	A	G	0.35	3.19e-11
NM_000093	chr9	136673472	136876509	rs4563961	136809823	C	T	0.323	1.59e-09
NM_001010	chr9	19366253	19370235	rs7875740	19357110	G	A	0.084	1.11e-11
NM_001010	chr9	19366253	19370235	rs10119465	19366144	C	T	0.084	2.62e-12
NM_001011649	chr9	122190967	122382258	rs10818451	122182669	C	T	0.155	5.5e-12
NM_001011649	chr9	122190967	122382258	rs2297454	122211576	T	C	0.195	2.46e-11
NM_001011649	chr9	122190967	122382258	rs10119716	122212103	C	G	0.142	2.53e-10
NM_001011649	chr9	122190967	122382258	rs16909765	122212339	C	A	0.124	7.98e-11
NM_001011649	chr9	122190967	122382258	rs7853439	122212686	G	A	0.19	1.71e-11
NM_001130438	chr9	130354657	130435765	rs10819411	130374565	C	T	0.115	4.77e-10
NM_001130438	chr9	130354657	130435765	rs1890104	130380631	T	A	0.125	1.55e-09
NM_001130438	chr9	130354657	130435765	rs7857728	130430293	C	A	0.1	1e-14
NM_001195532	chr9	130354657	130435765	rs10819411	130374565	C	T	0.115	4.35e-10
NM_001195532	chr9	130354657	130435765	rs1890104	130380631	T	A	0.125	2.61e-10
NM_001195532	chr9	130354657	130435765	rs7857728	130430293	C	A	0.1	1.18e-14
NM_003127	chr9	130354657	130435765	rs10819411	130374565	C	T	0.115	5.8e-10
NM_003127	chr9	130354657	130435765	rs1890104	130380631	T	A	0.125	1.44e-09
NM_003127	chr9	130354657	130435765	rs7857728	130430293	C	A	0.1	3.93e-15
NM_003798	chr9	110744671	110815585	rs10979638	110784592	A	C	0.08	4.14e-13
NM_007018	chr9	122890394	122979707	rs10760157	122992475	T	C	0.4	2.06e-09
NM_012383	chr9	76893217	76951934	rs11144234	76914709	A	T	0.183	1.24e-09
NM_017794	chr9	20648308	20985954	rs10122604	20668602	C	A	0.155	8.34e-10
NM_018249	chr9	122190967	122382258	rs10818451	122182669	C	T	0.155	4e-13
NM_018249	chr9	122190967	122382258	rs2297454	122211576	T	C	0.195	3.32e-13
NM_018249	chr9	122190967	122382258	rs10119716	122212103	C	G	0.142	3.33e-11
NM_018249	chr9	122190967	122382258	rs16909765	122212339	C	A	0.124	2.11e-11
NM_018249	chr9	122190967	122382258	rs7853439	122212686	G	A	0.19	4.69e-13
NM_000698	chr10	45189634	45261569	rs7896431	45257429	C	T	0.407	2.81e-11
NM_001184787	chr10	34438493	35144259	rs10508810	35039037	C	T	0.128	2.27e-09
NM_003171	chr10	70609998	70638855	rs10740317	70607572	G	A	0.067	6.98e-11
NM_003171	chr10	70609998	70638855	rs906217	70624667	T	C	0.067	4.02e-10
NM_014431	chr10	71908569	71998212	rs1871598	71906235	C	T	0.111	2.04e-11
NM_014431	chr10	71908569	71998212	rs7922219	71907699	G	A	0.128	2.34e-13
NM_014431	chr10	71908569	71998212	rs1871595	71910576	C	G	0.117	2.55e-10
NM_014431	chr10	71908569	71998212	rs11818000	71910620	T	G	0.142	2.32e-13
NM_014431	chr10	71908569	71998212	rs7915565	71911087	C	G	0.15	1.67e-11
NM_014431	chr10	71908569	71998212	rs7920307	71912380	C	T	0.181	4.93e-14
NM_015601	chr10	69351661	69505109	rs7903659	69416483	T	G	0.051	5.07e-12
NM_018027	chr10	13725711	14412872	rs1881578	13943954	G	A	0.066	1.04e-10
NM_018232	chr10	47414028	47469423	rs2338327	47430977	T	C	0.348	3.45e-18
NM_018232	chr10	47414028	47469423	rs2805230	47460423	C	T	0.375	5.24e-12
NM_018232	chr10	47414028	47469423	rs2669768	47464539	A	C	0.36	8.47e-10
NM_020338	chr10	80498797	80746291	rs7914081	80600010	C	G	0.113	2.7e-11
NM_020945	chr10	49563523	49861007	rs7089017	49614926	C	G	0.173	4.4e-10
NM_020945	chr10	49563523	49861007	rs10857630	49625083	T	C	0.15	2.39e-11
NM_020945	chr10	49563523	49861007	rs4363511	49627456	C	T	0.155	1.53e-20
NM_020945	chr10	49563523	49861007	rs9629920	49629651	T	G	0.155	2.2e-17
NM_020945	chr10	49563523	49861007	rs17011160	49629708	C	T	0.088	2.37e-11
NM_020945	chr10	49563523	49861007	rs2199845	49631120	C	T	0.142	8.69e-15
NM_020945	chr10	49563523	49861007	rs7916463	49632177	A	G	0.167	3.05e-12
NM_020945	chr10	49563523	49861007	rs12769821	49633074	C	T	0.102	1.03e-14
NM_020945	chr10	49563523	49861007	rs2448540	49684923	T	C	0.375	1.76e-11
NM_022079	chr10	69351661	69505109	rs7903659	69416483	T	G	0.051	6.42e-12
NM_176792	chr10	102727568	102737262	rs927302	102712906	G	C	0.183	1.5e-13
NM_176792	chr10	102727568	102737262	rs735137	102725825	C	G	0.192	4.88e-11
NM_176792	chr10	102727568	102737262	rs12571302	102732753	C	A	0.172	5.42e-13
NM_176792	chr10	102727568	102737262	rs2863095	102736493	C	T	0.181	1.64e-12
NM_176792	chr10	102727568	102737262	rs3740490	102746733	G	C	0.183	4.4e-13
NM_176792	chr10	102727568	102737262	rs11190786	102747432	A	G	0.177	1.15e-11
NM_176792	chr10	102727568	102737262	rs750866	102751448	A	G	0.177	8.62e-12
NM_176792	chr10	102727568	102737262	rs701834	102751791	C	T	0.177	1.12e-11
NM_176792	chr10	102727568	102737262	rs701835	102752117	A	G	0.177	2.18e-11
NM_176793	chr10	102731123	102737262	rs927302	102712906	G	C	0.183	1.54e-19
NM_176793	chr10	102731123	102737262	rs4919510	102724768	C	G	0.177	3.94e-13
NM_176793	chr10	102731123	102737262	rs735137	102725825	C	G	0.192	1.46e-14
NM_176793	chr10	102731123	102737262	rs12571302	102732753	C	A	0.172	6.05e-18
NM_176793	chr10	102731123	102737262	rs2295716	102734204	T	C	0.186	3.16e-13
NM_176793	chr10	102731123	102737262	rs722435	102735052	G	T	0.183	1.18e-12
NM_176793	chr10	102731123	102737262	rs2863095	102736493	C	T	0.181	3.27e-20
NM_176793	chr10	102731123	102737262	rs3740484	102737353	G	T	0.295	1.71e-11
NM_176793	chr10	102731123	102737262	rs3740487	102740773	C	A	0.181	1.99e-09
NM_176793	chr10	102731123	102737262	rs3824783	102740841	G	A	0.181	2.2e-09
NM_176793	chr10	102731123	102737262	rs3740490	102746733	G	C	0.183	4.21e-17
NM_176793	chr10	102731123	102737262	rs11190786	102747432	A	G	0.177	7.08e-17
NM_176793	chr10	102731123	102737262	rs750866	102751448	A	G	0.177	6.75e-17
NM_176793	chr10	102731123	102737262	rs701834	102751791	C	T	0.177	7.8e-17
NM_176793	chr10	102731123	102737262	rs701835	102752117	A	G	0.177	1.13e-16
NM_176794	chr10	102731123	102737262	rs927302	102712906	G	C	0.183	7.68e-25
NM_176794	chr10	102731123	102737262	rs4919510	102724768	C	G	0.177	1.69e-19
NM_176794	chr10	102731123	102737262	rs735137	102725825	C	G	0.192	8.19e-19
NM_176794	chr10	102731123	102737262	rs12571302	102732753	C	A	0.172	1.12e-21
NM_176794	chr10	102731123	102737262	rs2295716	102734204	T	C	0.186	4.27e-19
NM_176794	chr10	102731123	102737262	rs722435	102735052	G	T	0.183	2.31e-18
NM_176794	chr10	102731123	102737262	rs2863095	102736493	C	T	0.181	4.99e-27
NM_176794	chr10	102731123	102737262	rs3740484	102737353	G	T	0.295	4.94e-14
NM_176794	chr10	102731123	102737262	rs3740487	102740773	C	A	0.181	1.06e-14
NM_176794	chr10	102731123	102737262	rs3824783	102740841	G	A	0.181	9.55e-15
NM_176794	chr10	102731123	102737262	rs3740488	102744023	A	T	0.177	2.47e-14
NM_176794	chr10	102731123	102737262	rs3740490	102746733	G	C	0.183	1.43e-21
NM_176794	chr10	102731123	102737262	rs11190786	102747432	A	G	0.177	2.85e-23
NM_176794	chr10	102731123	102737262	rs750866	102751448	A	G	0.177	2.96e-23
NM_176794	chr10	102731123	102737262	rs701834	102751791	C	T	0.177	2.54e-23
NM_176794	chr10	102731123	102737262	rs701835	102752117	A	G	0.177	3.35e-23
NM_176794	chr10	102731123	102737262	rs701836	102757107	C	A	0.221	2.63e-10
NM_001040118	chr11	72073761	72141082	rs7944113	72080442	A	G	0.069	8.52e-11
NM_001135190	chr11	72073761	72111051	rs7944113	72080442	A	G	0.069	8.72e-10
NM_001135239	chr11	18372511	18386341	rs10766473	18358107	G	A	0.412	2.23e-09
NM_001135239	chr11	18372511	18386341	rs11024636	18362067	C	T	0.412	8.15e-10
NM_001135239	chr11	18372511	18386341	rs7106099	18365539	G	C	0.233	1.3e-15
NM_001135239	chr11	18372511	18386341	rs10832927	18366645	A	T	0.233	3.93e-16
NM_001135239	chr11	18372511	18386341	rs7128549	18371196	G	C	0.229	7.48e-18
NM_001135239	chr11	18372511	18386341	rs7129689	18371464	C	T	0.412	2.89e-10
NM_001135239	chr11	18372511	18386341	rs2403278	18372263	G	A	0.412	7.16e-10
NM_001135239	chr11	18372511	18386341	rs7111748	18374022	C	A	0.287	3.89e-11
NM_001135239	chr11	18372511	18386341	rs4274186	18375295	C	T	0.277	1.67e-17
NM_001135239	chr11	18372511	18386341	rs1830426	18376110	C	T	0.279	2.55e-18
NM_001135239	chr11	18372511	18386341	rs7121244	18377381	T	A	0.233	2.84e-17
NM_001135239	chr11	18372511	18386341	rs3758680	18381166	T	A	0.224	3.78e-17
NM_001135239	chr11	18372511	18386341	rs1881716	18381594	T	C	0.279	3.38e-18
NM_001135239	chr11	18372511	18386341	rs6486425	18383372	T	G	0.279	1.68e-18
NM_001135239	chr11	18372511	18386341	rs3781641	18383893	A	G	0.279	4.16e-18
NM_001135239	chr11	18372511	18386341	rs10766475	18384568	C	T	0.232	9.31e-16
NM_001135239	chr11	18372511	18386341	rs3758681	18386026	A	G	0.412	8.07e-10
NM_001135239	chr11	18372511	18386341	rs3758682	18386043	T	C	0.279	1.57e-17
NM_001135239	chr11	18372511	18386341	rs3758683	18386124	C	G	0.358	1.73e-09
NM_001165414	chr11	18374388	18386341	rs10766473	18358107	G	A	0.412	9.74e-10
NM_001165414	chr11	18374388	18386341	rs11024636	18362067	C	T	0.412	3.3e-10
NM_001165414	chr11	18374388	18386341	rs7106099	18365539	G	C	0.233	1.8e-16
NM_001165414	chr11	18374388	18386341	rs10832927	18366645	A	T	0.233	6.44e-17
NM_001165414	chr11	18374388	18386341	rs7128549	18371196	G	C	0.229	7.74e-20
NM_001165414	chr11	18374388	18386341	rs7129689	18371464	C	T	0.412	5.24e-11
NM_001165414	chr11	18374388	18386341	rs2403278	18372263	G	A	0.412	4.23e-10
NM_001165414	chr11	18374388	18386341	rs2403279	18373191	A	C	0.199	1.65e-09
NM_001165414	chr11	18374388	18386341	rs7111748	18374022	C	A	0.287	2.59e-12
NM_001165414	chr11	18374388	18386341	rs4274186	18375295	C	T	0.277	9.96e-19
NM_001165414	chr11	18374388	18386341	rs1830426	18376110	C	T	0.279	1.09e-19
NM_001165414	chr11	18374388	18386341	rs7121244	18377381	T	A	0.233	1.14e-19
NM_001165414	chr11	18374388	18386341	rs3758680	18381166	T	A	0.224	4.51e-19
NM_001165414	chr11	18374388	18386341	rs1881716	18381594	T	C	0.279	1.14e-19
NM_001165414	chr11	18374388	18386341	rs6486425	18383372	T	G	0.279	7.98e-20
NM_001165414	chr11	18374388	18386341	rs3781641	18383893	A	G	0.279	1.14e-19
NM_001165414	chr11	18374388	18386341	rs10766475	18384568	C	T	0.232	3.37e-17
NM_001165414	chr11	18374388	18386341	rs3758681	18386026	A	G	0.412	4.18e-10
NM_001165414	chr11	18374388	18386341	rs3758682	18386043	T	C	0.279	1.5e-18
NM_001165415	chr11	18372511	18386341	rs11024636	18362067	C	T	0.412	4.5e-10
NM_001165415	chr11	18372511	18386341	rs7106099	18365539	G	C	0.233	3.98e-14
NM_001165415	chr11	18372511	18386341	rs10832927	18366645	A	T	0.233	5.5e-14
NM_001165415	chr11	18372511	18386341	rs7128549	18371196	G	C	0.229	8.53e-17
NM_001165415	chr11	18372511	18386341	rs7129689	18371464	C	T	0.412	8.42e-10
NM_001165415	chr11	18372511	18386341	rs2403278	18372263	G	A	0.412	6.07e-10
NM_001165415	chr11	18372511	18386341	rs7111748	18374022	C	A	0.287	4.02e-10
NM_001165415	chr11	18372511	18386341	rs4274186	18375295	C	T	0.277	5.16e-16
NM_001165415	chr11	18372511	18386341	rs1830426	18376110	C	T	0.279	6.45e-17
NM_001165415	chr11	18372511	18386341	rs7121244	18377381	T	A	0.233	3.39e-16
NM_001165415	chr11	18372511	18386341	rs3758680	18381166	T	A	0.224	6.05e-16
NM_001165415	chr11	18372511	18386341	rs1881716	18381594	T	C	0.279	1.26e-16
NM_001165415	chr11	18372511	18386341	rs6486425	18383372	T	G	0.279	9.06e-17
NM_001165415	chr11	18372511	18386341	rs3781641	18383893	A	G	0.279	1.22e-16
NM_001165415	chr11	18372511	18386341	rs10766475	18384568	C	T	0.232	3.59e-14
NM_001165415	chr11	18372511	18386341	rs3758681	18386026	A	G	0.412	7.49e-10
NM_001165415	chr11	18372511	18386341	rs3758682	18386043	T	C	0.279	6.42e-16
NM_001165416	chr11	18372511	18386341	rs10766473	18358107	G	A	0.412	2.67e-09
NM_001165416	chr11	18372511	18386341	rs11024636	18362067	C	T	0.412	3.04e-10
NM_001165416	chr11	18372511	18386341	rs7106099	18365539	G	C	0.233	2.47e-14
NM_001165416	chr11	18372511	18386341	rs10832927	18366645	A	T	0.233	5.82e-14
NM_001165416	chr11	18372511	18386341	rs7128549	18371196	G	C	0.229	7.64e-17
NM_001165416	chr11	18372511	18386341	rs7129689	18371464	C	T	0.412	6.85e-10
NM_001165416	chr11	18372511	18386341	rs2403278	18372263	G	A	0.412	6.82e-10
NM_001165416	chr11	18372511	18386341	rs7111748	18374022	C	A	0.287	3.42e-10
NM_001165416	chr11	18372511	18386341	rs4274186	18375295	C	T	0.277	4.07e-16
NM_001165416	chr11	18372511	18386341	rs1830426	18376110	C	T	0.279	1.97e-17
NM_001165416	chr11	18372511	18386341	rs7121244	18377381	T	A	0.233	1.66e-16
NM_001165416	chr11	18372511	18386341	rs3758680	18381166	T	A	0.224	4.15e-16
NM_001165416	chr11	18372511	18386341	rs1881716	18381594	T	C	0.279	6.7e-17
NM_001165416	chr11	18372511	18386341	rs6486425	18383372	T	G	0.279	2.95e-18
NM_001165416	chr11	18372511	18386341	rs3781641	18383893	A	G	0.279	5.85e-17
NM_001165416	chr11	18372511	18386341	rs10766475	18384568	C	T	0.232	4.71e-14
NM_001165416	chr11	18372511	18386341	rs3758681	18386026	A	G	0.412	7.1e-10
NM_001165416	chr11	18372511	18386341	rs3758682	18386043	T	C	0.279	5.3e-16
NM_001404	chr11	62083648	62098036	rs2509961	62067485	T	C	0.341	4.67e-11
NM_001404	chr11	62083648	62098036	rs2512563	62067825	C	G	0.31	1.78e-09
NM_001404	chr11	62083648	62098036	rs17773169	62075106	C	A	0.336	1.62e-12
NM_001404	chr11	62083648	62098036	rs11231141	62082841	T	C	0.323	1.35e-14
NM_001404	chr11	62083648	62098036	rs11231144	62084614	T	C	0.323	2.1e-15
NM_001404	chr11	62083648	62098036	rs7943191	62085127	A	G	0.323	4.02e-14
NM_001404	chr11	62083648	62098036	rs7124057	62090672	A	G	0.323	1.17e-09
NM_001404	chr11	62083648	62098036	rs6591717	62091484	G	C	0.308	4.13e-14
NM_002939	chr11	484511	496821	rs11246164	478877	C	T	0.19	6.08e-12
NM_002939	chr11	484511	496821	rs176939	486073	C	G	0.25	7.27e-15
NM_002939	chr11	484511	496821	rs211526	486116	G	A	0.199	4.93e-12
NM_002939	chr11	484511	496821	rs7113204	490248	G	A	0.219	1.25e-11
NM_002939	chr11	484511	496821	rs7114673	499333	A	G	0.199	4.14e-12
NM_002939	chr11	484511	496821	rs12420868	501805	C	T	0.199	3.25e-12
NM_002939	chr11	484511	496821	rs11246169	516438	C	G	0.195	9.4e-11
NM_003105	chr11	120828121	121009681	rs11218363	121002143	C	T	0.382	5.84e-22
NM_003754	chr11	7965442	7974294	rs11041699	7962046	G	A	0.08	6.45e-10
NM_003754	chr11	7965442	7974294	rs12278319	7965996	G	A	0.44	1.28e-14
NM_003754	chr11	7965442	7974294	rs7125891	7966883	T	G	0.202	2.03e-18
NM_003754	chr11	7965442	7974294	rs7126561	7967604	A	G	0.075	4.4e-10
NM_003754	chr11	7965442	7974294	rs7941107	7969485	C	A	0.106	3.37e-12
NM_003754	chr11	7965442	7974294	rs7941782	7970026	C	A	0.088	1.47e-14
NM_003754	chr11	7965442	7974294	rs4559682	7972227	T	C	0.261	1.72e-27
NM_003754	chr11	7965442	7974294	rs1105984	7973306	T	C	0.102	3.05e-12
NM_003754	chr11	7965442	7974294	rs10839962	7975130	T	C	0.102	1.68e-12
NM_003754	chr11	7965442	7974294	rs4758038	7978590	C	T	0.487	2.27e-12
NM_003754	chr11	7965442	7974294	rs7950331	7980313	T	G	0.093	3.08e-17
NM_005566	chr11	18372511	18386341	rs7106099	18365539	G	C	0.233	1.04e-13
NM_005566	chr11	18372511	18386341	rs10832927	18366645	A	T	0.233	3.09e-14
NM_005566	chr11	18372511	18386341	rs7128549	18371196	G	C	0.229	6.01e-17
NM_005566	chr11	18372511	18386341	rs7111748	18374022	C	A	0.287	1.02e-10
NM_005566	chr11	18372511	18386341	rs4274186	18375295	C	T	0.277	3.97e-15
NM_005566	chr11	18372511	18386341	rs1830426	18376110	C	T	0.279	3.38e-16
NM_005566	chr11	18372511	18386341	rs7121244	18377381	T	A	0.233	1.8e-16
[truncated: 864 more rows]
