# Supplementary material for: Inferring Polymorphism-Induced Regulatory Gene Networks Active in Human Lymphocyte Cell Lines by Weighted Linear Mixed Model Analysis of Multiple RNA-Seq Datasets
Source: PLoS One. 2013 Oct 30;8(10):e78868. doi: 10.1371/journal.pone.0078868 (PMC3813575; doi:10.1371/journal.pone.0078868)
Supplement: Table S3 — The summary of cisExpression_transExpression (C1) regulatory network modules. (XLSX) [file pone.0078868.s004.xlsx]

## Sheet: Table S3
# Table S3: The summary of cisExpression_transExpression (C1) regulatory network modules.
# Each connection in this class links a gene (regulator) whose expression level is cis- regulated by a regulatory SNP to another gene (target) whose expression level is trans- regulated by the same SNP.
#
#RefSeq ID of regulator gene	Symbol of regulator gene	Regulatory SNPs	RefSeq IDs of target genes	Number of target genes of the regulator gene	Number of disease-related target genes of the regulator gene
NM_017761	PNRC2	rs1043880	NM_000059,NM_000061,NM_000108,NM_000112,NM_000143,NM_000179,NM_000194,NM_000251,NM_000310,NM_000386,NM_000408,NM_000436,NM_000938,NM_001001521,NM_001003722,NM_001008938,NM_001010844,NM_001015877,NM_001017420,NM_001018039,NM_001018055,NM_001029998,NM_001031689,NM_001033,NM_001048166,NM_001076786,NM_001077619,NM_001079872,NM_001080449,NM_001100399,NM_001127228,NM_001128619,NM_001135651,NM_001172828…	310	1
NM_177531	PKHD1L1	rs1013482,rs1026437,rs1379361,rs1379367,rs1457284,rs1457288,rs1471125,rs1626759,rs1783166,rs2607630	NM_000367,NM_000434,NM_000657,NM_001001852,NM_001009184,NM_001146069,NM_001252,NM_001493,NM_002116,NM_002248,NM_002359,NM_002743,NM_003377,NM_003673,NM_003811,NM_003820,NM_003900,NM_004148,NM_004284,NM_004359,NM_004420,NM_004556,NM_004604,NM_005514,NM_005516,NM_006645,NM_006736,NM_006851,NM_007121,NM_013443,NM_014275,NM_014298,NM_014301,NM_014330,NM_015167,NM_015379,NM_019009,NM_020120,NM_021724,…	61	12
NM_032024	C10orf11	rs10762705,rs10824388,rs1923616,rs7087332	NM_000017,NM_000093,NM_000132,NM_000395,NM_000714,NM_001013653,NM_001077242,NM_001136127,NM_001145211,NM_001145642,NM_001168465,NM_001190737,NM_001193451,NM_001311,NM_002220,NM_002416,NM_002448,NM_002960,NM_003607,NM_003775,NM_004155,NM_004925,NM_005080,NM_005245,NM_006195,NM_006314,NM_006332,NM_012419,NM_014452,NM_015278,NM_017780,NM_019018,NM_020704,NM_020840,NM_021173,NM_021205,NM_022842,NM_03…	52	4
NM_052849	C15orf57	rs1037445,rs11632319,rs12442697,rs1530942,rs2014367,rs8032453,rs921624	NM_000302,NM_001007553,NM_001031623,NM_001031711,NM_001040649,NM_001098501,NM_001113490,NM_001134707,NM_001135585,NM_001142405,NM_001171888,NM_001242397,NM_002263,NM_002838,NM_004998,NM_005336,NM_005496,NM_005927,NM_006195,NM_006516,NM_006845,NM_007067,NM_007247,NM_007265,NM_007358,NM_014631,NM_014812,NM_015111,NM_015133,NM_016354,NM_023004,NM_030813,NM_031205,NM_130466,NM_139048,NM_153449,NM_173…	43	7
NR_024079	C2orf52	rs13020024,rs4973422,rs4973429,rs7559114	NM_000291,NM_000365,NM_001146696,NM_001199239,NM_001551,NM_001745,NM_002139,NM_002954,NM_003408,NM_003805,NM_004048,NM_004354,NM_004773,NM_004794,NM_004872,NM_005391,NM_005605,NM_006353,NM_006854,NM_006923,NM_007158,NM_012249,NM_014206,NM_015590,NM_016127,NM_016139,NM_016494,NM_016952,NM_018131,NM_018368,NM_018663,NM_021030,NM_080651,NM_138330,NM_145266,NM_153449,NM_153812,NM_207437,NM_207584,NR_…	41	4
NM_001080792	C15orf57	rs11632319,rs12442697,rs4923879,rs7167922,rs8032453,rs921624	NM_001007553,NM_001031623,NM_001031711,NM_001040649,NM_001098501,NM_001134707,NM_001135585,NM_001142405,NM_001171888,NM_001242397,NM_002838,NM_004998,NM_005336,NM_005496,NM_005927,NM_006195,NM_007067,NM_007247,NM_007358,NM_014812,NM_015111,NM_015133,NM_031205,NM_130466,NM_139048,NM_173800,NM_174942,NM_177949,NM_199123,NM_201626,NM_207293,NR_003135	32	6
NM_014435	NAAA	rs11732759,rs13125558,rs13138223,rs2242471,rs2242473,rs2242474	NM_001001852,NM_001024674,NM_001083608,NM_001167676,NM_001177664,NM_001190328,NM_001195100,NM_001242597,NM_002603,NM_002931,NM_004886,NM_005262,NM_006374,NM_012227,NM_016126,NM_016487,NM_018998,NM_020170,NM_020714,NM_021047,NM_032611,NM_033405,NM_173826,NR_024458	24	6
NM_152925	CPNE1	rs1118233,rs11696527,rs11698601,rs12480622,rs3787168,rs6058296,rs6060524,rs6060530,rs6060558	NM_001222,NM_001904,NM_002873,NM_003336,NM_004830,NM_004871,NM_005001,NM_005885,NM_006717,NM_006745,NM_014183,NM_015012,NM_015458,NM_016955,NM_018427,NM_020940,NM_173569,NM_175573,NM_181846,NM_207514,NR_002952,NR_003954,NR_026844,NR_034154	24	9
NM_016424	LUC7L3	rs7916	NM_001033028,NM_001134468,NM_001190945,NM_003575,NM_003685,NM_004937,NM_014292,NM_014712,NM_017660,NM_018425,NM_019884,NM_023931,NM_032169,NM_152392,NM_176096,NM_178167,NR_003263,NR_003504,NR_036440,NR_038889	20	1
NM_000255	MUT	rs12202075,rs2448707,rs3806988,rs7769646,rs9296617,rs9473551	NM_001080539,NM_002257,NM_002985,NM_003048,NM_003518,NM_004294,NM_006558,NM_006594,NM_012176,NM_012339,NM_014708,NM_022353,NM_022757,NM_024844,NM_030920,NM_133343,NM_201624,NR_002824,NR_033797	19	6
NM_024600	TMEM204	rs1016499,rs2064291,rs2294624,rs3784826,rs8048206	NM_000268,NM_001127266,NM_001178030,NM_001199281,NM_003780,NM_005375,NM_012113,NM_015210,NM_016732,NM_017900,NM_020800,NM_022717,NM_054022,NM_145331,NM_182947,NM_199243,NR_023319,NR_031592,NR_036520	19	5
NM_005855	RAMP1	rs7578855	NM_001099678,NM_001145311,NM_002358,NM_003601,NM_005721,NM_006467,NM_006530,NM_017669,NM_017769,NM_017813,NM_018046,NM_020803,NM_020937,NM_022374,NM_024045,NM_025146,NM_033419,NM_198273	18	1
NM_172160	KCNAB1	rs3755631	NM_000904,NM_001012508,NM_001042482,NM_001135676,NM_001142590,NM_001146210,NM_001190729,NM_002194,NM_003530,NM_006459,NM_016483,NM_021065,NM_024099,NM_025015,NM_133450,NM_144603,NR_026678,NR_036443	18	1
NR_023390	C9orf130	rs10759883,rs10760261,rs10985499,rs13294931,rs7871709	NM_001040274,NM_001099692,NM_001100423,NM_001184999,NM_001384,NM_002634,NM_003578,NM_004704,NM_005094,NM_006600,NM_006764,NM_006824,NM_012294,NM_012393,NM_015425,NM_015658,NM_031921	17	5
NM_207103	C17orf87	rs2585271,rs2585281,rs2641238	NM_000182,NM_000274,NM_001024680,NM_001080412,NM_001145263,NM_001907,NM_001965,NM_002884,NM_014059,NM_018032,NM_033550,NR_027397,NR_027439,NR_033374,NR_036624	15	3
NM_014909	VASH1	rs4903482,rs6574326	NM_001142422,NM_001199098,NM_001242397,NM_014705,NM_015133,NM_018302,NM_020999,NM_021006,NM_022445,NM_182623,NR_001317,NR_038257,NR_039994,NR_040100	14	2
NM_000448	RAG1	rs11033695,rs12225867	NM_000060,NM_001012968,NM_001660,NM_003347,NM_004846,NM_012123,NM_013975,NM_139286,NM_144657,NM_183352,NR_015441,NR_034106	12	2
NM_001127218	POLD2	rs17136076,rs3087370	NM_001161533,NM_001164811,NM_002027,NM_003864,NM_006768,NM_013438,NM_016640,NM_018190,NM_018396,NM_178169,NM_201626,NR_002809	12	2
NM_003316	TTC3	rs1015549,rs1053984,rs2006941,rs2298682,rs2835630,rs2835638,rs6517404,rs9974286	NM_001099269,NM_001135602,NM_001193484,NM_001202522,NM_019083,NM_032334,NM_133474,NM_138374,NM_174907,NM_182609,NM_199072	11	8
NM_004946	DOCK2	rs261037	NM_001166242,NM_002646,NM_003449,NM_004569,NM_005541,NM_032449,NM_032569,NM_173595,NR_002182,NR_002599,NR_024580	11	1
NM_007353	GNA12	rs1182191,rs1182196,rs1182199,rs2644274,rs2644275,rs2644306,rs757786,rs798498,rs798499,rs798518	NM_001002249,NM_005984,NM_007122,NM_015949,NM_018083,NM_145170,NM_152326,NM_152328,NM_173502,NM_199290,NR_003674	11	10
NM_001126106	SLC7A7	rs4982673,rs4982676	NM_001184740,NM_002819,NM_007265,NM_014681,NM_015229,NM_017728,NM_018358,NM_023015,NM_152307,NR_034041	10	2
NM_001170630	TJP2	rs10125494,rs10869975,rs10869976,rs1538584,rs4339703,rs4745701	NM_001013657,NM_001242926,NM_005506,NM_015922,NM_017698,NM_018195,NM_024065,NR_015431,NR_024019,NR_028269	10	6
NM_002534	OAS1	rs10744785,rs10774670,rs10774671,rs10850097,rs11066443	NM_001017417,NM_001130691,NM_002120,NM_006682,NM_006803,NM_020662,NM_052859,NM_152626,NR_028303,NR_039989	10	5
NM_016547	SDF4	rs4970364	NM_001102420,NM_001193338,NM_002409,NM_002953,NM_003634,NM_005514,NM_006020,NM_013247,NM_020818,NM_183047	10	1
NM_199444	COPE	rs10403594,rs4808165	NM_001042494,NM_001136025,NM_001146258,NM_001161661,NM_001164796,NM_001166426,NM_001166621,NM_016417,NM_133476,NR_003663	10	2
NM_001136050	DHRS1	rs10134537	NM_001039517,NM_003116,NM_004219,NM_004798,NM_005183,NM_021103,NM_138295,NM_170753,NM_207330	9	1
NM_003935	TOP3B	rs10427625,rs2266977,rs9610773	NM_001135750,NM_001138,NM_003993,NM_014474,NM_019052,NM_019056,NM_032193,NR_027251,NR_027455	9	3
NM_005024	SERPINB10	rs12327005,rs13381217,rs2278180	NM_000877,NM_001039570,NM_001193315,NM_001198916,NM_017791,NM_021111,NM_172217,NR_026900,NR_033396	9	3
NM_016816	OAS1	rs10744785,rs10774670,rs10774671,rs10850097	NM_001017417,NM_001130691,NM_002120,NM_006682,NM_020662,NM_052859,NM_152626,NR_028303,NR_039989	9	4
NM_152308	C16orf75	rs1541702,rs6498185,rs918738,rs9302459	NM_001018139,NM_001127491,NM_001185009,NM_001206984,NM_002779,NM_014288,NM_015442,NR_002944,NR_024453	9	4
NM_176793	MRPL43	rs807028,rs807029,rs927302	NM_001002029,NM_001032363,NM_001128159,NM_001204426,NM_005671,NM_007293,NM_016274,NM_024963,NM_138798	9	3
NM_199044	NSUN4	rs10158572,rs10252,rs17361791,rs17361873,rs6658556	NM_001242648,NM_006142,NM_018660,NM_020764,NM_020843,NM_020862,NM_033261,NM_172217,NR_024282	9	5
NM_001010875	SLC25A30	rs9534136	NM_001080404,NM_004999,NM_006750,NM_012115,NM_025159,NM_030568,NM_152331,NR_023919	8	1
NM_001128592	PSMG4	rs11242831,rs11242835,rs1127485,rs13196688,rs4324814,rs6934279,rs9503490	NM_001129887,NM_001162498,NM_001242466,NM_004226,NM_006636,NM_152219,NR_029701,NR_033875	8	7
NM_001145418	TTC28	rs12166000,rs134544,rs2013784,rs695388	NM_001111046,NM_001129778,NM_001142931,NM_003927,NM_004945,NM_031491,NM_198953,NR_033774	8	4
NM_002412	MGMT	rs11016847,rs471390,rs4750760,rs4751104,rs544217,rs579952	NM_000963,NM_001089,NM_001178147,NM_001943,NM_002292,NM_003319,NM_173561,NM_178516	8	6
NM_005290	GPR15	rs1381087	NM_002097,NM_003801,NM_006397,NM_006556,NM_013388,NM_144999,NM_153329,NM_198147	8	1
NM_012174	FBXW8	rs10850744,rs12299065,rs12302906,rs4238051,rs4767473,rs4767483,rs6490102	NM_001222,NM_004090,NM_017698,NM_020702,NM_020730,NM_145061,NR_033379,NR_039978	8	7
NM_022070	HEATR6	rs10515175,rs2302201,rs6503943,rs7210612,rs7211063,rs740646,rs9303417	NM_001105663,NM_003429,NM_006672,NM_032959,NM_152654,NM_173826,NR_026586,NR_026808	8	7
NM_130843	PTPRN2	rs12667537	NM_000990,NM_001040666,NM_001130688,NM_001145044,NM_001334,NM_004402,NM_032866,NM_181652	8	1
NR_015366	LOC388796	rs12397,rs1315306,rs1739646,rs1739650,rs1739652	NM_001113535,NM_001122631,NM_001127394,NM_001142421,NM_001142469,NM_001144071,NM_001190981,NM_005978	8	5
NR_026997	C22orf34	rs12485195,rs2071904,rs5769707,rs739248	NM_001002255,NM_001145671,NM_004629,NM_014960,NM_178844,NR_023919,NR_027767,NR_036495	8	4
NR_027285	LQK1	rs11120043	NM_001002926,NM_001009186,NM_003211,NM_003758,NM_005348,NM_014597,NM_032177,NR_036751	8	1
NM_000024	ADRB2	rs12654778	NM_001039178,NM_001134665,NM_001136139,NM_001160148,NM_002299,NM_002897,NM_145905	7	1
NM_001242815	C2orf91	rs6750133	NM_001135650,NM_001145548,NM_004318,NM_006195,NM_014412,NM_020929,NM_024661	7	1
NM_006631	ZNF266	rs10423720,rs12461912,rs2335939,rs4804109	NM_001163121,NM_001185022,NM_006111,NM_014444,NM_015913,NM_032361,NM_173474	7	4
NM_007028	TRIM31	rs2240068,rs2523974,rs9261438	NM_000427,NM_001099753,NM_001134418,NM_013246,NM_018943,NM_033049,NR_003582	7	3
NM_014282	HABP4	rs10761013,rs10820626,rs10991348,rs6477495	NM_001204834,NM_007361,NM_017702,NM_133340,NM_198336,NR_027789,NR_033827	7	4
NM_020923	ZDBF2	rs12694049,rs13000757,rs1375352,rs4673349,rs895871,rs9679697	NM_000297,NM_001006666,NM_001042758,NM_001190317,NM_181672,NM_194281,NR_040052	7	6
NM_176794	MRPL43	rs807029,rs927302	NM_001002029,NM_001128159,NM_005671,NM_007293,NM_016274,NM_024963,NM_138798	7	2
NR_027052	FLJ39582	rs178291,rs2075269,rs370907	NM_001098612,NM_001131027,NM_001194990,NM_001755,NM_005024,NM_007371,NM_022768	7	3
NM_001146310	C1orf86	rs2503701	NM_001144,NM_001199513,NM_002014,NM_017814,NM_018840,NM_172226	6	1
NM_006585	CCT8	rs965951	NM_001030060,NM_006522,NM_015559,NM_033044,NR_037631,NR_040028	6	1
NM_015600	ABHD12	rs2257712,rs2261747,rs2424704,rs2482931,rs6083845	NM_004561,NM_004686,NM_017817,NM_022757,NM_032808,NR_040028	6	5
NM_019052	CCHCR1	rs1265085,rs1265098	NM_000427,NM_001033053,NM_002127,NM_007200,NM_030649,NM_152588	6	2
NM_031264	CDHR5	rs11246217,rs1124816,rs11539530	NM_001099413,NM_001136540,NM_005341,NM_033121,NR_024195,NR_027456	6	3
NM_033091	TRIM4	rs2247761,rs2527907	NM_001080481,NM_001142684,NM_018392,NM_144566,NR_033933,NR_038843	6	2
NM_139280	ORMDL3	rs1008723,rs4378650,rs7216389,rs7219923	NM_001014765,NM_001142545,NM_007237,NM_030648,NR_024341,NR_030697	6	4
NM_152834	TMEM18	rs2867116	NM_001005920,NM_021575,NM_130901,NM_146387,NM_174983,NM_201398	6	1
NR_026913	LOC100133669	rs4270939,rs4270940	NM_001166550,NM_005816,NM_013943,NM_033211,NM_144970,NM_182715	6	2
NM_001040627	NCALD	rs1264865,rs1264931,rs479742,rs490125	NM_000538,NM_017577,NM_032508,NM_145341,NM_182688	5	4
NM_001142699	DLG2	rs10792747,rs10792750	NM_001010974,NM_001124767,NM_024313,NM_025130,NM_152359	5	2
NM_001145313	FSD1L	rs10820804	NM_001079906,NM_002027,NM_002717,NM_181354,NM_183404	5	1
NM_001335	CTSW	rs622614	NM_001018055,NM_002265,NM_007190,NM_015475,NM_177983	5	1
NM_002922	RGS1	rs6428106,rs6675412	NM_001040665,NM_001130081,NM_014251,NM_031477,NR_003714	5	2
NM_004552	NDUFS5	rs10749684,rs1984600	NM_001142601,NM_022091,NM_032317,NM_201612,NR_015454	5	2
NM_013270	PRSS50	rs12489663,rs6793235,rs7623501	NM_001081955,NM_020944,NM_021132,NM_032449,NM_145689	5	3
NM_014337	PPIL2	rs5999098	NM_004454,NM_015235,NM_016604,NM_020705,NM_152424	5	1
NM_016142	HSD17B12	rs10400343,rs10742688,rs2176598	NM_001005781,NM_001013632,NM_032329,NM_203290,NR_024020	5	3
NM_021149	COTL1	rs4783031	NM_001135944,NM_003670,NM_013410,NM_014059,NR_024569	5	1
NM_032112	MRPL43	rs807029	NM_001128159,NM_005671,NM_016274,NM_024963,NM_138798	5	1
NM_032124	HDHD2	rs16948914,rs3809966	NM_000871,NM_001164178,NM_007199,NM_015277,NM_032646	5	2
NM_145201	NAPRT1	rs11136303,rs12541647,rs3812448	NM_001145097,NM_001146320,NM_016547,NM_203284,NR_037950	5	3
NM_152926	CPNE1	rs11696527,rs6060557,rs7273815	NM_001222,NM_001904,NM_015012,NM_016955,NM_207514	5	3
NM_212554	METTL10	rs10901816	NM_005619,NM_007158,NM_014298,NM_198219,NR_003954	5	1
NR_003948	HCG22	rs10947128,rs2517524,rs2517528,rs2523845,rs2523857	NM_001129731,NM_001193277,NM_018340,NM_024775,NM_153360	5	5
NR_023389	C9orf130	rs12683310,rs2069053,rs7868270	NM_001167821,NM_001168647,NM_001242384,NM_003846,NR_026705	5	3
NR_040022	LOC100289495	rs10455809,rs11752886,rs11753652,rs12198613,rs4144888	NM_001005416,NM_001207003,NM_002476,NM_006329,NR_000025	5	5
NM_000375	UROS	rs10794023,rs10794024,rs10901430,rs2170643	NM_006693,NM_152312,NR_024477,NR_027337	4	4
NM_001001894	TTC3	rs1053808,rs2000417	NM_001099269,NM_001193484,NM_182931,NM_199072	4	2
NM_001098811	SEPT8'	rs3756752	NM_001014444,NM_001145125,NM_002305,NM_012154	4	1
NM_001135101	CRELD2	rs1321,rs7287579,rs7410537	NM_001122824,NM_015916,NM_017984,NM_032476	4	3
NM_001143971	CDYL	rs17139014	NM_001134877,NM_005692,NM_005754,NM_145204	4	1
NM_002257	KLK1	rs1054713	NM_000373,NM_024844,NM_032193,NR_027129	4	1
NM_003800	RNGTT	rs2610767	NM_001145797,NM_001242786,NM_004740,NR_003089	4	1
NM_004894	C14orf2	rs10131550,rs10141347	NM_004891,NM_007019,NM_054020,NM_145061	4	2
NM_006868	RAB31	rs1378528,rs1455586,rs1455587	NM_001002001,NM_024120,NM_030795,NR_038458	4	3
NM_014320	HEBP2	rs3756890,rs4895523,rs6570236,rs9495063	NM_014470,NM_138414,NR_026937,NR_038427	4	4
NM_018271	THNSL2	rs12624005,rs13425241,rs4490184	NM_004839,NM_005590,NM_020443,NM_024572	4	3
NM_052845	MMAB	rs12314392,rs14863,rs2287182,rs7954766	NM_001006933,NM_001099787,NM_003467,NM_018265	4	4
NM_173593	B4GALNT3	rs1008587,rs10849215,rs11063529	NM_001167929,NM_030639,NM_198567,NR_033339	4	3
NM_182977	NNT	rs10069201,rs10461744	NM_006282,NM_020733,NM_032017,NM_173194	4	2
NR_003148	LOC147804	rs12976198,rs2617751,rs4803119	NM_001018056,NM_001206952,NM_005699,NM_182520	4	3
NR_036750	LOC440434	rs2610383	NM_001001417,NM_001040282,NR_027486,NR_033406	4	1
NR_038111	LOC100507246	rs3744050,rs752049	NM_001128620,NM_001130692,NR_026916,NR_033656	4	2
NM_000135	FANCA	rs10852623,rs12599180,rs7203907	NM_001135706,NM_001455,NR_002773	3	3
NM_000561	GSTM1	rs1858749,rs412543	NM_001201404,NM_032213,NR_002932	3	2
NM_000661	RPL9	rs1463478,rs2608833,rs2687963	NM_004321,NM_032865,NM_152262	3	3
NM_001005415	MARCH2'	rs2396141	NM_003387,NM_006401,NM_006495	3	1
NM_001013672	C17orf97	rs12951902,rs4130140	NM_024760,NM_203355,NR_034111	3	2
NM_001130140	ERAP2	rs1019503,rs1230361,rs251339	NM_001142473,NM_007058,NM_020041	3	3
NM_001171690	GCAT	rs13911,rs2285177	NM_000925,NM_015600,NM_021100	3	2
NM_001276	CHI3L1	rs10399805,rs4950928	NM_005108,NM_014950,NM_203467	3	2
NM_001928	CFD	rs1617214,rs1683565,rs1683590	NM_001001670,NM_004815,NM_138804	3	3
NM_002122	HLA-DQA1	rs28383274,rs3129768,rs9271488	NM_001161662,NM_001242307,NR_002139	3	3
NM_002295	RPSA	rs12491062,rs12493418,rs3772143	NM_001004339,NM_001198962,NM_001207009	3	3
NM_002526	NT5E	rs1570311,rs9353315	NM_001025161,NM_001242892,NM_080721	3	2
NM_007031	HSF2BP	rs162344,rs2838325,rs2838328	NM_000014,NM_001142295,NM_153706	3	3
NM_012469	PRPF6	rs1999708,rs817330,rs817338	NM_001002257,NM_001198802,NM_001335	3	3
NM_016020	TFB1M	rs11755465,rs162985,rs3011898	NM_005024,NM_174902,NR_026972	3	3
NM_016442	ERAP1	rs10037212,rs1057569,rs27524	NM_003252,NM_175867,NR_026791	3	3
NM_017656	ZNF562	rs1115825,rs2287843	NM_001004125,NM_001040034,NM_021963	3	2
NM_017911	FAM118A	rs226492,rs2350628,rs738177	NM_001190413,NM_001193522,NR_038286	3	3
NM_020041	SLC2A9	rs1122141,rs4447863	NM_001166588,NM_177526,NM_203387	3	2
NM_022351	NECAB1	rs16905437	NM_001191324,NM_022914,NR_000007	3	1
NM_030962	SBF2	rs10840378,rs12288275,rs1450265	NM_001098815,NM_001144882,NM_006541	3	3
NM_031208	FAHD1	rs11248898,rs9806787	NM_006045,NM_014317,NM_145055	3	2
NM_032525	TUBB6	rs12960267,rs7244709	NM_001130021,NM_001203245,NM_015347	3	2
NM_033364	C3orf15	rs4234664,rs4688029	NM_001034852,NM_004977,NM_197966	3	2
NM_033629	TREX1	rs11797	NM_001122681,NM_002870,NM_152734	3	1
NM_144964	RG9MTD3	rs10814618	NM_001142654,NM_006777,NR_002211	3	1
NM_144975	SLFN5	rs10853177	NM_001171934,NM_018304,NR_015439	3	1
NM_147173	NUDT2	rs10972047,rs10972056,rs2039343	NM_001128325,NM_014268,NR_037715	3	3
NM_153213	ARHGEF19	rs221035,rs221047	NM_001447,NM_020340,NM_139057	3	2
NR_001298	HLA-DRB6	rs28490179,rs9269329	NM_000775,NM_001168319,NM_021151	3	2
NR_024157	DGCR11	rs1051248,rs2107297,rs8141583	NM_004445,NM_145297,NR_024491	3	3
NR_026925	LOC151174	rs4663865	NM_017887,NM_133462,NR_036592	3	1
NR_027241	LOC388796	rs1739646,rs1739652	NM_001142421,NM_001142469,NM_001144071	3	2
NR_036501	LOC388796	rs4283951,rs4723199,rs6948636	NM_020651,NR_033915,NR_033998	3	3
NR_037806		rs169158,rs198358	NM_001039650,NM_015523,NR_037903	3	2
NR_038118	MMAB	rs14863,rs2287182,rs7954766	NM_001099787,NM_003467,NM_018265	3	3
NM_000287	PEX6	rs10948059,rs11752813	NM_000256,NM_003941	2	2
NM_000479	AMH	rs2074860,rs4807216	NM_001042533,NM_004953	2	2
NM_000851	GSTM5	rs1858749	NM_032213,NR_002932	2	1
NM_001007188	DEPDC5	rs11703232,rs138280	NM_001077239,NM_015282	2	2
NM_001007253	ERV3-1	rs1540833,rs3807069	NM_025077,NR_003045	2	2
NM_001011720	XKR9	rs13253842	NM_002688,NM_198536	2	1
NM_001013659	ZNF793	rs2279148	NM_006110,NR_003038	2	1
NM_001024921	RPL9	rs2608833	NM_004321,NM_152262	2	1
NM_001029	RPS26	rs1131017	NM_001207003,NR_002309	2	1
NM_001031725	DDX59	rs12126676,rs17450335	NM_033645,NM_177454	2	2
NM_001039771	CBLN3	rs7143804	NM_006895,NM_014661	2	1
NM_001040025	ARL16	rs3205137,rs7226091	NM_001206789,NM_198083	2	2
NM_001077	UGT2B17	rs12511559	NM_000093,NR_002332	2	1
NM_001077268	ZFYVE19	rs11070295	NM_016581,NM_018135	2	1
NM_001098577	RPL31	rs1057591,rs1867861	NM_002273,NM_198236	2	2
NM_001099673	C8orf59	rs2291786,rs3808538	NM_025201,NR_002612	2	2
NM_001130162	STOX1	rs12268631	NM_017703,NM_058219	2	1
NM_001198541	ERAP1	rs1057569	NM_003252,NR_026791	2	1
NM_001204063	CHURC1	rs10132742,rs9323457	NM_001178133,NR_002963	2	2
NM_001207052	TMEM191C	rs2629361	NM_001242313,NR_003563	2	1
NM_001720	BMP8B	rs1046988,rs10888958	NM_001456,NM_012091	2	2
NM_002123	HLA-DQB1	rs3134996,rs3891175	NM_002292,NM_207373	2	2
NM_002738	PRKCB	rs2023671	NM_002939,NM_003151	2	1
NM_002952	RPS2	rs2302178	NM_001004416,NM_144688	2	1
NM_004245	TGM5	rs542036,rs555001	NM_001172431,NM_173558	2	2
NM_004822	NTN1	rs10852911,rs9905687	NM_001242,NM_181713	2	2
NM_005562	LAMC2	rs2276543,rs495418	NM_000031,NM_002592	2	2
NM_006172	NPPA	rs169158,rs198404	NM_001114184,NR_037903	2	2
NM_016010	FAM164A	rs10113703,rs2583778	NM_001006946,NM_021948	2	2
NM_017523	XAF1	rs757508	NM_133447,NM_198471	2	1
NM_017708	FAM83E	rs10410524	NM_000247,NM_006495	2	1
NM_018180	DHX32	rs10901450,rs10901461	NM_000442,NM_152312	2	2
NM_018284	GBP3	rs17433780	NM_001014283,NM_015655	2	1
NM_020919	ALS2	rs12470499	NM_018439,NM_182603	2	1
NM_021135	RPS6KA2	rs11757572	NM_001025356,NM_001242318	2	1
NM_025080	ASRGL1	rs2246920,rs2513747	NM_001127222,NM_014178	2	2
NM_031885	BBS2	rs9889162,rs9940872	NM_001171251,NM_001205294	2	2
NM_031945	TSPAN10	rs6565606	NM_001080745,NM_004263	2	1
NM_033316	MFI2	rs1056664	NM_000574,NR_036488	2	1
NM_052865	C20orf72	rs11697739,rs6105851	NM_001171083,NM_139131	2	2
NM_053279	FAM167A	rs2736340	NM_001001343,NM_201627	2	1
NM_054014	FKBP1A	rs6041749,rs6041861	NM_001100118,NM_181844	2	2
NM_080621	SAMD10	rs6011248,rs817338	NM_001198802,NM_001335	2	2
NM_138434	C7orf29	rs10952250,rs3735172	NM_014320,NM_207327	2	2
NM_138820	HIGD2A	rs13154366	NM_021252,NM_078468	2	1
NM_144997	FLCN	rs1613416,rs1736214	NM_003749,NM_005171	2	2
NM_176792	MRPL43	rs927302	NM_001002029,NM_007293	2	1
NM_198321	GALNT10	rs17552495,rs6580066	NM_018727,NM_181472	2	2
NM_198531	ATP9B	rs518703	NM_001127487,NM_001144994	2	1
NM_207348	SLC25A34	rs11584945,rs35449927	NM_003955,NM_145914	2	2
NR_001317	HCG4P6	rs1611527	NM_001005376,NM_006470	2	1
NR_002605	DLEU1	rs12100048	NM_001549,NM_014844	2	1
NR_003587	MYO15B	rs4788901,rs4789218	NM_002361,NR_038253	2	2
NR_023919	HSPC157	rs2473307	NM_002971,NM_139317	2	1
NR_033465	NT5C3L	rs7208062	NM_134428,NM_177980	2	1
NM_000080	CHRNE	rs12150370	NM_001214907	1	1
NM_000791	DHFR	rs1650651	NM_001174082	1	1
NM_001008226	FAM154B	rs4778672	NM_001166038	1	1
NM_001023571	IQCB1	rs9884018	NM_001008274	1	1
NM_001025199	CHI3L2	rs11102222	NM_016951	1	1
NM_001025232	CLLU1OS	rs389714	NR_024477	1	1
NM_001042618	PARP2	rs884368	NM_001199786	1	1
NM_001050	SSTR2	rs16977537	NM_002705	1	1
NM_001076781	ZNF391	rs4305708	NM_002742	1	1
NM_001077352	RBM23	rs4981449	NR_015454	1	1
NM_001085365	FAM128A	rs7591223	NM_014470	1	1
NM_001098483	C10orf125	rs4838720	NM_003744	1	1
NM_001101676	SAMD12	rs2460975	NR_033781	1	1
NM_001127184	CFLAR	rs12620435	NM_001024736	1	1
NM_001136116	ZNF879	rs12152869	NM_031205	1	1
NM_001136127	DNM3	rs17350579	NM_021620	1	1
NM_001136180	HSBP1L1	rs1430598	NR_003500	1	1
NM_001143960	C2orf74	rs1177308	NM_004086	1	1
NM_001143986	TLE6	rs522982	NM_148179	1	1
NM_001145356	CBWD1	rs2992854	NM_000137	1	1
NM_001163922	VSIG10L	rs12463376	NR_027176	1	1
NM_001164840	LYRM4	rs439356	NM_004287	1	1
NM_001172643	TK2	rs13331952	NM_001127178	1	1
NM_001184970	PACSIN2	rs5759080	NM_000420	1	1
NM_001190972	LOC100127983	rs11989738	NM_001017958	1	1
NM_001198858	HLA-DQB2	rs9276605	NM_018960	1	1
NM_001242524	HLA-DPA1	rs1367730	NM_001198621	1	1
NM_001347	DGKQ	rs4690326	NM_001142398	1	1
NM_002124	HLA-DRB1	rs28366298	NM_001161662	1	1
NM_002337	LRPAP1	rs10937930	NM_001136108	1	1
NM_003255	TIMP2	rs4789860	NM_014324	1	1
NM_003571	BFSP2	rs2737717	NR_003083	1	1
NM_003970	MYOM2	rs12680793	NR_033172	1	1
NM_004227	CYTH3	rs6463540	NM_006167	1	1
NM_004711	SYNGR1	rs9607634	NR_037616	1	1
NM_004944	DNASE1L3	rs17059007	NM_004761	1	1
NM_005560	LAMA5	rs6142738	NM_018307	1	1
NM_006426	DPYSL4	rs3736258	NR_002729	1	1
NM_006863	LILRA1	rs10423364	NM_001134396	1	1
NM_007064	KALRN	rs4234221	NM_005558	1	1
NM_012268	PLD3	rs11668242	NM_007021	1	1
NM_012309	SHANK2	rs10792581	NR_024075	1	1
NM_013952	PAX8	rs4849177	NR_024374	1	1
NM_014053	FLVCR1	rs6688865	NM_024835	1	1
NM_015274	MAN2B2	rs11940165	NM_174969	1	1
NM_015666	GTPBP5	rs6089691	NR_027153	1	1
NM_017886	ULK4	rs9882329	NM_002508	1	1
NM_017931	TTC38	rs11090859	NM_023110	1	1
NM_020201	NT5M	rs16961516	NR_037688	1	1
NM_020396	BCL2L10	rs2414130	NM_004214	1	1
NM_021181	SLAMF7	rs2295616	NM_020448	1	1
NM_022135	POPDC2	rs2629406	NR_024356	1	1
NM_024100	WDR18	rs2285899	NM_018088	1	1
NM_024537	CARS2	rs450514	NM_199262	1	1
NM_024693	ECHDC3	rs7088450	NM_001136180	1	1
NM_024943	TMEM156	rs2711968	NM_000388	1	1
NM_025179	PLXNA2	rs4844414	NR_024532	1	1
NM_031925	TMEM120A	rs3815455	NM_001145161	1	1
NM_032368	LZIC	rs1234694	NM_024833	1	1
NM_033468	ZNF257	rs6511313	NM_012095	1	1
NM_033554	HLA-DPA1	rs7772134	NM_152736	1	1
NM_052913	TMEM200A	rs17059066	NM_004871	1	1
NM_052963	TOP1MT	rs2980260	NM_152925	1	1
NM_053055	THEM4	rs11204915	NR_002821	1	1
NM_058181	C21orf57	rs2839210	NR_033819	1	1
NM_080282	ABCA10	rs12103556	NM_015038	1	1
NM_130906	PPIL3	rs2136600	NM_001145671	1	1
NM_133265	AMOT	rs478739	NM_001004431	1	1
NM_145003	TSNARE1	rs10093944	NM_080548	1	1
NM_145731	SYNGR1	rs9607634	NR_037616	1	1
NM_152559	WBSCR27	rs7455225	NM_001193534	1	1
NM_173637	SLC25A41	rs9304938	NM_177402	1	1
NM_173663	FAM153A	rs6601075	NM_001079529	1	1
NM_175932	PSMD13	rs2272563	NM_002490	1	1
NM_178177	NMNAT3	rs9848375	NM_004016	1	1
NM_178496	C3orf59	rs1948721	NM_015250	1	1
NM_178858	SFXN2	rs2902548	NR_027165	1	1
NM_182969	XRRA1	rs1583342	NM_001001290	1	1
NM_198589	BSG	rs2283570	NM_198492	1	1
NM_199367	SPG7	rs3803679	NR_038918	1	1
NM_203468	ENTPD2	rs7861020	NR_026557	1	1
NR_002822	MGC72080	rs11973101	NM_145267	1	1
NR_002825	SIGLEC16	rs2304113	NM_199073	1	1
NR_002930	PTPRV	rs16849726	NM_002996	1	1
NR_003038	SNHG5	rs1173418	NM_001168298	1	1
NR_003502	LOC441208	rs4723199	NR_033915	1	1
NR_003930	LOC387647	rs10826617	NM_172003	1	1
NR_015377	LOC654433	rs4849177	NR_024374	1	1
NR_015392	FLJ40852	rs7784221	NM_153608	1	1
NR_015439	LOC550112	rs12651577	NM_004828	1	1
NR_024396	MGC23270	rs8010024	NM_001162426	1	1
NR_024611	HINT1	rs2189663	NM_006634	1	1
NR_026865	C7orf13	rs10243532	NR_034031	1	1
NR_027962	TYW3	rs12565479	NM_002534	1	1
NR_034026	LOC100287114	rs4771142	NR_015428	1	1
NR_037918	PRH1-PRR4	rs10743934	NM_003046	1	1
