# Supplementary material for: Inferring Polymorphism-Induced Regulatory Gene Networks Active in Human Lymphocyte Cell Lines by Weighted Linear Mixed Model Analysis of Multiple RNA-Seq Datasets
Source: PLoS One. 2013 Oct 30;8(10):e78868. doi: 10.1371/journal.pone.0078868 (PMC3813575; doi:10.1371/journal.pone.0078868)
Supplement: Table S4 — The summary of cisSplicing_transExpression (C2) regulatory network modules. (XLSX) [file pone.0078868.s005.xlsx]

## Sheet: Table S4
# Table S4: The summary of cisSplicing_transExpression (C2) regulatory network modules
# Each connection in this class links a gene (regulator) whose transcript splicing is cis- regulated by a regulatory SNP to another gene (target) whose expression level is trans- regulated by the same SNP.
#
RefSeq ID of regulator gene	Symbol of regulator gene	Regulatory SNPs	RefSeq IDs of target genes	Number of target genes of the regulator gene	Number of disease-related target genes of the regulator gene
NM_006197	PCM1	rs13252385,rs208023,rs208025,rs414260,rs415226,rs426498	NM_000249,NM_000389,NM_000701,NM_000786,NM_001005354,NM_001007098,NM_001012614,NM_001098426,NM_001114394,NM_001119,NM_001130107,NM_001135636,NM_001135865,NM_001136472,NM_001145263,NM_001145347,NM_001166550,NM_001198774,NM_001199263,NM_001310,NM_001312,NM_001658,NM_001674,NM_001892,NM_001938,NM_002074,NM_002408,NM_002556,NM_002629,NM_002755,NM_002874,NM_002911,NM_003390,NM_003403,NM_003575,NM_0035…	130	6
NM_003171	SUPV3L1	rs10740317	NM_000376,NM_000821,NM_001006937,NM_001008701,NM_001010855,NM_001032287,NM_001032296,NM_001039469,NM_001040118,NM_001042424,NM_001044264,NM_001047160,NM_001048183,NM_001080443,NM_001080453,NM_001098208,NM_001099661,NM_001105540,NM_001111308,NM_001114176,NM_001122770,NM_001123375,NM_001127358,NM_001142864,NM_001144951,NM_001145855,NM_001185077,NM_001195286,NM_001198774,NM_001199281,NM_001199919,NM…	118	1
NM_003870	IQGAP1	rs1008507,rs10520688,rs10520689,rs11631263,rs16944421,rs17176399	NM_000179,NM_000254,NM_000351,NM_000788,NM_000885,NM_000946,NM_001008938,NM_001012981,NM_001018039,NM_001024680,NM_001031720,NM_001032283,NM_001032287,NM_001040006,NM_001080412,NM_001112736,NM_001113348,NM_001128148,NM_001145263,NM_001166588,NM_001211,NM_001237,NM_001274,NM_002017,NM_002513,NM_002561,NM_002895,NM_003315,NM_003884,NM_004241,NM_004523,NM_004674,NM_004998,NM_005125,NM_005207,NM_0055…	115	16
NM_004946	DOCK2	rs166324,rs17670092,rs2270899,rs259904,rs261015,rs261016,rs261623,rs261627,rs261631,rs261633,rs380222,rs391164,rs6555883,rs6884677,rs6890267	NM_000642,NM_000828,NM_000968,NM_000969,NM_000971,NM_001009,NM_001016,NM_001024,NM_001024662,NM_001025091,NM_001025243,NM_001030,NM_001033561,NM_001040118,NM_001078176,NM_001079521,NM_001084392,NM_001111270,NM_001142277,NM_001142730,NM_001161726,NM_001178030,NM_001190991,NM_001193655,NM_001194992,NM_001195800,NM_001204265,NM_001304,NM_001614,NM_003075,NM_003170,NM_003334,NM_003430,NM_003440,NM_00…	104	15
NM_015187	SEL1L3	rs6837515	NM_000188,NM_000256,NM_000788,NM_001032283,NM_001042429,NM_001047980,NM_001079559,NM_001080523,NM_001098426,NM_001099435,NM_001119,NM_001127197,NM_001127228,NM_001128219,NM_001135589,NM_001135865,NM_001144000,NM_001190836,NM_001193536,NM_001199263,NM_001202518,NM_001204510,NM_001237,NM_001469,NM_001658,NM_001689,NM_001761,NM_002629,NM_002865,NM_002911,NM_003185,NM_003194,NM_003390,NM_003403,NM_00…	104	1
NM_001199282	LRBA	rs10000193,rs10012087,rs1031378,rs10520078,rs11932768,rs12505967,rs12649589,rs13105060,rs13136928,rs1365380,rs1910720,rs1910722,rs1993109,rs2085723,rs2134959,rs4235251,rs4435730,rs4455394,rs6535731,rs7686589	NM_000188,NM_000376,NM_000390,NM_000878,NM_001007553,NM_001010887,NM_001025100,NM_001080412,NM_001105574,NM_001109903,NM_001113348,NM_001122607,NM_001127184,NM_001128148,NM_001146156,NM_001166550,NM_001167961,NM_001171806,NM_001173,NM_001195626,NM_001199263,NM_001402,NM_001417,NM_001609,NM_001938,NM_002633,NM_002827,NM_002841,NM_002990,NM_003185,NM_003280,NM_003709,NM_003875,NM_003922,NM_003932,N…	94	20
NM_006726	LRBA	rs10000193,rs10012087,rs1031378,rs10520078,rs11932768,rs12505967,rs12649589,rs13105060,rs13136928,rs1365380,rs1910720,rs1910722,rs1993109,rs2085723,rs2134959,rs4235251,rs4435730,rs4455394,rs6535731,rs7686589	NM_000188,NM_000376,NM_000390,NM_000878,NM_001007553,NM_001010887,NM_001025100,NM_001080412,NM_001105574,NM_001109903,NM_001113348,NM_001122607,NM_001127184,NM_001128148,NM_001146156,NM_001166550,NM_001167961,NM_001171806,NM_001173,NM_001195626,NM_001199263,NM_001402,NM_001417,NM_001609,NM_001938,NM_002633,NM_002827,NM_002841,NM_002990,NM_003185,NM_003280,NM_003709,NM_003875,NM_003922,NM_003932,N…	94	20
NM_004481	GALNT2	rs910820	NM_000126,NM_000291,NM_001006618,NM_001032730,NM_001040436,NM_001098520,NM_001100626,NM_001128148,NM_001130089,NM_001164811,NM_001166007,NM_001202414,NM_001242875,NM_001634,NM_001686,NM_001693,NM_001995,NM_002027,NM_002092,NM_002355,NM_002629,NM_002647,NM_002938,NM_003011,NM_003310,NM_003363,NM_003592,NM_003958,NM_004687,NM_005002,NM_005003,NM_005049,NM_005190,NM_005207,NM_005692,NM_006003,NM_006…	85	1
NM_015601	HERC4	rs7903659	NM_000398,NM_001005291,NM_001007553,NM_001010865,NM_001024382,NM_001024924,NM_001040458,NM_001042424,NM_001080414,NM_001130021,NM_001130028,NM_001135021,NM_001136533,NM_001142290,NM_001145165,NM_001145447,NM_001171816,NM_001178055,NM_001198773,NM_001895,NM_002028,NM_002314,NM_002413,NM_002819,NM_002894,NM_003365,NM_003454,NM_003522,NM_004193,NM_004466,NM_004631,NM_005535,NM_005660,NM_005802,NM_00…	81	1
NM_022079	HERC4	rs7903659	NM_000398,NM_001005291,NM_001007553,NM_001010865,NM_001024382,NM_001024924,NM_001040458,NM_001042424,NM_001080414,NM_001130021,NM_001130028,NM_001135021,NM_001136533,NM_001142290,NM_001145165,NM_001145447,NM_001171816,NM_001178055,NM_001198773,NM_001895,NM_002028,NM_002314,NM_002413,NM_002819,NM_002894,NM_003365,NM_003454,NM_003522,NM_004193,NM_004466,NM_004631,NM_005535,NM_005660,NM_005802,NM_00…	81	1
NM_002661	PLCG2	rs11640294,rs11644053,rs4889417,rs4889432,rs7188701,rs7193086,rs8055576,rs9938623	NM_000636,NM_001001486,NM_001007097,NM_001012968,NM_001039886,NM_001097616,NM_001100626,NM_001135585,NM_001145083,NM_001170905,NM_001177507,NM_001198541,NM_001198773,NM_001199456,NM_001199919,NM_001663,NM_001698,NM_001995,NM_002074,NM_003403,NM_003864,NM_004494,NM_005493,NM_006152,NM_006724,NM_006733,NM_012145,NM_012250,NM_014117,NM_014701,NM_014999,NM_015027,NM_015602,NM_015946,NM_016090,NM_0185…	63	8
NM_014689	DOCK10	rs10172791,rs11677647,rs11678589,rs11896066,rs13386987,rs13408770,rs16866441,rs16866450,rs9288596	NM_001039479,NM_001042410,NM_001079804,NM_001082618,NM_001083608,NM_001100590,NM_001128,NM_001128148,NM_001170464,NM_001609,NM_002519,NM_003626,NM_004502,NM_004685,NM_005121,NM_005542,NM_006212,NM_006566,NM_012141,NM_012234,NM_012301,NM_012414,NM_014613,NM_014614,NM_014936,NM_014960,NM_015093,NM_015382,NM_015473,NM_015631,NM_016091,NM_016422,NM_018356,NM_020774,NM_022459,NM_022899,NM_024312,NM_02…	56	9
NM_003105	SORL1	rs11218363	NM_001003703,NM_001017979,NM_001042424,NM_001077183,NM_001080394,NM_001080472,NM_001101662,NM_001119,NM_001123375,NM_001134336,NM_001142393,NM_001193349,NM_001195144,NM_001379,NM_002731,NM_003930,NM_004651,NM_006375,NM_006411,NM_006621,NM_007068,NM_014800,NM_015386,NM_016448,NM_017848,NM_018085,NM_018502,NM_020314,NM_021944,NM_030934,NM_032174,NM_139315,NM_152275,NM_152383,NM_178150,NM_178175,NM_…	39	1
NM_001199579	SUN2	rs5750678	NM_000964,NM_001007277,NM_001012321,NM_001031710,NM_001042590,NM_001086521,NM_001099402,NM_001145076,NM_001163423,NM_001190440,NM_001201428,NM_001242879,NM_002973,NM_004926,NM_005085,NM_006155,NM_006694,NM_014516,NM_014847,NM_015112,NM_015654,NM_016312,NM_018445,NM_018449,NM_019591,NM_033318,NM_080603,NM_183006,NM_198336,NM_199166	30	1
NM_001199580	SUN2	rs5750678	NM_000964,NM_001007277,NM_001012321,NM_001031710,NM_001042590,NM_001086521,NM_001099402,NM_001145076,NM_001163423,NM_001190440,NM_001201428,NM_001242879,NM_002973,NM_004926,NM_005085,NM_006155,NM_006694,NM_014516,NM_014847,NM_015112,NM_015654,NM_016312,NM_018445,NM_018449,NM_019591,NM_033318,NM_080603,NM_183006,NM_198336,NM_199166	30	1
NM_015374	SUN2	rs5750678	NM_000964,NM_001007277,NM_001012321,NM_001031710,NM_001042590,NM_001086521,NM_001099402,NM_001145076,NM_001163423,NM_001190440,NM_001201428,NM_001242879,NM_002973,NM_004926,NM_005085,NM_006155,NM_006694,NM_014516,NM_014847,NM_015112,NM_015654,NM_016312,NM_018445,NM_018449,NM_019591,NM_033318,NM_080603,NM_183006,NM_198336,NM_199166	30	1
NM_033109	PNPT1	rs2291336,rs744514	NM_000308,NM_001001330,NM_001024680,NM_001126339,NM_001130970,NM_001145855,NM_001170650,NM_001242768,NM_002542,NM_003569,NM_005028,NM_005375,NM_006678,NM_012333,NM_013283,NM_014236,NM_018622,NM_022874,NM_024056,NM_033286,NM_133325,NM_145048,NM_145206,NM_145276,NM_152551,NM_173473,NM_173517	27	2
NM_020964	KIAA1632	rs10432160,rs7226881,rs9959763	NM_000723,NM_001135650,NM_001145307,NM_001168682,NM_002939,NM_005510,NM_006020,NM_006633,NM_014236,NM_016448,NM_018079,NM_018140,NM_022754,NM_030937,NM_032520,NM_052841,NM_052925,NM_139247,NM_147162,NR_002967,NR_003239,NR_030369,NR_033189,NR_038170	24	3
NM_001122964	SMEK2	rs12989898,rs744514	NM_000308,NM_001001330,NM_001024680,NM_001126339,NM_001130970,NM_001145855,NM_001242768,NM_002542,NM_003569,NM_005028,NM_005375,NM_006678,NM_012333,NM_013283,NM_014236,NM_018622,NM_024056,NM_033286,NM_133325,NM_145048,NM_145206,NM_173473,NM_173517	23	2
NM_020943	CWC22	rs2367990,rs3768837	NM_001130970,NM_001136474,NM_001136533,NM_001190470,NM_001191006,NM_001195056,NM_001219,NM_001587,NM_002737,NM_012155,NM_014967,NM_015473,NM_017739,NM_017868,NM_032316,NM_172349,NM_175874,NM_205853,NR_002967,NR_004407,NR_024586,NR_026540,NR_036536	23	2
NM_001243042	HLA-C	rs1049281,rs1986997,rs2040748,rs2074489,rs2394963,rs2524040,rs2524052,rs2524067,rs2524161,rs3130694,rs3873374,rs3873375,rs3900938,rs3930575,rs9264219,rs9468925	NM_000303,NM_000527,NM_001007561,NM_001008703,NM_001014989,NM_001036645,NM_001111046,NM_001130082,NM_001207036,NM_002127,NM_003486,NM_004563,NM_005202,NM_006942,NM_007200,NM_015259,NM_016484,NM_018715,NM_020421,NR_001434,NR_027483,NR_027697	22	16
NM_001083953	THADA	rs6705304	NM_001004694,NM_001004697,NM_001166104,NM_001174108,NM_001242336,NM_003368,NM_003629,NM_004346,NM_007246,NM_012381,NM_015106,NM_018850,NM_021035,NM_032813,NM_130384,NM_152626,NM_198275,NM_207293,NR_031706,NR_037188	20	1
NM_022065	THADA	rs6705304	NM_001004694,NM_001004697,NM_001166104,NM_001174108,NM_001242336,NM_003368,NM_003629,NM_004346,NM_007246,NM_012381,NM_015106,NM_018850,NM_021035,NM_032813,NM_130384,NM_152626,NM_198275,NM_207293,NR_031706,NR_037188	20	1
NM_015384	NIPBL	rs13187028,rs1353256,rs3776594,rs7704442	NM_000613,NM_001007257,NM_001033580,NM_001035521,NM_001037329,NM_002557,NM_004635,NM_006337,NM_006606,NM_006789,NM_012408,NM_015473,NM_018467,NM_022041,NM_032332,NM_032520,NM_198514,NR_002927,NR_030407	19	4
NM_133433	NIPBL	rs13187028,rs1353256,rs3776594,rs7704442	NM_000613,NM_001007257,NM_001033580,NM_001035521,NM_001037329,NM_002557,NM_004635,NM_006337,NM_006606,NM_006789,NM_012408,NM_015473,NM_018467,NM_022041,NM_032332,NM_032520,NM_198514,NR_002927,NR_030407	19	4
NR_037188	CPNE1	rs1118233,rs11696527,rs11698601,rs3787166,rs3787168,rs6058296,rs6060524,rs6060558	NM_001222,NM_001904,NM_002873,NM_003336,NM_004830,NM_005885,NM_006745,NM_014183,NM_015012,NM_015091,NM_016955,NM_020940,NM_181846,NM_207514,NR_002952,NR_003954,NR_034154	17	8
NM_033540	MFN1	rs13061218,rs13083369,rs13088298	NM_001009,NM_001102401,NM_001166550,NM_001166687,NM_002796,NM_003310,NM_014748,NM_015343,NM_015412,NM_019095,NM_024047,NM_024661,NM_139316,NR_024438,NR_026593,NR_027646	16	3
NM_001080791	C15orf57	rs12442697,rs1530943,rs2278889,rs2290379,rs2959535,rs4467046	NM_001007553,NM_001031623,NM_001134707,NM_001135585,NM_001144832,NM_002838,NM_004998,NM_005496,NM_007247,NM_007358,NM_014812,NM_015156,NM_152905,NM_153449,NM_174942	15	6
NM_017934	PHIP	rs7751422,rs9688399	NM_001004105,NM_001032287,NM_001135585,NM_001144951,NM_001199919,NM_006195,NM_016382,NM_018393,NM_033177,NM_172115,NM_182552,NM_201222,NR_024237,NR_029192,NR_036519	15	2
NM_020945	WDFY4	rs12769821,rs2199845,rs4363511,rs7916463,rs9629920	NM_001002877,NM_001008723,NM_001079526,NM_001097633,NM_002838,NM_006060,NM_006889,NM_007247,NM_013332,NM_080660,NM_138555,NM_152601,NM_175065,NM_201446,NM_203284	15	5
NM_052849	C15orf57	rs12442697,rs1530943,rs2278889,rs2290379,rs4467046,rs7163648	NM_001007553,NM_001031623,NM_001134707,NM_001135585,NM_001144832,NM_002838,NM_004998,NM_005496,NM_007247,NM_007358,NM_014812,NM_015156,NM_152905,NM_153449,NM_174942	15	6
NM_001130438	SPTAN1	rs10819411,rs7857728	NM_001085399,NM_001105537,NM_002037,NM_002575,NM_003131,NM_003722,NM_004140,NM_006662,NM_025256,NM_178830,NM_181078,NM_203447,NR_033250,NR_033742	14	2
NM_001195532	SPTAN1	rs10819411,rs7857728	NM_001085399,NM_001105537,NM_002037,NM_002575,NM_003131,NM_003722,NM_004140,NM_006662,NM_025256,NM_178830,NM_181078,NM_203447,NR_033250,NR_033742	14	2
NM_003127	SPTAN1	rs10819411,rs7857728	NM_001085399,NM_001105537,NM_002037,NM_002575,NM_003131,NM_003722,NM_004140,NM_006662,NM_025256,NM_178830,NM_181078,NM_203447,NR_033250,NR_033742	14	2
NM_003798	CTNNAL1	rs10979638	NM_001040034,NM_001190472,NM_001198592,NM_001243027,NM_031439,NM_139247,NM_152442,NM_207377,NR_002580,NR_002825,NR_003068,NR_033800,NR_040100	13	1
NM_152926	CPNE1	rs1118233,rs6058296,rs6060524	NM_001222,NM_001904,NM_002873,NM_004830,NM_005885,NM_006745,NM_015012,NM_016955,NM_020940,NM_181846,NM_207514,NR_002952,NR_003954	13	3
NM_152927	CPNE1	rs1118233,rs6058296,rs6060524	NM_001222,NM_001904,NM_002873,NM_004830,NM_005885,NM_006745,NM_015012,NM_016955,NM_020940,NM_181846,NM_207514,NR_002952,NR_003954	13	3
NM_001184976	NCKAP1L	rs10783630,rs10876561,rs4759089	NM_001012241,NM_001418,NM_002027,NM_004226,NM_006085,NM_006153,NM_015641,NM_021644,NM_032505,NM_152309,NM_173469,NR_038198	12	3
NM_001627	ALCAM	rs481177,rs517415	NM_001024660,NM_001130021,NM_001136533,NM_001167987,NM_001178055,NM_004193,NM_005016,NM_014189,NM_016506,NM_022763,NM_144498,NR_040048	12	2
NM_005337	NCKAP1L	rs10783630,rs10876561,rs4759089	NM_001012241,NM_001418,NM_002027,NM_004226,NM_006085,NM_006153,NM_015641,NM_021644,NM_032505,NM_152309,NM_173469,NR_038198	12	3
NR_027293	LOC96610	rs11702992	NM_001023587,NM_001042490,NM_001673,NM_016101,NM_016472,NM_017559,NM_019116,NM_020375,NM_032970,NM_080549,NM_178517,NR_027320	12	1
NM_002116	HLA-A	rs1611400,rs1655902,rs2517681,rs7745413	NM_001033580,NM_001136025,NM_007167,NM_014065,NM_015701,NM_017613,NM_021047,NM_033468,NM_152605,NM_181713,NR_027712	11	4
NM_003915	CPNE1	rs1118233,rs11696527,rs6060524	NM_001222,NM_001904,NM_002873,NM_004830,NM_006745,NM_015012,NM_016955,NM_020940,NM_181846,NR_002952,NR_003954	11	3
NM_006820	IFI44L	rs10493609,rs987495	NM_000999,NM_001033024,NM_001080414,NM_001172766,NM_002525,NM_002827,NM_003979,NM_004911,NM_005870,NR_002308,NR_015368	11	2
NM_001011649	CDK5RAP2	rs10119716,rs10818451,rs16909765,rs2297454	NM_001134773,NM_001145299,NM_005301,NM_006286,NM_024029,NM_145791,NM_152262,NM_173531,NM_198336,NR_039997	10	4
NM_001198863	CPNE1	rs1118233,rs6060524	NM_001222,NM_002873,NM_004830,NM_006745,NM_015012,NM_016955,NM_020940,NM_181846,NR_002952,NR_003954	10	2
NM_007027	TOPBP1	rs11924101,rs12497433	NM_001127491,NM_003110,NM_003450,NM_004583,NM_006304,NM_006387,NM_013286,NM_018150,NM_138300,NR_033687	10	2
NM_018249	CDK5RAP2	rs10119716,rs10818451,rs16909765,rs2297454	NM_001134773,NM_001145299,NM_005301,NM_006286,NM_024029,NM_145791,NM_152262,NM_173531,NM_198336,NR_039997	10	4
NM_020175	DUS3L	rs1026466,rs2305925,rs35415311,rs3745640	NM_000896,NM_001199208,NM_001242498,NM_003544,NM_004209,NM_012429,NM_031946,NM_032376,NM_198951,NR_039835	10	4
NM_152925	CPNE1	rs1118233,rs6060524	NM_001222,NM_002873,NM_004830,NM_006745,NM_015012,NM_016955,NM_020940,NM_181846,NR_002952,NR_003954	10	2
NM_152928	CPNE1	rs1118233,rs6060524	NM_001222,NM_002873,NM_004830,NM_006745,NM_015012,NM_016955,NM_020940,NM_181846,NR_002952,NR_003954	10	2
NM_001105529	ATP8A1	rs16854691,rs6811806	NM_001032287,NM_001160030,NM_001160233,NM_002019,NM_005467,NM_032347,NM_032788,NM_133460,NR_024470	9	2
NM_002123	HLA-DQB1	rs3134996,rs3828796,rs3891175,rs6457614,rs7755224	NM_001166270,NM_002292,NM_004209,NM_005809,NM_032726,NM_130786,NM_170719,NM_207373,NR_033127	9	5
NM_021807	EXOC4	rs1005342,rs2542273	NM_000303,NM_001007553,NM_007283,NM_013309,NM_022041,NM_130476,NM_139013,NM_173674,NR_027046	9	2
NM_001039590	USP9X	rs1150530,rs2267495,rs3788879,rs4827257,rs5963930	NM_001170905,NM_001172688,NM_001431,NM_014970,NM_152687,NM_182486,NM_201446,NR_037806	8	5
NM_001039591	USP9X	rs1150530,rs2267495,rs3788879,rs4827257,rs5963930	NM_001170905,NM_001172688,NM_001431,NM_014970,NM_152687,NM_182486,NM_201446,NR_037806	8	5
NM_001131007	KIAA0922	rs6835748	NM_001077624,NM_001587,NM_002740,NM_005033,NM_018566,NM_024762,NM_201624,NR_027130	8	1
NM_001161619	DUS3L	rs1026466,rs2305925	NM_000896,NM_001199208,NM_001242498,NM_003544,NM_012429,NM_031946,NM_032376,NR_039835	8	2
NM_005839	SRRM1	rs11249161	NM_001135636,NM_001144072,NM_001171,NM_001195286,NM_006411,NM_015409,NR_003135,NR_024279	8	1
NM_015196	KIAA0922	rs6835748	NM_001077624,NM_001587,NM_002740,NM_005033,NM_018566,NM_024762,NM_201624,NR_027130	8	1
NM_001195193	NASP	rs1084086,rs1547924,rs2230657,rs2230659	NM_001040616,NM_001099666,NM_001781,NM_019022,NM_031361,NM_203415,NR_027447	7	4
NM_002482	NASP	rs1084086,rs1547924,rs2230657,rs2230659	NM_001040616,NM_001099666,NM_001781,NM_019022,NM_031361,NM_203415,NR_027447	7	4
NM_015261	NCAPD3	rs11223731	NM_001024382,NM_001163437,NM_001895,NM_018845,NM_024744,NR_037801,NR_037840	7	1
NM_032582	USP32	rs2333671	NM_001076,NM_001077,NM_001204159,NM_021944,NR_024072,NR_027055,NR_033189	7	1
NM_152298	NASP	rs1084086,rs1547924,rs2230657,rs2230659	NM_001040616,NM_001099666,NM_001781,NM_019022,NM_031361,NM_203415,NR_027447	7	4
NM_182914	SYNE2	rs1255872,rs1273192,rs7145736	NM_000942,NM_001126334,NM_018328,NM_018489,NM_152641,NM_153809,NR_002939	7	3
NM_000259	MYO5A	rs1693501,rs1693525,rs2693462	NM_001005376,NM_001006638,NM_001139517,NM_173657,NM_177995,NR_003524	6	3
NM_000876	IGF2R	rs3798201,rs9457801	NM_001122607,NM_033647,NM_053043,NM_080745,NM_173569,NM_177424	6	2
NM_001130699	IPCEF1	rs9384202	NM_001001435,NM_001033053,NM_001195286,NM_004626,NM_005775,NM_176877	6	1
NM_001130700	IPCEF1	rs9384202	NM_001001435,NM_001033053,NM_001195286,NM_004626,NM_005775,NM_176877	6	1
NM_001142495	MYO5A	rs1693501,rs1693525,rs2693462	NM_001005376,NM_001006638,NM_001139517,NM_173657,NM_177995,NR_003524	6	3
NM_005514	HLA-B	rs2523542,rs2523554,rs2523578,rs2523589,rs2596551,rs2844579	NM_001008703,NM_001207043,NM_002127,NR_001434,NR_036647,NR_040028	6	6
NM_015553	IPCEF1	rs9384202	NM_001001435,NM_001033053,NM_001195286,NM_004626,NM_005775,NM_176877	6	1
NM_000109	DMD	rs12391433	NM_001008239,NM_001114394,NM_001144832,NM_002139,NM_002314	5	1
NM_000661	RPL9	rs1463478,rs2608833,rs7685429	NM_003423,NM_004321,NM_138286,NM_152262,NM_207333	5	3
NM_001016	RPS12	rs12192765,rs2236381,rs6569853	NM_001160419,NM_001629,NM_012214,NM_052923,NR_034106	5	3
NM_001024921	RPL9	rs1463478,rs2608833,rs7685429	NM_003423,NM_004321,NM_138286,NM_152262,NM_207333	5	3
NM_001102	ACTN1	rs1475033	NM_001142416,NM_001160419,NM_004079,NM_052942,NR_033847	5	1
NM_001113378	FANCI	rs11073855,rs8036314	NM_000271,NM_001197237,NM_002224,NM_006844,NM_018845	5	2
NM_001130004	ACTN1	rs1475033	NM_001142416,NM_001160419,NM_004079,NM_052942,NR_033847	5	1
NM_001130005	ACTN1	rs1475033	NM_001142416,NM_001160419,NM_004079,NM_052942,NR_033847	5	1
NM_001163034	RPTOR	rs731452	NM_001007527,NM_001163391,NM_004241,NM_018080,NM_033213	5	1
NM_004006	DMD	rs12391433	NM_001008239,NM_001114394,NM_001144832,NM_002139,NM_002314	5	1
NM_004007	DMD	rs12391433	NM_001008239,NM_001114394,NM_001144832,NM_002139,NM_002314	5	1
NM_004009	DMD	rs12391433	NM_001008239,NM_001114394,NM_001144832,NM_002139,NM_002314	5	1
NM_004010	DMD	rs12391433	NM_001008239,NM_001114394,NM_001144832,NM_002139,NM_002314	5	1
NM_004011	DMD	rs12391433	NM_001008239,NM_001114394,NM_001144832,NM_002139,NM_002314	5	1
NM_004012	DMD	rs12391433	NM_001008239,NM_001114394,NM_001144832,NM_002139,NM_002314	5	1
NM_004013	DMD	rs12391433	NM_001008239,NM_001114394,NM_001144832,NM_002139,NM_002314	5	1
NM_004014	DMD	rs12391433	NM_001008239,NM_001114394,NM_001144832,NM_002139,NM_002314	5	1
NM_004015	DMD	rs12391433	NM_001008239,NM_001114394,NM_001144832,NM_002139,NM_002314	5	1
NM_004016	DMD	rs12391433	NM_001008239,NM_001114394,NM_001144832,NM_002139,NM_002314	5	1
NM_004017	DMD	rs12391433	NM_001008239,NM_001114394,NM_001144832,NM_002139,NM_002314	5	1
NM_004018	DMD	rs12391433	NM_001008239,NM_001114394,NM_001144832,NM_002139,NM_002314	5	1
NM_004020	DMD	rs12391433	NM_001008239,NM_001114394,NM_001144832,NM_002139,NM_002314	5	1
NM_004021	DMD	rs12391433	NM_001008239,NM_001114394,NM_001144832,NM_002139,NM_002314	5	1
NM_004022	DMD	rs12391433	NM_001008239,NM_001114394,NM_001144832,NM_002139,NM_002314	5	1
NM_004023	DMD	rs12391433	NM_001008239,NM_001114394,NM_001144832,NM_002139,NM_002314	5	1
NM_004939	DDX1	rs13391772	NM_001102397,NM_001174152,NM_001198672,NM_153042,NM_173084	5	1
NM_005968	HNRNPM	rs7507526	NM_001126105,NM_001146258,NM_001865,NM_080603,NM_198880	5	1
NM_014236	GNPAT	rs3767761,rs495183	NM_001135044,NM_005781,NM_006789,NM_030767,NR_037434	5	2
NM_015113	ZZEF1	rs12947597	NM_003368,NM_007247,NM_014350,NM_138430,NR_037625	5	1
NM_018193	FANCI	rs11073855,rs8036314	NM_000271,NM_001197237,NM_002224,NM_006844,NM_018845	5	2
NM_020761	RPTOR	rs731452	NM_001007527,NM_001163391,NM_004241,NM_018080,NM_033213	5	1
NM_000135	FANCA	rs10852623,rs12922302,rs4785595,rs7203907	NM_001135706,NM_001455,NR_002773,NR_024447	4	4
NM_001001894	TTC3	rs11702020	NM_001512,NM_004867,NM_005739,NM_198188	4	1
NM_002122	HLA-DQA1	rs28383274,rs9271488,rs9271720,rs9272105	NM_000712,NM_001161662,NM_012101,NR_002139	4	4
NM_003316	TTC3	rs11702020	NM_001512,NM_004867,NM_005739,NM_198188	4	1
NM_004990	MARS	rs2127318,rs7964074	NM_006079,NM_016217,NM_017548,NR_033704	4	2
NM_006095	ATP8A1	rs16854691	NM_001032287,NM_001160233,NM_032347,NR_024470	4	1
NM_015213	DENND5A	rs11601229,rs11606969,rs9888257	NM_001113348,NM_001193286,NM_005375,NM_024637	4	3
NM_016816	OAS1	rs10744785,rs10774671,rs11066443	NM_006803,NM_152626,NR_028303,NR_039989	4	3
NM_018027	FRMD4A	rs1881578	NM_001130021,NM_004820,NM_021809,NR_002952	4	1
NM_018303	EXOC2	rs12530439	NM_001142290,NM_001194956,NM_147189,NR_037719	4	1
NM_001098398	COPA	rs1557524,rs2369609,rs3789042	NM_001130110,NM_032292,NM_153768	3	3
NM_001098534	BAT3	rs2261033	NM_016312,NM_016457,NR_036652	3	1
NM_001127183	CFLAR	rs12620435,rs13034255,rs3900115	NM_000851,NM_001024736,NM_001122634	3	3
NM_001145444	SFRS15	rs16988471	NM_001136157,NM_001204199,NM_005575	3	1
NM_001145445	SFRS15	rs16988471	NM_001136157,NM_001204199,NM_005575	3	1
NM_001199697	BAG6	rs2261033	NM_016312,NM_016457,NR_036652	3	1
NM_001199698	BAG6	rs2261033	NM_016312,NM_016457,NR_036652	3	1
NM_001202516	CFLAR	rs12620435,rs13034255,rs3900115	NM_000851,NM_001024736,NM_001122634	3	3
NM_001202518	CFLAR	rs12620435,rs13034255,rs3900115	NM_000851,NM_001024736,NM_001122634	3	3
NM_001204063	CHURC1	rs10132742,rs17102318,rs9323457	NM_001122672,NM_001178133,NR_002963	3	3
NM_001204064	CHURC1	rs10132742,rs17102318,rs9323457	NM_001122672,NM_001178133,NR_002963	3	3
NM_003879	CFLAR	rs12620435,rs13034255,rs3900115	NM_000851,NM_001024736,NM_001122634	3	3
NM_004288	CYTIP	rs2123992	NM_001007277,NM_001167961,NR_039980	3	1
NM_004371	COPA	rs1557524,rs2369609,rs3789042	NM_001130110,NM_032292,NM_153768	3	3
NM_004638	PRRC2A	rs2261033	NM_016312,NM_016457,NR_036652	3	1
NM_004639	BAT3	rs2261033	NM_016312,NM_016457,NR_036652	3	1
NM_005567	LGALS3BP	rs11655528	NM_001129820,NM_005622,NM_016368	3	1
NM_006598	SLC12A7	rs2334955	NM_001137608,NM_153235,NR_026903	3	1
NM_014828	TOX4	rs1263791	NM_004607,NM_014210,NM_022485	3	1
NM_015135	NUP205	rs10224307,rs6972359	NM_001164095,NM_006589,NM_152383	3	2
NM_020706	SFRS15	rs16988471	NM_001136157,NM_001204199,NM_005575	3	1
NM_024854	PYROXD1	rs10841813,rs10841814	NM_001145928,NM_001161533,NM_014322	3	2
NM_080686	BAT2	rs2261033	NM_016312,NM_016457,NR_036652	3	1
NM_080702	BAT3	rs2261033	NM_016312,NM_016457,NR_036652	3	1
NM_080703	BAT3	rs2261033	NM_016312,NM_016457,NR_036652	3	1
NM_144975	SLFN5	rs10853177	NM_001171934,NM_018304,NR_015439	3	1
NM_145165	CHURC1	rs10132742,rs17102318,rs9323457	NM_001122672,NM_001178133,NR_002963	3	3
NM_178229	IQGAP3	rs1171576	NM_001242397,NM_002840,NM_020977	3	1
NR_015366	LOC388796	rs1739650,rs1739652,rs6025497	NM_001142469,NM_001190472,NM_001190981	3	3
NM_001040118	ARAP1	rs7944113	NM_005809,NR_027835	2	1
NM_001040624	NCALD	rs479742	NM_000538,NM_017577	2	1
NM_001040626	NCALD	rs479742	NM_000538,NM_017577	2	1
NM_001042440	CAST	rs13183352	NM_001030273,NM_152245	2	1
NM_001098627	IRF5	rs1874328,rs752637	NM_001099403,NM_001191058	2	2
NM_001098629	IRF5	rs1874328,rs752637	NM_001099403,NM_001191058	2	2
NM_001098630	IRF5	rs1874328,rs752637	NM_001099403,NM_001191058	2	2
NM_001130140	ERAP2	rs1019503,rs2548527	NM_006678,NM_020041	2	2
NM_001135190	ARAP1	rs7944113	NM_005809,NR_027835	2	1
NM_001135239	LDHA	rs10766475	NM_015873,NM_020714	2	1
NM_001165414	LDHA	rs10766475	NM_015873,NM_020714	2	1
NM_001165415	LDHA	rs10766475	NM_015873,NM_020714	2	1
NM_001165416	LDHA	rs10766475	NM_015873,NM_020714	2	1
NM_001202517	CFLAR	rs13034255,rs3900115	NM_000851,NM_001122634	2	2
NM_001202519	CFLAR	rs13034255,rs3900115	NM_000851,NM_001122634	2	2
NM_001242452	IRF5	rs1874328,rs752637	NM_001099403,NM_001191058	2	2
NM_001242524	HLA-DPA1	rs1367730,rs7772134	NM_001198621,NM_152736	2	2
NM_001242525	HLA-DPA1	rs1367730,rs7772134	NM_001198621,NM_152736	2	2
NM_001376	DYNC1H1	rs2253998,rs2448241	NM_022154,NR_033322	2	2
NM_002473	MYH9	rs11703176	NM_000998,NM_001032	2	1
NM_002526	NT5E	rs4373339,rs9359655	NM_001242892,NM_080721	2	2
NM_003128	SPTBN1	rs907135,rs907136	NM_001144958,NM_001312	2	2
NM_004793	LONP1	rs945828	NM_001136269,NM_015051	2	1
NM_005124	NUP153	rs7770657	NM_002254,NM_024596	2	1
NM_005566	LDHA	rs10766475	NM_015873,NM_020714	2	1
NM_015057	MYCBP2	rs7332869	NM_152442,NR_027083	2	1
NM_015172	BAT2L2	rs11576735,rs6700412	NM_005357,NM_007363	2	2
NM_015180	SYNE2	rs7145736	NM_001126334,NR_002939	2	1
NM_015242	ARAP1	rs7944113	NM_005809,NR_027835	2	1
NM_016441	CRIM1	rs1523788	NM_001144832,NM_016234	2	1
NM_020338	ZMIZ1	rs7914081	NM_001025595,NM_024668	2	1
NM_022350	ERAP2	rs1019503,rs2548527	NM_006678,NM_020041	2	2
NM_032643	IRF5	rs1874328,rs752637	NM_001099403,NM_001191058	2	2
NM_033502	TRERF1	rs260239	NM_001190943,NM_021006	2	1
NM_052941	GBP4	rs674903	NM_197966,NR_027182	2	1
NM_133259	LRPPRC	rs10203839	NM_001164246,NM_015847	2	1
NM_173060	CAST	rs13183352	NM_001030273,NM_152245	2	1
NM_178313	SPTBN1	rs907135,rs907136	NM_001144958,NM_001312	2	2
NR_001298	HLA-DRB6	rs11757159	NM_001166393,NR_038975	2	1
NR_001434	HLA-H	rs1054175,rs2734959	NM_001206961,NM_015922	2	2
NR_027241	LOC388796	rs1739652,rs6025497	NM_001142469,NM_001190472	2	2
NR_028500	LDHA	rs10766475	NM_015873,NM_020714	2	1
NM_000561	GSTM1	rs1858749	NR_002932	1	1
NM_000698	ALOX5	rs7896431	NM_017714	1	1
NM_001001485	ATP2C1	rs13071760	NM_005375	1	1
NM_001023561	ZNF749	rs11665675	NM_001242602	1	1
NM_001023570	IQCB1	rs1135750	NM_005032	1	1
NM_001023571	IQCB1	rs1135750	NM_005032	1	1
NM_001032409	OAS1	rs10774671	NM_152626	1	1
NM_001040022	SIRPA	rs6075340	NM_032779	1	1
NM_001040023	SIRPA	rs6075340	NM_032779	1	1
NM_001042604	XRN1	rs11708870	NM_033044	1	1
NM_001081637	LILRB1	rs10409826	NM_178441	1	1
NM_001081638	LILRB1	rs10409826	NM_178441	1	1
NM_001081639	LILRB1	rs10409826	NM_178441	1	1
NM_001110556	FLNA	rs2070827	NM_032643	1	1
NM_001127453	DFNA5	rs754553	NM_014352	1	1
NM_001164317	FLNB	rs11130605	NM_001190470	1	1
NM_001193482	LIMS1	rs2053261	NM_001160171	1	1
NM_001193483	LIMS1	rs2053261	NM_001160171	1	1
NM_001193484	LIMS1	rs2053261	NM_001160171	1	1
NM_00119348		rs2053261	NM_001160171	1	1
NM_001194946	EIF4G1	rs9839000	NR_038386	1	1
NM_001194947	EIF4G1	rs9839000	NR_038386	1	1
NM_001199183	ATP2C1	rs13071760	NM_005375	1	1
NM_001202559	CHURC1-FNTB	rs4902346	NR_002963	1	1
NM_001204813	NT5E	rs4373339	NM_080721	1	1
NM_001206654	NCOR2	rs11057576	NM_002860	1	1
NM_001456	FLNA	rs2070827	NM_032643	1	1
NM_002037	FYN	rs13340459	NM_031439	1	1
NM_002047	GARS	rs17159291	NM_031272	1	1
NM_002121	HLA-DPB1	rs1367730	NM_001198621	1	1
NM_002124	HLA-DRB1	rs2647073	NM_001161662	1	1
NM_003607	CDC42BPA	rs2670448	NM_001206665	1	1
NM_003754	EIF3F	rs7950331	NM_058219	1	1
NM_004103	PTK2B	rs2241653	NM_014835	1	1
NM_004403	DFNA5	rs754553	NM_014352	1	1
NM_004965	HMGN1	rs8132993	NM_001039673	1	1
NM_004987	LIMS1	rs2053261	NM_001160171	1	1
NM_004996	ABCC1	rs4780591	NM_002223	1	1
NM_006312	NCOR2	rs11057576	NM_002860	1	1
NM_006597	HSPA8	rs7102045	NR_027063	1	1
NM_006669	LILRB1	rs10409826	NM_178441	1	1
NM_014614	PSME4	rs3770389	NM_206825	1	1
NM_014826	CDC42BPA	rs2670448	NM_001206665	1	1
NM_015030	FRYL	rs17472127	NM_145791	1	1
NM_015362	C17orf81	rs402514	NM_001042429	1	1
NM_015666	GTPBP5	rs2151511	NR_033393	1	1
NM_015909	NBAS	rs6732271	NM_000600	1	1
NM_017794	KIAA1797	rs10122604	NM_080660	1	1
NM_018232	FAM21B	rs2669768	NM_016291	1	1
NM_019001	XRN1	rs11708870	NM_033044	1	1
NM_019862	ABCC1	rs4780591	NM_002223	1	1
NM_019898	ABCC1	rs4780591	NM_002223	1	1
NM_019899	ABCC1	rs4780591	NM_002223	1	1
NM_019900	ABCC1	rs4780591	NM_002223	1	1
NM_080792	SIRPA	rs6075340	NM_032779	1	1
NM_173174	PTK2B	rs2241653	NM_014835	1	1
NM_173175	PTK2B	rs2241653	NM_014835	1	1
NM_173176	PTK2B	rs2241653	NM_014835	1	1
NM_176792	MRPL43	rs11190786	NM_017708	1	1
NM_176793	MRPL43	rs11190786	NM_017708	1	1
NM_176794	MRPL43	rs11190786	NM_017708	1	1
NM_182917	EIF4G1	rs9839000	NR_038386	1	1
NM_198241	EIF4G1	rs9839000	NR_038386	1	1
NM_198242	EIF4G1	rs9839000	NR_038386	1	1
NM_198244	EIF4G1	rs9839000	NR_038386	1	1
NM_203413	C17orf81	rs402514	NM_001042429	1	1
NM_203414	C17orf81	rs402514	NM_001042429	1	1
NM_203415	C17orf81	rs402514	NM_001042429	1	1
NR_015439	LOC550112	rs12651577	NM_004828	1	1
NR_026997	C22orf34	rs2071904	NR_027767	1	1
NR_027161	NCRNA00188	rs941411	NM_001142807	1	1
NR_027928	CHKB-CPT1B	rs12627787	NM_080721	1	1
NR_037806	NPPA -AS1	rs5065	NR_037903	1	1
NR_038911	LOC284889	rs5760096	NM_001207059	1	1
