# Supplementary material for: Inferring Polymorphism-Induced Regulatory Gene Networks Active in Human Lymphocyte Cell Lines by Weighted Linear Mixed Model Analysis of Multiple RNA-Seq Datasets
Source: PLoS One. 2013 Oct 30;8(10):e78868. doi: 10.1371/journal.pone.0078868 (PMC3813575; doi:10.1371/journal.pone.0078868)
Supplement: Table S5 — The summary of cisExpression_transSplicing (C3) regulatory network modules. (XLSX) [file pone.0078868.s006.xlsx]

## Sheet: Table S5
# Table S3: The summary of cisExpression_transSplicing (C3) regulatory network modules.
# Each connection in this class links a gene (regulator) whose expression level is cis- regulated by a regulatory SNP to another gene (target) whose transcript splicing is trans- regulated by the same SNP.
#
RefSeq ID of regulator gene	Symbol of regulator gene	Regulatory SNPs	RefSeq IDs of target genes	Number of target genes of the regulator gene	Number of disease-related target genes of the regulator gene
NM_024600	TMEM204	rs1016499,rs10903010,rs17135411,rs2064291,rs2294623,rs2294624,rs3784826,rs3784828,rs8048206	NM_000018,NM_000026,NM_000123,NM_000127,NM_000135,NM_000138,NM_000215,NM_000234,NM_000249,NM_000292,NM_000414,NM_000445,NM_000489,NM_000532,NM_001001323,NM_001001485,NM_001001973,NM_001001998,NM_001002800,NM_001002877,NM_001005369,NM_001006658,NM_001007467,NM_001008938,NM_001009811,NM_001009877,NM_001009996,NM_001010855,NM_001011885,NM_001013703,NM_001013838,NM_001014286,NM_001015053,NM_001018115…	590	9
NM_016547	SDF4	rs4970364	NM_000175,NM_000215,NM_000356,NM_000528,NM_000701,NM_000918,NM_001005271,NM_001005273,NM_001013838,NM_001014286,NM_001025158,NM_001025159,NM_001039590,NM_001039591,NM_001040160,NM_001040165,NM_001042496,NM_001067,NM_001068,NM_001077206,NM_001077207,NM_001077208,NM_001077493,NM_001077494,NM_001077523,NM_001080398,NM_001080453,NM_001081550,NM_001096,NM_001098398,NM_001110556,NM_001111077,NM_0011288…	240	1
NM_016424	LUC7L3	rs7916	NM_000544,NM_000701,NM_001001998,NM_001005360,NM_001005361,NM_001005362,NM_001006658,NM_001007467,NM_001008938,NM_001040118,NM_001042410,NM_001042559,NM_001042600,NM_001067,NM_001077199,NM_001077261,NM_001079880,NM_001079881,NM_001080398,NM_001080453,NM_001096,NM_001098534,NM_001099274,NM_001101662,NM_001110556,NM_001126131,NM_001128844,NM_001128845,NM_001128846,NM_001128847,NM_001128848,NM_00112…	173	1
NM_001145313	FSD1L	rs10820804,rs10820811,rs12352975,rs7034149	NM_000051,NM_000289,NM_000548,NM_000938,NM_001007553,NM_001008938,NM_001037332,NM_001037333,NM_001039590,NM_001039591,NM_001067,NM_001077183,NM_001077206,NM_001077207,NM_001077208,NM_001077493,NM_001077494,NM_001080398,NM_001081550,NM_001081640,NM_001098398,NM_001113378,NM_001114382,NM_001127320,NM_001130065,NM_001130081,NM_001130140,NM_001130438,NM_001130523,NM_001144061,NM_001144062,NM_00114482…	155	4
NR_003930	LOC387647	rs10826617,rs2182400,rs4237392,rs4749423,rs6481580,rs7077629	NM_000175,NM_000356,NM_000701,NM_001008938,NM_001009881,NM_001037332,NM_001037333,NM_001039590,NM_001039591,NM_001067,NM_001077207,NM_001077208,NM_001077261,NM_001080398,NM_001080779,NM_001081640,NM_001098398,NM_001098534,NM_001101662,NM_001110556,NM_001113378,NM_001128852,NM_001128853,NM_001128854,NM_001130065,NM_001130089,NM_001130438,NM_001131007,NM_001135243,NM_001135244,NM_001135245,NM_00116…	140	6
NM_000448	RAG1	rs11033695,rs12225867	NM_000489,NM_001001998,NM_001007467,NM_001009811,NM_001013703,NM_001013838,NM_001025091,NM_001037872,NM_001040000,NM_001042494,NM_001042495,NM_001042496,NM_001042497,NM_001042603,NM_001067,NM_001090,NM_001098509,NM_001100412,NM_001113378,NM_001128845,NM_001128846,NM_001128847,NM_001128848,NM_001128849,NM_001130081,NM_001136031,NM_001144912,NM_001145443,NM_001164317,NM_001164318,NM_001164319,NM_00…	128	2
NM_006426	DPYSL4	rs10781563,rs3736258	NM_001001998,NM_001007467,NM_001013703,NM_001013838,NM_001025091,NM_001034194,NM_001042603,NM_001067,NM_001077493,NM_001077494,NM_001080415,NM_001081550,NM_001102398,NM_001113378,NM_001128845,NM_001144061,NM_001144062,NM_001167582,NM_001167856,NM_001173463,NM_001173464,NM_001173465,NM_001184976,NM_001190440,NM_001191037,NM_001271,NM_001273,NM_001527,NM_002154,NM_002502,NM_002685,NM_002807,NM_0028…	90	2
NM_014909	VASH1	rs11626491,rs4903482,rs6574324,rs6574326	NM_000109,NM_000254,NM_000368,NM_001018089,NM_001033087,NM_001037332,NM_001037333,NM_001042517,NM_001042594,NM_001042604,NM_001083617,NM_001099952,NM_001130081,NM_001134380,NM_001134381,NM_001135597,NM_001142273,NM_001142274,NM_001166691,NM_001168272,NM_001190995,NM_001195144,NM_001195573,NM_001207051,NM_001761,NM_001813,NM_002197,NM_002222,NM_002224,NM_002293,NM_002645,NM_002662,NM_003870,NM_004…	75	4
NM_001040627	NCALD	rs1264865,rs1264866,rs1264931,rs479742,rs510524,rs513159	NM_000937,NM_001039590,NM_001039591,NM_001042603,NM_001067,NM_001068,NM_001080398,NM_001081640,NM_001110556,NM_001130438,NM_001135041,NM_001142273,NM_001142274,NM_001163484,NM_001184976,NM_001190440,NM_001195532,NM_001199281,NM_001199282,NM_001201429,NM_001207051,NM_001273,NM_001376,NM_001456,NM_001943,NM_002111,NM_002161,NM_002627,NM_003105,NM_003127,NM_003128,NM_003334,NM_003870,NM_004082,NM_00…	70	6
NM_001720	BMP8B	rs1046988,rs2780923,rs3738673,rs6664570	NM_001008938,NM_001025160,NM_001039590,NM_001039591,NM_001040118,NM_001067,NM_001080398,NM_001081640,NM_001130438,NM_001135190,NM_001142548,NM_001164317,NM_001164318,NM_001164319,NM_001184976,NM_001190440,NM_001191037,NM_001195532,NM_001203247,NM_001203248,NM_001203249,NM_001273,NM_001376,NM_001457,NM_001784,NM_002111,NM_002161,NM_002224,NM_002807,NM_003127,NM_003128,NM_003170,NM_003579,NM_004187…	70	4
NM_178190	ATPIF1	rs536890,rs547100,rs559509	NM_001007467,NM_001010875,NM_001013838,NM_001039590,NM_001039591,NM_001067,NM_001068,NM_001077206,NM_001077207,NM_001077208,NM_001080398,NM_001081550,NM_001113378,NM_001130081,NM_001131007,NM_001135597,NM_001173463,NM_001173464,NM_001173465,NM_001190440,NM_001191049,NM_001376,NM_002662,NM_003070,NM_003291,NM_004958,NM_005120,NM_005406,NM_005813,NM_005885,NM_006185,NM_006311,NM_012401,NM_013291,NM…	64	3
NM_000255	MUT	rs2448707,rs3806988,rs4267943,rs9473558	NM_000356,NM_000528,NM_001008938,NM_001013838,NM_001039590,NM_001039591,NM_001067,NM_001080453,NM_001113378,NM_001130438,NM_001135243,NM_001135244,NM_001135245,NM_001160234,NM_001173498,NM_001184976,NM_001195141,NM_001195532,NM_001201479,NM_001273,NM_002691,NM_002972,NM_003127,NM_005337,NM_005646,NM_006185,NM_007040,NM_012291,NM_013392,NM_013448,NM_014708,NM_014727,NM_014756,NM_015135,NM_015172,N…	44	4
NM_001145418	TTC28	rs12165715,rs12166000,rs12166475,rs134544,rs2013784,rs5752746,rs9625514	NM_001018054,NM_001039590,NM_001039591,NM_001081640,NM_001110556,NM_001131007,NM_001184985,NM_001242920,NM_001273,NM_001376,NM_001456,NM_002111,NM_003127,NM_003128,NM_003334,NM_003870,NM_004305,NM_004631,NM_004638,NM_004958,NM_006289,NM_006445,NM_006904,NM_014014,NM_014823,NM_015196,NM_016284,NM_018979,NM_020765,NM_031407,NM_033300,NM_139343,NM_139344,NM_139345,NM_139346,NM_139347,NM_139348,NM_13…	44	7
NM_007353	GNA12	rs1182155,rs1182185,rs1713919,rs2158694,rs2644306,rs798498,rs798518	NM_001003962,NM_001080398,NM_001131007,NM_001142864,NM_001155,NM_001164317,NM_001164318,NM_001164319,NM_001190440,NM_001198793,NM_001273,NM_001410,NM_001456,NM_001457,NM_001533,NM_001749,NM_002224,NM_002661,NM_003334,NM_003565,NM_004958,NM_005015,NM_005646,NM_006311,NM_006445,NM_007315,NM_013291,NM_014431,NM_014708,NM_014784,NM_014786,NM_015135,NM_015175,NM_015196,NM_019112,NM_020247,NM_020945,NM…	43	7
NM_002337	LRPAP1	rs10937930	NM_000356,NM_001113378,NM_001128844,NM_001128845,NM_001128846,NM_001128847,NM_001128848,NM_001128849,NM_001135243,NM_001135244,NM_001135245,NM_001190440,NM_001195141,NM_001199649,NM_002627,NM_002953,NM_003072,NM_003146,NM_003150,NM_003286,NM_006185,NM_006311,NM_013448,NM_015057,NM_015172,NM_015904,NM_017747,NM_017780,NM_020410,NM_020690,NM_032217,NM_139276,NM_182648,NM_198576,NM_198889	35	1
NM_033091	TRIM4	rs2247761,rs2571997,rs2571998,rs2572006	NM_001042559,NM_001098175,NM_001155,NM_001164178,NM_001164179,NM_001172705,NM_001190458,NM_001193536,NM_001193544,NM_001203247,NM_001203248,NM_001203249,NM_001242767,NM_001242768,NM_001418,NM_001618,NM_001776,NM_002161,NM_002661,NM_003587,NM_004238,NM_004456,NM_006197,NM_013417,NM_014236,NM_014822,NM_015440,NM_018433,NM_032217,NM_152998,NM_198889,NM_203447	32	4
NM_002122	HLA-DQA1	rs3129768	NM_001039590,NM_001039591,NM_001081640,NM_001130065,NM_001199282,NM_001199378,NM_001199379,NM_001376,NM_002111,NM_003292,NM_003496,NM_004145,NM_004193,NM_004946,NM_006035,NM_006390,NM_006445,NM_006726,NM_006836,NM_006904,NM_014689,NM_014709,NM_015268,NM_017684,NM_020765,NM_020821,NM_020945,NM_031407,NM_033407	29	1
NM_001242815	C2orf91	rs6750133	NM_001130438,NM_001195532,NM_001199378,NM_001199379,NM_003127,NM_003150,NM_004193,NM_004238,NM_004305,NM_004946,NM_006836,NM_015057,NM_015172,NM_015175,NM_015180,NM_015902,NM_020765,NM_139276,NM_139343,NM_139344,NM_139345,NM_139346,NM_139347,NM_139348,NM_139349,NM_139350,NM_182914,NM_213662	28	1
NM_003800	RNGTT	rs2610767,rs2756369	NM_001130438,NM_001164317,NM_001164318,NM_001164319,NM_001195532,NM_001199281,NM_001201429,NM_001273,NM_001376,NM_001457,NM_002111,NM_002473,NM_003127,NM_004638,NM_006035,NM_006289,NM_006445,NM_012295,NM_014014,NM_014390,NM_014689,NM_015556,NM_020945,NM_031407,NM_080686,NM_173176	26	2
NR_003108	NBR2	rs11079056,rs11653069,rs11657835,rs8176091	NM_001007466,NM_001008938,NM_001039590,NM_001039591,NM_001067,NM_001081640,NM_001110556,NM_001273,NM_001376,NM_001410,NM_001456,NM_002224,NM_004667,NM_004958,NM_006289,NM_006445,NM_006836,NM_006904,NM_012199,NM_014756,NM_016284,NM_020245,NM_031407,NM_032242,NM_133259,NM_173595	26	4
NR_026997	C22orf34	rs12485195,rs5769707	NM_001007467,NM_001008938,NM_001113378,NM_001144061,NM_001144062,NM_003400,NM_004667,NM_005646,NM_006197,NM_012090,NM_014611,NM_014708,NM_014756,NM_014775,NM_015089,NM_015902,NM_016451,NM_018237,NM_020401,NM_020765,NM_031407,NM_033071,NM_182961	23	2
NR_024079	C2orf52	rs4973422,rs4973429	NM_001004419,NM_001067,NM_004134,NM_004305,NM_014709,NM_014831,NM_015135,NM_015541,NM_016224,NM_017554,NM_020151,NM_052916,NM_139343,NM_139344,NM_139345,NM_139346,NM_139347,NM_139348,NM_139349,NM_139350,NM_139351,NM_152713	22	2
NM_014282	HABP4	rs10761013	NM_000528,NM_001081640,NM_001131007,NM_001160233,NM_001173498,NM_001273,NM_001771,NM_002298,NM_003070,NM_003127,NM_003128,NM_003292,NM_006904,NM_014014,NM_014709,NM_015196,NM_016284,NM_018072,NM_031407,NM_139045	20	1
NM_022070	HEATR6	rs10515175,rs16943991,rs2087840,rs2302201,rs6503943,rs7211063,rs7212702,rs7218114,rs8067909	NM_001042517,NM_001079521,NM_001079522,NM_001812,NM_001813,NM_003292,NM_004986,NM_005751,NM_005964,NM_006540,NM_013254,NM_015172,NM_015180,NM_015548,NM_016195,NM_025114,NM_147185,NM_152434,NM_182914,NM_182926	20	9
NM_152925	CPNE1	rs6058296,rs6060524	NM_001007553,NM_001079521,NM_001079522,NM_001130523,NM_001167856,NM_001242891,NM_001242892,NM_001242893,NM_002473,NM_002568,NM_007158,NM_013448,NM_018183,NM_018243,NM_024586,NM_148906,NM_148908,NM_148909,NM_182648,NM_182926	20	2
NM_000287	PEX6	rs4987173,rs6927188	NM_000489,NM_001079522,NM_001130172,NM_001130173,NM_001161656,NM_001161657,NM_001161658,NM_001161659,NM_001161660,NM_001167856,NM_002473,NM_005375,NM_018063,NM_018183,NM_025113,NM_138270,NM_182926	17	2
NM_025179	PLXNA2	rs4844414	NM_001042600,NM_001077493,NM_001077494,NM_001164816,NM_001164817,NM_001207042,NM_001536,NM_002502,NM_005998,NM_007181,NM_014689,NM_015057,NM_198318,NM_199054,NR_033397,NR_036564,NR_036565	17	1
NM_032024	C10orf11	rs10762705,rs10824388,rs7087332	NM_000037,NM_000093,NM_001142446,NM_001204831,NM_001204832,NM_001204833,NM_001204834,NM_003607,NM_005486,NM_006598,NM_014826,NM_015270,NM_018075,NM_020475,NM_020476,NM_020477,NM_020983	17	3
NR_024611	HINT1	rs10052199,rs10073584,rs7712818	NM_000175,NM_001110556,NM_001135242,NM_001166271,NM_001456,NM_001640,NM_004227,NM_006096,NM_014431,NM_016284,NM_020765,NM_031407,NM_033274,NM_153023,NM_173462,NM_199073	16	3
NM_001007253	ERV3-1	rs10949955,rs3807069,rs6460216	NM_001008938,NM_001011649,NM_001081550,NM_001242339,NM_002627,NM_003292,NM_004341,NM_005993,NM_014756,NM_014775,NM_015148,NM_018249,NM_020117,NM_032632	14	3
NM_001130140	ERAP2	rs1019503,rs1235617,rs1559355,rs2161657,rs2247650,rs2548529,rs2548532,rs2549781	NM_001130438,NM_001195532,NM_002111,NM_003127,NM_003292,NM_004859,NM_004946,NM_004953,NM_015548,NM_031407,NM_182917,NM_198242,NM_198244	13	8
NM_001099673	C8orf59	rs10090196,rs1021583,rs12550160	NM_000489,NM_001002800,NM_001173463,NM_001173464,NM_001173465,NM_005496,NM_013448,NM_017641,NM_018237,NM_138270,NM_182648	11	3
NM_002534	OAS1	rs10492028,rs10774671,rs10850097,rs7134391	NM_001130081,NM_001199379,NM_001520,NM_002662,NM_004193,NM_007221,NM_014691,NM_015032,NM_015180,NM_015348,NM_182914	11	4
NM_016816	OAS1	rs10492028,rs10774671,rs10850097,rs7134391	NM_001130081,NM_001199379,NM_001520,NM_002662,NM_004193,NM_007221,NM_014691,NM_015032,NM_015180,NM_015348,NM_182914	11	4
NM_000135	FANCA	rs1007931,rs11076626,rs7203907	NM_001040000,NM_001081550,NM_001173465,NM_014611,NM_015172,NM_015348,NM_017934,NM_018063,NM_020765,NM_032773	10	3
NM_001013659	ZNF793	rs2279148	NM_000175,NM_001146069,NM_001164392,NM_001242339,NM_002627,NM_003105,NM_003334,NM_013448,NM_032251,NM_182648	10	1
NM_018031	WDR6	rs4974080	NM_001013838,NM_001080398,NM_001173463,NM_001173464,NM_001173465,NM_001190440,NM_006311,NM_015175,NM_017641,NM_020765	10	1
NM_004390	CTSH	rs11072815,rs11072817,rs1369324	NM_000489,NM_001007467,NM_001101662,NM_001242361,NM_002525,NM_014775,NM_017934,NM_020765,NM_138270	9	3
NM_052849	C15orf57	rs1530942,rs2014367,rs2290379,rs921624,rs976402	NM_001008938,NM_001110556,NM_001193489,NM_001456,NM_006445,NM_014756,NM_015180,NM_016224,NM_031407	9	5
NM_001163673	WDR81	rs7223247	NM_001273,NM_001376,NM_002473,NM_004487,NM_005336,NM_006289,NM_031407,NM_203346	8	1
NM_018271	THNSL2	rs12624005,rs13425241,rs4359651,rs4490184,rs4575723	NM_001042604,NM_001130081,NM_001154,NM_002662,NM_006445,NM_014423,NM_015172,NM_019001	8	5
NR_026718	FOXO3B	rs4924765,rs9912852	NM_001128844,NM_001128849,NM_001190440,NM_003072,NM_006311,NM_006715,NM_015172,NM_015904	8	2
NM_003571	BFSP2	rs2737717	NM_000356,NM_001135245,NM_003150,NM_003334,NM_139276,NM_153280,NM_213662	7	1
NM_006863	LILRA1	rs10423364,rs7246537	NM_001110556,NM_001273,NM_001456,NM_003070,NM_006445,NM_020945,NM_139045	7	2
NM_031264	CDHR5	rs1124816,rs11539530,rs12419694	NM_001067,NM_001164317,NM_001164318,NM_001164319,NM_001457,NM_005120,NM_006445	7	3
NR_023389	C9orf130	rs12683310	NM_001220765,NM_001273,NM_001376,NM_004999,NM_006445,NM_014247,NM_015254	7	1
NM_000375	UROS	rs10901430	NM_003292,NM_007245,NM_145714,NM_148414,NM_148415,NM_148416	6	1
NM_001134832	AHI1	rs7759971	NM_004939,NM_006197,NM_014680,NM_019108,NM_020117,NR_037928	6	1
NM_004711	SYNGR1	rs137685,rs9607634	NM_002224,NM_003292,NM_015548,NM_020675,NM_022739,NM_024635	6	2
NM_182969	XRRA1	rs2298746,rs2304683,rs7128739	NM_001130823,NM_001190440,NM_001379,NM_006311,NM_013448,NM_015904	6	3
NM_207344	SPRYD4	rs7302925	NM_001110556,NM_001456,NM_005762,NM_006445,NM_015172,NM_153280	6	1
NR_015366	LOC388796	rs1315306,rs1739646	NM_000721,NM_001105515,NM_001205293,NM_001205294,NM_005845,NM_006255	6	2
NM_001143986	TLE6	rs522982	NM_001098416,NM_015401,NM_015691,NM_022166,NM_033274	5	1
NM_002939	RNH1	rs11246169,rs211526	NM_001126056,NM_001126059,NM_001190347,NM_033317,NR_033746	5	2
NM_007028	TRIM31	rs2240068	NM_001127392,NM_001130081,NM_002662,NM_013279,NM_152380	5	1
NM_007064	KALRN	rs4234221	NM_001242559,NM_001242560,NM_004834,NM_145686,NM_145687	5	1
NM_015666	GTPBP5	rs6089691	NM_001242339,NM_001273,NM_002627,NM_015172,NM_153280	5	1
NM_021135	RPS6KA2	rs11757572	NM_001081640,NM_001198916,NM_003622,NM_006904,NM_177444	5	1
NM_130843	PTPRN2	rs12667537	NM_001127392,NM_002961,NM_019554,NM_022572,NR_037928	5	1
NM_203387	RNH1	rs211526	NM_001126056,NM_001126059,NM_001190347,NM_033317,NR_033746	5	1
NM_001207052	TMEM191C	rs2629361	NM_001173463,NM_001173464,NM_001173465,NM_017641	4	1
NM_004245	TGM5	rs542036	NM_001173463,NM_001173464,NM_001173465,NM_017641	4	1
NM_004822	NTN1	rs10852911	NM_003292,NM_015180,NM_015548,NM_182914	4	1
NM_014435	NAAA	rs13125558,rs2242471,rs2242473,rs2242474	NM_001080391,NM_014775,NM_033054,NR_037699	4	4
NM_016020	TFB1M	rs162984	NM_003292,NM_015180,NM_015548,NM_182914	4	1
NM_025268	TMEM121	rs10147392,rs35590487	NM_000721,NM_001205293,NM_001205294,NM_006255	4	2
NM_138450	ARL11	rs9316467	NM_001173463,NM_001173464,NM_001173465,NM_017641	4	1
NM_145731	SYNGR1	rs9607634	NM_002224,NM_020675,NM_022739,NM_024635	4	1
NR_036501		rs10951353	NM_001173463,NM_001173464,NM_001173465,NM_017641	4	1
NR_038111		rs4648343	NM_001173463,NM_001173464,NM_001173465,NM_017641	4	1
NM_001013672	C17orf97	rs4130140	NM_005751,NM_018429,NM_147185	3	1
NM_001164840	LYRM4	rs2746221	NM_001199649,NM_005607,NM_153831	3	1
NM_002123	HLA-DQB1	rs3134975,rs3134996	NM_003292,NM_015180,NM_182914	3	2
NM_032525	TUBB6	rs7244709	NM_004327,NM_021574,NM_025135	3	1
NM_147173	NUDT2	rs10972067,rs950546	NM_001199281,NM_001376,NM_031407	3	2
NM_178177	NMNAT3	rs7639511,rs9848375	NM_001032,NM_001130081,NM_002662	3	2
NR_002930	PTPRV	rs10920348,rs16849726	NM_000721,NM_001205294,NM_006938	3	2
NR_003038	SNHG5	rs1059307,rs1173418	NM_015180,NM_015548,NM_182914	3	2
NR_027241	LOC388796	rs1739646	NM_001105515,NM_005845,NM_006255	3	1
NM_001001894	TTC3	rs2000417	NM_001813,NM_003292	2	1
NM_001012455	ZSCAN23	rs2531803	NM_015180,NM_182914	2	1
NM_001080792	C15orf57	rs921624	NM_015180,NM_016224	2	1
NM_001114184	MTRF1L	rs502415	NM_001130081,NM_002662	2	1
NM_001127218	POLD2	rs17136076	NM_001067,NM_133433	2	1
NM_001171690	GCAT	rs13911	NM_001067,NM_001190440	2	1
NM_001204063	CHURC1	rs17102320	NM_001165136,NM_017912	2	1
NM_002526	NT5E	rs4458647	NM_015172,NM_031407	2	1
NM_003316	TTC3	rs1015549,rs2006941	NM_003292,NM_005839	2	2
NM_005024	SERPINB10	rs13381217	NM_000721,NM_001205294	2	1
NM_005290	GPR15	rs1381087	NM_015902,NM_031407	2	1
NM_006383	CIB2	rs11857947	NM_015180,NM_182914	2	1
NM_006631	ZNF266	rs2878452,rs7259584	NM_015180,NM_182914	2	2
NM_013305	ST8SIA5	rs8085750	NM_006836,NM_031407	2	1
NM_017761	PNRC2	rs1043880	NM_003750,NM_015030	2	1
NM_025080	ASRGL1	rs2513747	NM_015180,NM_182914	2	1
NM_138434	C7orf29	rs11764936	NM_015180,NM_182914	2	1
NM_145003	TSNARE1	rs10109771,rs7838831	NM_001067,NM_001068	2	2
NM_177551	GPR109A	rs1798192,rs2454727	NM_003292,NM_015904	2	2
NM_182977	NNT	rs10069201	NM_001273,NM_016284	2	1
NR_001298	HLA-DRB6	rs9269329	NM_015180,NM_182914	2	1
NR_003948	HCG22	rs2523880	NM_006445,NM_020765	2	1
NM_001098483	C10orf125	rs4838720	NM_032591	1	1
NM_001130929	PL-5283	rs3110823	NM_025113	1	1
NM_001143757	LRRC27	rs7085610	NM_006255	1	1
NM_001143971	CDYL	rs17139014	NM_005964	1	1
NM_001145440	TYW1B	rs4717684	NM_001173463	1	1
NM_001146310	C1orf86	rs2503701	NM_021239	1	1
NM_001154	ANXA5	rs6854854	NM_153831	1	1
NM_001170630	TJP2	rs10125494	NM_001198793	1	1
NM_001198858	HLA-DQB2	rs9276605	NR_037946	1	1
NM_001204827	XPNPEP3	rs138354	NM_182914	1	1
NM_001242524	HLA-DPA1	rs2395319	NM_006598	1	1
NM_002412	MGMT	rs579952	NM_000721	1	1
NM_002952	RPS2	rs338791	NR_037928	1	1
NM_004552	NDUFS5	rs10749684	NM_015548	1	1
NM_004894	C14orf2	rs10131550	NM_014003	1	1
NM_004918	TCL1B	rs1748932	NM_001379	1	1
NM_006585	CCT8	rs965951	NM_004953	1	1
NM_012469	PRPF6	rs2427586	NM_001080453	1	1
NM_016442	ERAP1	rs27524	NM_004859	1	1
NM_017656	ZNF562	rs2287843	NM_017596	1	1
NM_017911	FAM118A	rs6007594	NM_006255	1	1
NM_018980	TAS2R5	rs2234001	NR_037928	1	1
NM_020366	RPGRIP1	rs3762156	NM_002224	1	1
NM_032286	MED10	rs930105	NM_031407	1	1
NM_033364	C3orf15	rs4688029	NM_020760	1	1
NM_145201	NAPRT1	rs12541647	NM_001040630	1	1
NM_173593	B4GALNT3	rs917667	NM_015902	1	1
NM_176793	MRPL43	rs807028	NM_001080542	1	1
NM_177531	PKHD1L1	rs1783153	NM_001174065	1	1
NM_207103	C17orf87	rs2585271	NM_015172	1	1
NM_212554	METTL10	rs10901816	NM_014786	1	1
NR_001435	HLA-DPB2	rs2395319	NM_006598	1	1
NR_003587	MYO15B	rs4788901	NM_002224	1	1
NR_024157	DGCR11	rs1001896	NM_006598	1	1
NR_024396	MGC23270	rs8010024	NM_001037340	1	1
NR_026913	LOC100133669	rs4270939	NM_001010927	1	1
NR_027052	FLJ39582	rs2075269	NM_153717	1	1
NR_027285	LQK1	rs1284860	NM_052854	1	1
NR_033465	NT5C3L	rs7212972	NM_003750	1	1
NR_034089		rs1535698	NM_020796	1	1
