# Supplementary material for: Inferring Polymorphism-Induced Regulatory Gene Networks Active in Human Lymphocyte Cell Lines by Weighted Linear Mixed Model Analysis of Multiple RNA-Seq Datasets
Source: PLoS One. 2013 Oct 30;8(10):e78868. doi: 10.1371/journal.pone.0078868 (PMC3813575; doi:10.1371/journal.pone.0078868)
Supplement: Table S6 — The summary of cisSplicing_transSplicing (C4) regulatory network modules. (XLSX) [file pone.0078868.s007.xlsx]

## Sheet: Table S6
# Table S6: The summary of cisSplicing_transSplicing (C4) regulatory network modules.
# Each connection in this class links a gene (regulator) whose transcript splicing is cis- regulated by a regulatory SNP to another gene (target) whose transcript splicing is trans- regulated by the same SNP.
#
RefSeq ID of regulator gene	Symbol of regulator gene	Regulatory SNPs	RefSeq IDs of target genes	Number of target genes of the regulator gene	Number of disease-related target genes of the regulator gene
NM_015601	HERC4	rs7903659	NM_000051,NM_000108,NM_000175,NM_000178,NM_000189,NM_000234,NM_000249,NM_000254,NM_000267,NM_000271,NM_000284,NM_000292,NM_000293,NM_000296,NM_000302,NM_000319,NM_000321,NM_000356,NM_000408,NM_000414,NM_000489,NM_000528,NM_000548,NM_000632,NM_000755,NM_000852,NM_000876,NM_000937,NM_001001485,NM_001001486,NM_001001487,NM_001001740,NM_001001894,NM_001001998,NM_001002000,NM_001002001,NM_001003698,NM…	1389	1
NM_022079	HERC4	rs7903659	NM_000051,NM_000108,NM_000175,NM_000178,NM_000189,NM_000234,NM_000249,NM_000254,NM_000267,NM_000271,NM_000284,NM_000292,NM_000293,NM_000296,NM_000302,NM_000319,NM_000321,NM_000356,NM_000408,NM_000414,NM_000489,NM_000528,NM_000548,NM_000632,NM_000755,NM_000852,NM_000876,NM_000937,NM_001001485,NM_001001486,NM_001001487,NM_001001740,NM_001001894,NM_001001998,NM_001002000,NM_001002001,NM_001003698,NM…	1389	1
NM_033540	MFN1	rs13061218,rs13083369,rs13088298	NM_000016,NM_000018,NM_000026,NM_000061,NM_000107,NM_000123,NM_000126,NM_000137,NM_000143,NM_000158,NM_000175,NM_000176,NM_000183,NM_000234,NM_000249,NM_000284,NM_000289,NM_000292,NM_000293,NM_000294,NM_000302,NM_000308,NM_000356,NM_000374,NM_000377,NM_000414,NM_000416,NM_000489,NM_000516,NM_000520,NM_000521,NM_000528,NM_000532,NM_000548,NM_000593,NM_000688,NM_000698,NM_000701,NM_000859,NM_000895…	1389	3
NM_020943	CWC22	rs2367990,rs3768837,rs3914458,rs6733426	NM_000018,NM_000026,NM_000061,NM_000126,NM_000135,NM_000137,NM_000183,NM_000285,NM_000289,NM_000294,NM_000302,NM_000356,NM_000414,NM_000489,NM_000516,NM_000528,NM_000548,NM_000671,NM_000701,NM_000938,NM_000968,NM_000969,NM_000989,NM_001001486,NM_001001487,NM_001001655,NM_001001894,NM_001001973,NM_001001998,NM_001002800,NM_001002879,NM_001003828,NM_001005335,NM_001005369,NM_001006634,NM_001006658,…	829	4
NM_021807	EXOC4	rs1005342,rs2542273	NM_000028,NM_000051,NM_000061,NM_000123,NM_000126,NM_000129,NM_000175,NM_000208,NM_000212,NM_000259,NM_000267,NM_000292,NM_000302,NM_000356,NM_000528,NM_000548,NM_000642,NM_000643,NM_000644,NM_000645,NM_000646,NM_000701,NM_000876,NM_000937,NM_000938,NM_001003712,NM_001003800,NM_001005360,NM_001005361,NM_001005362,NM_001005366,NM_001008938,NM_001010855,NM_001013703,NM_001014972,NM_001018039,NM_001…	716	2
NM_001627	ALCAM	rs481177,rs517415,rs526297,rs598425	NM_000026,NM_000028,NM_000051,NM_000175,NM_000249,NM_000267,NM_000271,NM_000292,NM_000293,NM_000296,NM_000302,NM_000321,NM_000333,NM_000356,NM_000408,NM_000489,NM_000548,NM_000642,NM_000643,NM_000644,NM_000645,NM_000646,NM_000701,NM_000876,NM_001001485,NM_001001486,NM_001001487,NM_001001998,NM_001003800,NM_001005366,NM_001007067,NM_001007068,NM_001007069,NM_001007070,NM_001007237,NM_001007466,NM_…	681	4
NM_001122964	SMEK2	rs12989898,rs744514	NM_000018,NM_000135,NM_000137,NM_000176,NM_000356,NM_000375,NM_000400,NM_000414,NM_000489,NM_000520,NM_000521,NM_000528,NM_000968,NM_001001323,NM_001001486,NM_001001487,NM_001001973,NM_001001998,NM_001002877,NM_001002878,NM_001002879,NM_001004426,NM_001005271,NM_001005273,NM_001006634,NM_001006658,NM_001007467,NM_001007553,NM_001008396,NM_001008938,NM_001009811,NM_001009999,NM_001013703,NM_001013…	655	2
NM_033109	PNPT1	rs744514	NM_000018,NM_000135,NM_000137,NM_000176,NM_000356,NM_000375,NM_000400,NM_000414,NM_000489,NM_000520,NM_000521,NM_000528,NM_000968,NM_001001323,NM_001001486,NM_001001487,NM_001001973,NM_001001998,NM_001002877,NM_001002878,NM_001002879,NM_001004426,NM_001005271,NM_001005273,NM_001006634,NM_001006658,NM_001007467,NM_001007553,NM_001008396,NM_001008938,NM_001009811,NM_001009999,NM_001013703,NM_001013…	627	1
NM_007027	TOPBP1	rs11924101,rs12497433,rs12497513,rs2718811	NM_000061,NM_000143,NM_000181,NM_000211,NM_000249,NM_000289,NM_000386,NM_000489,NM_000516,NM_000521,NM_000528,NM_000532,NM_000548,NM_000701,NM_000884,NM_001001323,NM_001001521,NM_001001973,NM_001001998,NM_001002019,NM_001002020,NM_001002800,NM_001005335,NM_001005369,NM_001006658,NM_001006665,NM_001007467,NM_001008211,NM_001008212,NM_001008213,NM_001008800,NM_001009811,NM_001010972,NM_001012478,NM…	604	4
NM_003105	SORL1	rs11218363	NM_000059,NM_000061,NM_000107,NM_000138,NM_000249,NM_000292,NM_000293,NM_000356,NM_000414,NM_000520,NM_000548,NM_001001483,NM_001001998,NM_001004426,NM_001005408,NM_001006658,NM_001007467,NM_001008660,NM_001008744,NM_001008938,NM_001009999,NM_001010875,NM_001012300,NM_001012478,NM_001013703,NM_001013838,NM_001015053,NM_001024937,NM_001031835,NM_001037144,NM_001038618,NM_001039465,NM_001039590,NM_…	558	1
NM_002661	PLCG2	rs11640294,rs11644053,rs12716922,rs4133124,rs4889417,rs4889432,rs4997771,rs7188701,rs7192535,rs7193086,rs7199578,rs7199941,rs7342694,rs8055576,rs9938623	NM_000138,NM_000175,NM_000254,NM_000259,NM_000264,NM_000267,NM_000321,NM_000356,NM_000414,NM_000489,NM_000528,NM_000548,NM_000565,NM_000876,NM_001001485,NM_001001486,NM_001001487,NM_001001973,NM_001001998,NM_001002800,NM_001005369,NM_001007467,NM_001007553,NM_001008564,NM_001008938,NM_001009996,NM_001012241,NM_001013703,NM_001013838,NM_001015053,NM_001018088,NM_001025091,NM_001030007,NM_001037333…	525	15
NM_015384	NIPBL	rs13187028,rs1353256,rs16903418,rs3776594,rs6868809,rs923957	NM_000018,NM_000182,NM_000289,NM_000356,NM_000520,NM_000528,NM_000548,NM_000593,NM_000698,NM_000701,NM_000937,NM_000938,NM_001001560,NM_001001894,NM_001001998,NM_001005271,NM_001005273,NM_001006634,NM_001007467,NM_001007553,NM_001008938,NM_001009186,NM_001009570,NM_001009999,NM_001010855,NM_001011649,NM_001024649,NM_001033859,NM_001037283,NM_001037332,NM_001037333,NM_001039590,NM_001039591,NM_001…	512	6
NM_133433	NIPBL	rs13187028,rs1353256,rs16903418,rs3776594,rs6868809,rs923957	NM_000018,NM_000182,NM_000289,NM_000356,NM_000520,NM_000528,NM_000548,NM_000593,NM_000698,NM_000701,NM_000937,NM_000938,NM_001001560,NM_001001894,NM_001001998,NM_001005271,NM_001005273,NM_001006634,NM_001007467,NM_001007553,NM_001008938,NM_001009186,NM_001009570,NM_001009999,NM_001010855,NM_001011649,NM_001024649,NM_001033859,NM_001037283,NM_001037332,NM_001037333,NM_001039590,NM_001039591,NM_001…	512	6
NM_003171	SUPV3L1	rs10740317,rs906217	NM_000051,NM_000052,NM_000135,NM_000152,NM_000208,NM_000215,NM_000254,NM_000267,NM_000356,NM_000376,NM_000395,NM_000408,NM_000462,NM_000548,NM_000876,NM_000919,NM_001003698,NM_001003699,NM_001003700,NM_001008738,NM_001008938,NM_001009944,NM_001010875,NM_001013838,NM_001014972,NM_001017535,NM_001017536,NM_001017973,NM_001018054,NM_001020658,NM_001025243,NM_001037332,NM_001037333,NM_001039590,NM_00…	506	2
NR_027293	LOC96610	rs11702992	NM_000138,NM_000249,NM_000271,NM_000292,NM_000294,NM_000356,NM_000521,NM_000528,NM_000548,NM_000593,NM_001001894,NM_001001998,NM_001002001,NM_001005335,NM_001006634,NM_001006665,NM_001007467,NM_001008938,NM_001009996,NM_001013703,NM_001013838,NM_001014286,NM_001014437,NM_001025091,NM_001029991,NM_001034024,NM_001037144,NM_001037872,NM_001039590,NM_001039591,NM_001039847,NM_001039848,NM_001040118,…	483	1
NM_015261	NCAPD3	rs11223731,rs2305378,rs2305380	NM_000051,NM_000057,NM_000138,NM_000249,NM_000271,NM_000285,NM_000289,NM_000293,NM_000302,NM_000666,NM_000755,NM_000941,NM_001001740,NM_001001894,NM_001001998,NM_001007067,NM_001007068,NM_001007069,NM_001007070,NM_001007467,NM_001008938,NM_001009999,NM_001013838,NM_001014286,NM_001018037,NM_001018038,NM_001018088,NM_001031835,NM_001037872,NM_001039590,NM_001039591,NM_001039675,NM_001040118,NM_001…	391	3
NM_032582	USP32	rs2333671	NM_000246,NM_000249,NM_000356,NM_000521,NM_000528,NM_000548,NM_000701,NM_000919,NM_000937,NM_000938,NM_001001485,NM_001001486,NM_001001487,NM_001001937,NM_001001998,NM_001002877,NM_001002878,NM_001002879,NM_001005409,NM_001007553,NM_001008938,NM_001009999,NM_001013703,NM_001013838,NM_001014286,NM_001014972,NM_001024937,NM_001033,NM_001037332,NM_001037333,NM_001039590,NM_001039591,NM_001040118,NM_…	385	1
NM_004481	GALNT2	rs910820	NM_000289,NM_000356,NM_000528,NM_000548,NM_000701,NM_000937,NM_001001485,NM_001001486,NM_001001487,NM_001005273,NM_001007467,NM_001008938,NM_001010855,NM_001013836,NM_001013837,NM_001013838,NM_001037332,NM_001037333,NM_001037872,NM_001039573,NM_001039590,NM_001039591,NM_001040118,NM_001042494,NM_001042495,NM_001042496,NM_001042497,NM_001042603,NM_001042734,NM_001042749,NM_001042750,NM_001067,NM_0…	380	1
NM_001199282	LRBA	rs10012087,rs10022844,rs1031378,rs11932768,rs12649589,rs13124512,rs13136928,rs1451635,rs1910722,rs2134959,rs7686589,rs7688410	NM_000182,NM_000211,NM_000289,NM_000356,NM_000521,NM_000548,NM_000701,NM_000938,NM_001001998,NM_001005271,NM_001005273,NM_001006634,NM_001006665,NM_001007467,NM_001007553,NM_001008800,NM_001008938,NM_001010855,NM_001014286,NM_001014972,NM_001018088,NM_001024649,NM_001031835,NM_001037283,NM_001037332,NM_001037333,NM_001039590,NM_001039591,NM_001042424,NM_001042494,NM_001042495,NM_001042496,NM_0010…	324	12
NM_006726	LRBA	rs10012087,rs10022844,rs1031378,rs11932768,rs12649589,rs13124512,rs13136928,rs1451635,rs1910722,rs2134959,rs7686589,rs7688410	NM_000182,NM_000211,NM_000289,NM_000356,NM_000521,NM_000548,NM_000701,NM_000938,NM_001001998,NM_001005271,NM_001005273,NM_001006634,NM_001006665,NM_001007467,NM_001007553,NM_001008800,NM_001008938,NM_001010855,NM_001014286,NM_001014972,NM_001018088,NM_001024649,NM_001031835,NM_001037283,NM_001037332,NM_001037333,NM_001039590,NM_001039591,NM_001042424,NM_001042494,NM_001042495,NM_001042496,NM_0010…	324	12
NM_001039590	USP9X	rs1012928,rs1150530,rs1937229,rs1937230,rs2159558,rs2185045,rs2239492,rs2267495,rs3788879,rs4827048,rs5917412,rs5917413,rs5917418,rs5918113,rs5918117,rs5918120,rs5918121,rs5918126	NM_000037,NM_000051,NM_000129,NM_000135,NM_000254,NM_000293,NM_000321,NM_000876,NM_001001485,NM_001001486,NM_001001487,NM_001007467,NM_001008938,NM_001012241,NM_001013838,NM_001018037,NM_001018038,NM_001018088,NM_001025356,NM_001031835,NM_001067,NM_001080398,NM_001081550,NM_001081640,NM_001102,NM_001105529,NM_001113378,NM_001114753,NM_001127460,NM_001130004,NM_001130005,NM_001130081,NM_001130438,…	304	18
NM_001039591	USP9X	rs1012928,rs1150530,rs1937229,rs1937230,rs2159558,rs2185045,rs2239492,rs2267495,rs3788879,rs4827048,rs5917412,rs5917413,rs5917418,rs5918113,rs5918117,rs5918120,rs5918121,rs5918126	NM_000037,NM_000051,NM_000129,NM_000135,NM_000254,NM_000293,NM_000321,NM_000876,NM_001001485,NM_001001486,NM_001001487,NM_001007467,NM_001008938,NM_001012241,NM_001013838,NM_001018037,NM_001018038,NM_001018088,NM_001025356,NM_001031835,NM_001067,NM_001080398,NM_001081550,NM_001081640,NM_001102,NM_001105529,NM_001113378,NM_001114753,NM_001127460,NM_001130004,NM_001130005,NM_001130081,NM_001130438,…	304	18
NM_001102	ACTN1	rs1475033	NM_000051,NM_000138,NM_000259,NM_000267,NM_000293,NM_000368,NM_000642,NM_000643,NM_000666,NM_001006600,NM_001007067,NM_001007068,NM_001007069,NM_001007070,NM_001007466,NM_001008225,NM_001008938,NM_001018037,NM_001018038,NM_001018088,NM_001024218,NM_001030006,NM_001031835,NM_001037339,NM_001037340,NM_001037341,NM_001039590,NM_001039591,NM_001040876,NM_001042492,NM_001042604,NM_001042749,NM_001067,…	302	1
NM_001130004	ACTN1	rs1475033	NM_000051,NM_000138,NM_000259,NM_000267,NM_000293,NM_000368,NM_000642,NM_000643,NM_000666,NM_001006600,NM_001007067,NM_001007068,NM_001007069,NM_001007070,NM_001007466,NM_001008225,NM_001008938,NM_001018037,NM_001018038,NM_001018088,NM_001024218,NM_001030006,NM_001031835,NM_001037339,NM_001037340,NM_001037341,NM_001039590,NM_001039591,NM_001040876,NM_001042492,NM_001042604,NM_001042749,NM_001067,…	302	1
NM_001130005	ACTN1	rs1475033	NM_000051,NM_000138,NM_000259,NM_000267,NM_000293,NM_000368,NM_000642,NM_000643,NM_000666,NM_001006600,NM_001007067,NM_001007068,NM_001007069,NM_001007070,NM_001007466,NM_001008225,NM_001008938,NM_001018037,NM_001018038,NM_001018088,NM_001024218,NM_001030006,NM_001031835,NM_001037339,NM_001037340,NM_001037341,NM_001039590,NM_001039591,NM_001040876,NM_001042492,NM_001042604,NM_001042749,NM_001067,…	302	1
NM_001199302	CNOT2	rs17226129	NM_000123,NM_000135,NM_000249,NM_000292,NM_000293,NM_000414,NM_000520,NM_000701,NM_001001485,NM_001001486,NM_001001487,NM_001001740,NM_001002877,NM_001002878,NM_001002879,NM_001004106,NM_001006665,NM_001007467,NM_001008660,NM_001008938,NM_001009999,NM_001013703,NM_001031835,NM_001033,NM_001039590,NM_001039591,NM_001040118,NM_001040455,NM_001042559,NM_001067,NM_001076552,NM_001077523,NM_001079872,…	290	1
NM_001199303	CNOT2	rs17226129	NM_000123,NM_000135,NM_000249,NM_000292,NM_000293,NM_000414,NM_000520,NM_000701,NM_001001485,NM_001001486,NM_001001487,NM_001001740,NM_001002877,NM_001002878,NM_001002879,NM_001004106,NM_001006665,NM_001007467,NM_001008660,NM_001008938,NM_001009999,NM_001013703,NM_001031835,NM_001033,NM_001039590,NM_001039591,NM_001040118,NM_001040455,NM_001042559,NM_001067,NM_001076552,NM_001077523,NM_001079872,…	290	1
NM_014515	CNOT2	rs17226129	NM_000123,NM_000135,NM_000249,NM_000292,NM_000293,NM_000414,NM_000520,NM_000701,NM_001001485,NM_001001486,NM_001001487,NM_001001740,NM_001002877,NM_001002878,NM_001002879,NM_001004106,NM_001006665,NM_001007467,NM_001008660,NM_001008938,NM_001009999,NM_001013703,NM_001031835,NM_001033,NM_001039590,NM_001039591,NM_001040118,NM_001040455,NM_001042559,NM_001067,NM_001076552,NM_001077523,NM_001079872,…	290	1
NR_037615	CNOT2	rs17226129	NM_000123,NM_000135,NM_000249,NM_000292,NM_000293,NM_000414,NM_000520,NM_000701,NM_001001485,NM_001001486,NM_001001487,NM_001001740,NM_001002877,NM_001002878,NM_001002879,NM_001004106,NM_001006665,NM_001007467,NM_001008660,NM_001008938,NM_001009999,NM_001013703,NM_001031835,NM_001033,NM_001039590,NM_001039591,NM_001040118,NM_001040455,NM_001042559,NM_001067,NM_001076552,NM_001077523,NM_001079872,…	290	1
NM_014236	GNPAT	rs3767761,rs482031,rs495183,rs500248,rs508908,rs539699,rs574553	NM_000107,NM_000175,NM_000289,NM_000356,NM_000528,NM_000548,NM_001001998,NM_001005335,NM_001006658,NM_001007467,NM_001008938,NM_001010855,NM_001013838,NM_001013843,NM_001014286,NM_001014437,NM_001014972,NM_001024937,NM_001037144,NM_001039590,NM_001040118,NM_001042559,NM_001042600,NM_001042603,NM_001067,NM_001068,NM_001077183,NM_001077199,NM_001077206,NM_001077207,NM_001077208,NM_001077493,NM_0010…	289	7
NM_014689	DOCK10	rs10172791,rs11677647,rs11678589,rs11682546,rs11896066,rs13031915,rs13386987,rs13408770,rs1354924,rs1553641,rs16866441,rs16866450,rs6746238,rs7591572	NM_000175,NM_000183,NM_000211,NM_000528,NM_000701,NM_000721,NM_001001894,NM_001001937,NM_001001998,NM_001005335,NM_001005369,NM_001005409,NM_001006665,NM_001007467,NM_001007468,NM_001007553,NM_001008938,NM_001013838,NM_001014437,NM_001015053,NM_001037144,NM_001037283,NM_001037332,NM_001037333,NM_001039590,NM_001039591,NM_001040000,NM_001040118,NM_001042600,NM_001042603,NM_001064,NM_001067,NM_0010…	277	14
NM_001098398	COPA	rs1557524,rs2369609,rs3789042	NM_000061,NM_000234,NM_000249,NM_000292,NM_000356,NM_000368,NM_000548,NM_000937,NM_001001998,NM_001002877,NM_001002878,NM_001002879,NM_001006634,NM_001006658,NM_001006665,NM_001007467,NM_001008938,NM_001009999,NM_001013703,NM_001014286,NM_001014972,NM_001037332,NM_001037333,NM_001039590,NM_001039591,NM_001040000,NM_001040118,NM_001040455,NM_001042600,NM_001042603,NM_001048205,NM_001067,NM_0010771…	268	3
NM_004371	COPA	rs1557524,rs2369609,rs3789042	NM_000061,NM_000234,NM_000249,NM_000292,NM_000356,NM_000368,NM_000548,NM_000937,NM_001001998,NM_001002877,NM_001002878,NM_001002879,NM_001006634,NM_001006658,NM_001006665,NM_001007467,NM_001008938,NM_001009999,NM_001013703,NM_001014286,NM_001014972,NM_001037332,NM_001037333,NM_001039590,NM_001039591,NM_001040000,NM_001040118,NM_001040455,NM_001042600,NM_001042603,NM_001048205,NM_001067,NM_0010771…	268	3
NM_017934	PHIP	rs7751422,rs9688399	NM_000212,NM_000254,NM_000268,NM_000296,NM_000302,NM_000395,NM_000408,NM_000637,NM_000755,NM_000876,NM_001001486,NM_001001487,NM_001006641,NM_001006642,NM_001006643,NM_001008396,NM_001008738,NM_001009944,NM_001012267,NM_001013838,NM_001018054,NM_001025091,NM_001039590,NM_001039591,NM_001042385,NM_001042604,NM_001067,NM_001080398,NM_001081640,NM_001083112,NM_001099952,NM_001105214,NM_001105529,NM_…	255	2
NM_020964	KIAA1632	rs10432160,rs584397,rs7226881,rs9959763,rs9964220	NM_000061,NM_000356,NM_000528,NM_000544,NM_000701,NM_000895,NM_001001998,NM_001002877,NM_001002878,NM_001002879,NM_001008938,NM_001009999,NM_001013703,NM_001013838,NM_001039590,NM_001039591,NM_001042494,NM_001042495,NM_001042496,NM_001042497,NM_001067,NM_001068,NM_001077206,NM_001077207,NM_001077208,NM_001080398,NM_001080453,NM_001081640,NM_001098398,NM_001110556,NM_001113378,NM_001127320,NM_0011…	218	5
NM_020175	DUS3L	rs1026466,rs2305925,rs35415311,rs3745640	NM_000051,NM_000212,NM_000254,NM_000259,NM_000368,NM_000655,NM_001001485,NM_001001486,NM_001001487,NM_001005743,NM_001008938,NM_001009932,NM_001009933,NM_001012302,NM_001017981,NM_001018038,NM_001018088,NM_001024218,NM_001039590,NM_001039591,NM_001042749,NM_001042750,NM_001067,NM_001077484,NM_001079521,NM_001079522,NM_001081640,NM_001083617,NM_001099952,NM_001105515,NM_001105529,NM_001109662,NM_0…	217	4
NM_001161619	DUS3L	rs1026466,rs2305925	NM_000051,NM_000212,NM_000254,NM_000259,NM_000368,NM_000655,NM_001001485,NM_001001486,NM_001001487,NM_001005743,NM_001008938,NM_001009932,NM_001009933,NM_001017981,NM_001018038,NM_001018088,NM_001024218,NM_001039590,NM_001039591,NM_001042749,NM_001042750,NM_001067,NM_001077484,NM_001079521,NM_001079522,NM_001081640,NM_001083617,NM_001099952,NM_001105515,NM_001105529,NM_001109662,NM_001128309,NM_0…	210	2
NM_005839	SRRM1	rs11249161	NM_000489,NM_001001485,NM_001001486,NM_001001487,NM_001002800,NM_001005271,NM_001005273,NM_001007467,NM_001007553,NM_001008938,NM_001015053,NM_001024649,NM_001033,NM_001037332,NM_001037333,NM_001042559,NM_001042600,NM_001042603,NM_001077523,NM_001080398,NM_001080415,NM_001096,NM_001098398,NM_001101662,NM_001113182,NM_001128844,NM_001128845,NM_001128846,NM_001128847,NM_001128848,NM_001128849,NM_00…	205	1
NM_015113	ZZEF1	rs12947597	NM_000548,NM_000919,NM_001001485,NM_001001486,NM_001001487,NM_001002877,NM_001002878,NM_001008938,NM_001011649,NM_001031835,NM_001039479,NM_001039573,NM_001039590,NM_001039591,NM_001042492,NM_001042494,NM_001042495,NM_001042496,NM_001042497,NM_001067,NM_001077183,NM_001080398,NM_001080453,NM_001080779,NM_001081550,NM_001081640,NM_001113378,NM_001114382,NM_001126103,NM_001126104,NM_001128608,NM_00…	201	1
NM_020945	WDFY4	rs12769821,rs2199845,rs2448540,rs4363511,rs7916463,rs9629920	NM_000051,NM_000254,NM_000655,NM_000755,NM_000859,NM_001008938,NM_001010986,NM_001012241,NM_001039590,NM_001039591,NM_001042604,NM_001042749,NM_001042750,NM_001042751,NM_001048166,NM_001067,NM_001077261,NM_001081640,NM_001099413,NM_001099952,NM_001110556,NM_001113378,NM_001130020,NM_001130021,NM_001130081,NM_001130438,NM_001130996,NM_001134373,NM_001134380,NM_001134381,NM_001135597,NM_001139466,N…	195	6
NM_001243042	HLA-C	rs2074489,rs2524040,rs2524052,rs2853950,rs2894189,rs3130425,rs3900938,rs4361609,rs9264179	NM_000179,NM_000249,NM_000548,NM_000701,NM_001001937,NM_001001998,NM_001005409,NM_001008938,NM_001011649,NM_001013838,NM_001014286,NM_001039590,NM_001039591,NM_001040006,NM_001040118,NM_001042559,NM_001042603,NM_001067,NM_001077183,NM_001077261,NM_001080398,NM_001080453,NM_001081640,NM_001096,NM_001098398,NM_001101662,NM_001105570,NM_001110556,NM_001114382,NM_001128844,NM_001128845,NM_001128846,N…	188	9
NM_003870	IQGAP1	rs1008507,rs10520688,rs10520689,rs17176399,rs6496679	NM_000051,NM_000182,NM_000528,NM_000701,NM_001008938,NM_001009999,NM_001039590,NM_001039591,NM_001067,NM_001077206,NM_001077207,NM_001077208,NM_001077261,NM_001077484,NM_001077493,NM_001077494,NM_001079812,NM_001080398,NM_001081640,NM_001098,NM_001098398,NM_001098534,NM_001110556,NM_001113347,NM_001113348,NM_001113349,NM_001113378,NM_001130438,NM_001130991,NM_001135243,NM_001142273,NM_001142274,N…	182	5
NM_004939	DDX1	rs13391772	NM_000249,NM_000292,NM_000520,NM_000528,NM_000701,NM_001007467,NM_001008938,NM_001039590,NM_001039591,NM_001042600,NM_001042603,NM_001067,NM_001077493,NM_001077494,NM_001080398,NM_001080453,NM_001081550,NM_001081640,NM_001098209,NM_001098398,NM_001101662,NM_001127320,NM_001130065,NM_001130438,NM_001131007,NM_001135243,NM_001135244,NM_001142864,NM_001146702,NM_001160233,NM_001160234,NM_001163285,N…	172	1
NM_018027	FRMD4A	rs1881578	NM_000170,NM_000292,NM_000296,NM_000414,NM_000520,NM_000887,NM_001001485,NM_001001486,NM_001002262,NM_001007467,NM_001009944,NM_001013838,NM_001042410,NM_001076552,NM_001079839,NM_001083953,NM_001098416,NM_001101662,NM_001113347,NM_001113348,NM_001113349,NM_001113378,NM_001127460,NM_001130112,NM_001130420,NM_001135943,NM_001135944,NM_001142273,NM_001142274,NM_001165962,NM_001166279,NM_001167604,N…	167	1
NM_004990	MARS	rs2127318,rs7964074	NM_000061,NM_000937,NM_001001998,NM_001006658,NM_001010855,NM_001024937,NM_001037332,NM_001037333,NM_001039590,NM_001039591,NM_001040118,NM_001042603,NM_001067,NM_001080398,NM_001080453,NM_001081640,NM_001096,NM_001098398,NM_001098416,NM_001098534,NM_001101662,NM_001110556,NM_001126131,NM_001128617,NM_001128852,NM_001128853,NM_001128854,NM_001130438,NM_001135190,NM_001135243,NM_001135244,NM_00114…	139	2
NM_001083953	THADA	rs6705304	NM_000059,NM_000445,NM_001008938,NM_001031734,NM_001039590,NM_001039591,NM_001040424,NM_001067,NM_001077351,NM_001080398,NM_001080495,NM_001081640,NM_001105538,NM_001130069,NM_001136191,NM_001142864,NM_001143852,NM_001145860,NM_001145861,NM_001163034,NM_001190481,NM_001197293,NM_001220765,NM_001220766,NM_001220767,NM_001220768,NM_001220769,NM_001220770,NM_001220771,NM_001220773,NM_001220774,NM_00…	128	1
NM_022065	THADA	rs6705304	NM_000059,NM_000445,NM_001008938,NM_001031734,NM_001039590,NM_001039591,NM_001040424,NM_001067,NM_001077351,NM_001080398,NM_001080495,NM_001081640,NM_001105538,NM_001130069,NM_001136191,NM_001142864,NM_001143852,NM_001145860,NM_001145861,NM_001163034,NM_001190481,NM_001197293,NM_001220765,NM_001220766,NM_001220767,NM_001220768,NM_001220769,NM_001220770,NM_001220771,NM_001220773,NM_001220774,NM_00…	128	1
NM_001145444	SFRS15	rs16988471,rs16988472	NM_000158,NM_000553,NM_000876,NM_001003407,NM_001003408,NM_001008938,NM_001039590,NM_001039591,NM_001042494,NM_001042495,NM_001042496,NM_001042497,NM_001068,NM_001079846,NM_001081640,NM_001085458,NM_001085459,NM_001085460,NM_001085461,NM_001085462,NM_001085463,NM_001085464,NM_001085465,NM_001085466,NM_001085467,NM_001085468,NM_001085469,NM_001098424,NM_001105529,NM_001110556,NM_001122964,NM_00114…	122	2
NM_001145445	SFRS15	rs16988471,rs16988472	NM_000158,NM_000553,NM_000876,NM_001003407,NM_001003408,NM_001008938,NM_001039590,NM_001039591,NM_001042494,NM_001042495,NM_001042496,NM_001042497,NM_001068,NM_001079846,NM_001081640,NM_001085458,NM_001085459,NM_001085460,NM_001085461,NM_001085462,NM_001085463,NM_001085464,NM_001085465,NM_001085466,NM_001085467,NM_001085468,NM_001085469,NM_001098424,NM_001105529,NM_001110556,NM_001122964,NM_00114…	122	2
NM_020706	SFRS15	rs16988471,rs16988472	NM_000158,NM_000553,NM_000876,NM_001003407,NM_001003408,NM_001008938,NM_001039590,NM_001039591,NM_001042494,NM_001042495,NM_001042496,NM_001042497,NM_001068,NM_001079846,NM_001081640,NM_001085458,NM_001085459,NM_001085460,NM_001085461,NM_001085462,NM_001085463,NM_001085464,NM_001085465,NM_001085466,NM_001085467,NM_001085468,NM_001085469,NM_001098424,NM_001105529,NM_001110556,NM_001122964,NM_00114…	122	2
NM_005124	NUP153	rs7770657	NM_000356,NM_000528,NM_000548,NM_001001998,NM_001039590,NM_001039591,NM_001042603,NM_001067,NM_001077183,NM_001077206,NM_001077207,NM_001077208,NM_001077493,NM_001077494,NM_001080398,NM_001080950,NM_001098398,NM_001098534,NM_001114382,NM_001127320,NM_001130065,NM_001130438,NM_001131007,NM_001135243,NM_001135244,NM_001135245,NM_001145415,NM_001168370,NM_001173498,NM_001184976,NM_001191049,NM_00119…	118	1
NM_003798	CTNNAL1	rs10979638	NM_000051,NM_000267,NM_000585,NM_001003809,NM_001013841,NM_001024218,NM_001042384,NM_001042492,NM_001099280,NM_001099281,NM_001105515,NM_001109662,NM_001143835,NM_001146114,NM_001146115,NM_001146116,NM_001160227,NM_001161619,NM_001166691,NM_001167985,NM_001167986,NM_001167987,NM_001177515,NM_001242761,NM_001242762,NM_001242763,NM_001242766,NM_001429,NM_001991,NM_002224,NM_002560,NM_003318,NM_0039…	112	1
NM_001199579	SUN2	rs5750678	NM_000516,NM_000528,NM_000701,NM_001008800,NM_001037332,NM_001037333,NM_001042355,NM_001042412,NM_001042559,NM_001077261,NM_001077488,NM_001098209,NM_001098210,NM_001110556,NM_001113182,NM_001113491,NM_001113492,NM_001113493,NM_001113494,NM_001113495,NM_001113496,NM_001128911,NM_001135771,NM_001137673,NM_001143995,NM_001155,NM_001160233,NM_001160234,NM_001163285,NM_001163286,NM_001166159,NM_00116…	108	1
NM_001199580	SUN2	rs5750678	NM_000516,NM_000528,NM_000701,NM_001008800,NM_001037332,NM_001037333,NM_001042355,NM_001042412,NM_001042559,NM_001077261,NM_001077488,NM_001098209,NM_001098210,NM_001110556,NM_001113182,NM_001113491,NM_001113492,NM_001113493,NM_001113494,NM_001113495,NM_001113496,NM_001128911,NM_001135771,NM_001137673,NM_001143995,NM_001155,NM_001160233,NM_001160234,NM_001163285,NM_001163286,NM_001166159,NM_00116…	108	1
NM_015374	SUN2	rs5750678	NM_000516,NM_000528,NM_000701,NM_001008800,NM_001037332,NM_001037333,NM_001042355,NM_001042412,NM_001042559,NM_001077261,NM_001077488,NM_001098209,NM_001098210,NM_001110556,NM_001113182,NM_001113491,NM_001113492,NM_001113493,NM_001113494,NM_001113495,NM_001113496,NM_001128911,NM_001135771,NM_001137673,NM_001143995,NM_001155,NM_001160233,NM_001160234,NM_001163285,NM_001163286,NM_001166159,NM_00116…	108	1
NM_001113378	FANCI	rs11073855,rs8036314	NM_000052,NM_000356,NM_000528,NM_000701,NM_000937,NM_001008938,NM_001039590,NM_001039591,NM_001077206,NM_001077207,NM_001077208,NM_001077261,NM_001080398,NM_001080453,NM_001081640,NM_001096,NM_001098398,NM_001105538,NM_001110556,NM_001111020,NM_001130438,NM_001130824,NM_001130825,NM_001135243,NM_001135244,NM_001135245,NM_001135771,NM_001142864,NM_001159587,NM_001159588,NM_001160233,NM_001160234,N…	105	2
NM_018193	FANCI	rs11073855,rs8036314	NM_000052,NM_000356,NM_000528,NM_000701,NM_000937,NM_001008938,NM_001039590,NM_001039591,NM_001077206,NM_001077207,NM_001077208,NM_001077261,NM_001080398,NM_001080453,NM_001081640,NM_001096,NM_001098398,NM_001105538,NM_001110556,NM_001111020,NM_001130438,NM_001130824,NM_001130825,NM_001135243,NM_001135244,NM_001135245,NM_001135771,NM_001142864,NM_001159587,NM_001159588,NM_001160233,NM_001160234,N…	105	2
NM_015187	SEL1L3	rs6837515	NM_000356,NM_001001998,NM_001007467,NM_001008938,NM_001013838,NM_001025091,NM_001067,NM_001077489,NM_001080398,NM_001081550,NM_001090,NM_001098534,NM_001113378,NM_001128844,NM_001128845,NM_001128846,NM_001128847,NM_001128848,NM_001128849,NM_001130438,NM_001131007,NM_001135243,NM_001135244,NM_001135245,NM_001143885,NM_001143886,NM_001144030,NM_001163735,NM_001167604,NM_001173463,NM_001173464,NM_00…	100	1
NM_001001485	ATP2C1	rs13071760	NM_000292,NM_000489,NM_001002800,NM_001007467,NM_001013703,NM_001025091,NM_001030006,NM_001031732,NM_001098416,NM_001098511,NM_001100399,NM_001128217,NM_001128617,NM_001130528,NM_001130823,NM_001142650,NM_001168370,NM_001173463,NM_001173464,NM_001173465,NM_001184985,NM_001190440,NM_001194937,NM_001194938,NM_001197104,NM_001198916,NM_001199292,NM_001242361,NM_001271,NM_001282,NM_001379,NM_002227,N…	94	1
NM_001199183	ATP2C1	rs13071760	NM_000292,NM_000489,NM_001002800,NM_001007467,NM_001013703,NM_001025091,NM_001030006,NM_001031732,NM_001098416,NM_001098511,NM_001100399,NM_001128217,NM_001128617,NM_001130528,NM_001130823,NM_001142650,NM_001168370,NM_001173463,NM_001173464,NM_001173465,NM_001184985,NM_001190440,NM_001194937,NM_001194938,NM_001197104,NM_001198916,NM_001199292,NM_001242361,NM_001271,NM_001282,NM_001379,NM_002227,N…	94	1
NM_000109	DMD	rs12391433	NM_000876,NM_001008564,NM_001037332,NM_001037333,NM_001042603,NM_001077206,NM_001077207,NM_001077208,NM_001080398,NM_001130065,NM_001130438,NM_001131007,NM_001135597,NM_001144030,NM_001145415,NM_001161560,NM_001161561,NM_001161562,NM_001161563,NM_001161564,NM_001161565,NM_001161566,NM_001164213,NM_001170629,NM_001184976,NM_001190440,NM_001191049,NM_001195532,NM_001198759,NM_001198760,NM_001199378…	88	1
NM_004006	DMD	rs12391433	NM_000876,NM_001008564,NM_001037332,NM_001037333,NM_001042603,NM_001077206,NM_001077207,NM_001077208,NM_001080398,NM_001130065,NM_001130438,NM_001131007,NM_001135597,NM_001144030,NM_001145415,NM_001161560,NM_001161561,NM_001161562,NM_001161563,NM_001161564,NM_001161565,NM_001161566,NM_001164213,NM_001170629,NM_001184976,NM_001190440,NM_001191049,NM_001195532,NM_001198759,NM_001198760,NM_001199378…	88	1
NM_004007	DMD	rs12391433	NM_000876,NM_001008564,NM_001037332,NM_001037333,NM_001042603,NM_001077206,NM_001077207,NM_001077208,NM_001080398,NM_001130065,NM_001130438,NM_001131007,NM_001135597,NM_001144030,NM_001145415,NM_001161560,NM_001161561,NM_001161562,NM_001161563,NM_001161564,NM_001161565,NM_001161566,NM_001164213,NM_001170629,NM_001184976,NM_001190440,NM_001191049,NM_001195532,NM_001198759,NM_001198760,NM_001199378…	88	1
NM_004009	DMD	rs12391433	NM_000876,NM_001008564,NM_001037332,NM_001037333,NM_001042603,NM_001077206,NM_001077207,NM_001077208,NM_001080398,NM_001130065,NM_001130438,NM_001131007,NM_001135597,NM_001144030,NM_001145415,NM_001161560,NM_001161561,NM_001161562,NM_001161563,NM_001161564,NM_001161565,NM_001161566,NM_001164213,NM_001170629,NM_001184976,NM_001190440,NM_001191049,NM_001195532,NM_001198759,NM_001198760,NM_001199378…	88	1
NM_004010	DMD	rs12391433	NM_000876,NM_001008564,NM_001037332,NM_001037333,NM_001042603,NM_001077206,NM_001077207,NM_001077208,NM_001080398,NM_001130065,NM_001130438,NM_001131007,NM_001135597,NM_001144030,NM_001145415,NM_001161560,NM_001161561,NM_001161562,NM_001161563,NM_001161564,NM_001161565,NM_001161566,NM_001164213,NM_001170629,NM_001184976,NM_001190440,NM_001191049,NM_001195532,NM_001198759,NM_001198760,NM_001199378…	88	1
NM_004011	DMD	rs12391433	NM_000876,NM_001008564,NM_001037332,NM_001037333,NM_001042603,NM_001077206,NM_001077207,NM_001077208,NM_001080398,NM_001130065,NM_001130438,NM_001131007,NM_001135597,NM_001144030,NM_001145415,NM_001161560,NM_001161561,NM_001161562,NM_001161563,NM_001161564,NM_001161565,NM_001161566,NM_001164213,NM_001170629,NM_001184976,NM_001190440,NM_001191049,NM_001195532,NM_001198759,NM_001198760,NM_001199378…	88	1
NM_004012	DMD	rs12391433	NM_000876,NM_001008564,NM_001037332,NM_001037333,NM_001042603,NM_001077206,NM_001077207,NM_001077208,NM_001080398,NM_001130065,NM_001130438,NM_001131007,NM_001135597,NM_001144030,NM_001145415,NM_001161560,NM_001161561,NM_001161562,NM_001161563,NM_001161564,NM_001161565,NM_001161566,NM_001164213,NM_001170629,NM_001184976,NM_001190440,NM_001191049,NM_001195532,NM_001198759,NM_001198760,NM_001199378…	88	1
NM_004013	DMD	rs12391433	NM_000876,NM_001008564,NM_001037332,NM_001037333,NM_001042603,NM_001077206,NM_001077207,NM_001077208,NM_001080398,NM_001130065,NM_001130438,NM_001131007,NM_001135597,NM_001144030,NM_001145415,NM_001161560,NM_001161561,NM_001161562,NM_001161563,NM_001161564,NM_001161565,NM_001161566,NM_001164213,NM_001170629,NM_001184976,NM_001190440,NM_001191049,NM_001195532,NM_001198759,NM_001198760,NM_001199378…	88	1
NM_004014	DMD	rs12391433	NM_000876,NM_001008564,NM_001037332,NM_001037333,NM_001042603,NM_001077206,NM_001077207,NM_001077208,NM_001080398,NM_001130065,NM_001130438,NM_001131007,NM_001135597,NM_001144030,NM_001145415,NM_001161560,NM_001161561,NM_001161562,NM_001161563,NM_001161564,NM_001161565,NM_001161566,NM_001164213,NM_001170629,NM_001184976,NM_001190440,NM_001191049,NM_001195532,NM_001198759,NM_001198760,NM_001199378…	88	1
NM_004015	DMD	rs12391433	NM_000876,NM_001008564,NM_001037332,NM_001037333,NM_001042603,NM_001077206,NM_001077207,NM_001077208,NM_001080398,NM_001130065,NM_001130438,NM_001131007,NM_001135597,NM_001144030,NM_001145415,NM_001161560,NM_001161561,NM_001161562,NM_001161563,NM_001161564,NM_001161565,NM_001161566,NM_001164213,NM_001170629,NM_001184976,NM_001190440,NM_001191049,NM_001195532,NM_001198759,NM_001198760,NM_001199378…	88	1
NM_004016	DMD	rs12391433	NM_000876,NM_001008564,NM_001037332,NM_001037333,NM_001042603,NM_001077206,NM_001077207,NM_001077208,NM_001080398,NM_001130065,NM_001130438,NM_001131007,NM_001135597,NM_001144030,NM_001145415,NM_001161560,NM_001161561,NM_001161562,NM_001161563,NM_001161564,NM_001161565,NM_001161566,NM_001164213,NM_001170629,NM_001184976,NM_001190440,NM_001191049,NM_001195532,NM_001198759,NM_001198760,NM_001199378…	88	1
NM_004017	DMD	rs12391433	NM_000876,NM_001008564,NM_001037332,NM_001037333,NM_001042603,NM_001077206,NM_001077207,NM_001077208,NM_001080398,NM_001130065,NM_001130438,NM_001131007,NM_001135597,NM_001144030,NM_001145415,NM_001161560,NM_001161561,NM_001161562,NM_001161563,NM_001161564,NM_001161565,NM_001161566,NM_001164213,NM_001170629,NM_001184976,NM_001190440,NM_001191049,NM_001195532,NM_001198759,NM_001198760,NM_001199378…	88	1
NM_004018	DMD	rs12391433	NM_000876,NM_001008564,NM_001037332,NM_001037333,NM_001042603,NM_001077206,NM_001077207,NM_001077208,NM_001080398,NM_001130065,NM_001130438,NM_001131007,NM_001135597,NM_001144030,NM_001145415,NM_001161560,NM_001161561,NM_001161562,NM_001161563,NM_001161564,NM_001161565,NM_001161566,NM_001164213,NM_001170629,NM_001184976,NM_001190440,NM_001191049,NM_001195532,NM_001198759,NM_001198760,NM_001199378…	88	1
NM_004020	DMD	rs12391433	NM_000876,NM_001008564,NM_001037332,NM_001037333,NM_001042603,NM_001077206,NM_001077207,NM_001077208,NM_001080398,NM_001130065,NM_001130438,NM_001131007,NM_001135597,NM_001144030,NM_001145415,NM_001161560,NM_001161561,NM_001161562,NM_001161563,NM_001161564,NM_001161565,NM_001161566,NM_001164213,NM_001170629,NM_001184976,NM_001190440,NM_001191049,NM_001195532,NM_001198759,NM_001198760,NM_001199378…	88	1
NM_004021	DMD	rs12391433	NM_000876,NM_001008564,NM_001037332,NM_001037333,NM_001042603,NM_001077206,NM_001077207,NM_001077208,NM_001080398,NM_001130065,NM_001130438,NM_001131007,NM_001135597,NM_001144030,NM_001145415,NM_001161560,NM_001161561,NM_001161562,NM_001161563,NM_001161564,NM_001161565,NM_001161566,NM_001164213,NM_001170629,NM_001184976,NM_001190440,NM_001191049,NM_001195532,NM_001198759,NM_001198760,NM_001199378…	88	1
NM_004022	DMD	rs12391433	NM_000876,NM_001008564,NM_001037332,NM_001037333,NM_001042603,NM_001077206,NM_001077207,NM_001077208,NM_001080398,NM_001130065,NM_001130438,NM_001131007,NM_001135597,NM_001144030,NM_001145415,NM_001161560,NM_001161561,NM_001161562,NM_001161563,NM_001161564,NM_001161565,NM_001161566,NM_001164213,NM_001170629,NM_001184976,NM_001190440,NM_001191049,NM_001195532,NM_001198759,NM_001198760,NM_001199378…	88	1
NM_004023	DMD	rs12391433	NM_000876,NM_001008564,NM_001037332,NM_001037333,NM_001042603,NM_001077206,NM_001077207,NM_001077208,NM_001080398,NM_001130065,NM_001130438,NM_001131007,NM_001135597,NM_001144030,NM_001145415,NM_001161560,NM_001161561,NM_001161562,NM_001161563,NM_001161564,NM_001161565,NM_001161566,NM_001164213,NM_001170629,NM_001184976,NM_001190440,NM_001191049,NM_001195532,NM_001198759,NM_001198760,NM_001199378…	88	1
NM_001105529	ATP8A1	rs16854691,rs6811806	NM_000037,NM_000051,NM_000254,NM_000721,NM_000876,NM_000944,NM_001011649,NM_001011658,NM_001039590,NM_001039591,NM_001042517,NM_001067,NM_001079521,NM_001079522,NM_001081640,NM_001130438,NM_001130691,NM_001130692,NM_001130723,NM_001134830,NM_001134831,NM_001134832,NM_001142446,NM_001145443,NM_001159587,NM_001159588,NM_001160033,NM_001195532,NM_001199282,NM_001205293,NM_001205294,NM_003127,NM_0032…	80	2
NM_004946	DOCK2	rs17670092,rs2270899,rs259894,rs261627,rs261633,rs6884677,rs6890267	NM_001008938,NM_001039590,NM_001040157,NM_001067,NM_001077206,NM_001077207,NM_001077208,NM_001077261,NM_001081550,NM_001081640,NM_001130438,NM_001135597,NM_001155,NM_001168335,NM_001190440,NM_001191049,NM_001193544,NM_001194946,NM_001194947,NM_001195532,NM_001199037,NM_001199038,NM_001199039,NM_001199281,NM_001199282,NM_001201429,NM_001206654,NM_001273,NM_001376,NM_001429,NM_002111,NM_002224,NM_0…	80	7
NM_001040118	ARAP1	rs7944113	NM_001001740,NM_001007467,NM_001008938,NM_001013703,NM_001067,NM_001078645,NM_001080398,NM_001081640,NM_001098426,NM_001100399,NM_001102402,NM_001113378,NM_001126131,NM_001164317,NM_001164318,NM_001164319,NM_001168370,NM_001184976,NM_001190438,NM_001190440,NM_001195141,NM_001202438,NM_001376,NM_001457,NM_001640,NM_002224,NM_002265,NM_002661,NM_002693,NM_002807,NM_003150,NM_003470,NM_003592,NM_003…	78	1
NM_001135190	ARAP1	rs7944113	NM_001001740,NM_001007467,NM_001008938,NM_001013703,NM_001067,NM_001078645,NM_001080398,NM_001081640,NM_001098426,NM_001100399,NM_001102402,NM_001113378,NM_001126131,NM_001164317,NM_001164318,NM_001164319,NM_001168370,NM_001184976,NM_001190438,NM_001190440,NM_001195141,NM_001202438,NM_001376,NM_001457,NM_001640,NM_002224,NM_002265,NM_002661,NM_002693,NM_002807,NM_003150,NM_003470,NM_003592,NM_003…	78	1
NM_015242	ARAP1	rs7944113	NM_001001740,NM_001007467,NM_001008938,NM_001013703,NM_001067,NM_001078645,NM_001080398,NM_001081640,NM_001098426,NM_001100399,NM_001102402,NM_001113378,NM_001126131,NM_001164317,NM_001164318,NM_001164319,NM_001168370,NM_001184976,NM_001190438,NM_001190440,NM_001195141,NM_001202438,NM_001376,NM_001457,NM_001640,NM_002224,NM_002265,NM_002661,NM_002693,NM_002807,NM_003150,NM_003470,NM_003592,NM_003…	78	1
NM_001040624	NCALD	rs1264866,rs1264931,rs479742,rs510524,rs513159	NM_000937,NM_001039590,NM_001039591,NM_001042603,NM_001067,NM_001068,NM_001080398,NM_001081640,NM_001110556,NM_001130438,NM_001135040,NM_001135041,NM_001142273,NM_001142274,NM_001163484,NM_001184976,NM_001190836,NM_001195532,NM_001199281,NM_001199282,NM_001201429,NM_001207051,NM_001273,NM_001376,NM_001456,NM_001943,NM_002111,NM_002161,NM_003105,NM_003127,NM_003128,NM_003334,NM_003870,NM_004341,NM…	71	5
NM_001040626	NCALD	rs1264866,rs1264931,rs479742,rs510524,rs513159	NM_000937,NM_001039590,NM_001039591,NM_001042603,NM_001067,NM_001068,NM_001080398,NM_001081640,NM_001110556,NM_001130438,NM_001135040,NM_001135041,NM_001142273,NM_001142274,NM_001163484,NM_001184976,NM_001190836,NM_001195532,NM_001199281,NM_001199282,NM_001201429,NM_001207051,NM_001273,NM_001376,NM_001456,NM_001943,NM_002111,NM_002161,NM_003105,NM_003127,NM_003128,NM_003334,NM_003870,NM_004341,NM…	71	5
NM_003347	UBE2L3	rs11089629,rs11089637	NM_000937,NM_001001486,NM_001008938,NM_001039590,NM_001039591,NM_001081640,NM_001099952,NM_001105529,NM_001110556,NM_001130081,NM_001164317,NM_001164318,NM_001164319,NM_001168272,NM_001172435,NM_001195573,NM_001199281,NM_001201429,NM_001271,NM_001457,NM_002222,NM_002224,NM_002662,NM_003496,NM_004523,NM_004938,NM_005121,NM_005845,NM_006044,NM_006095,NM_006598,NM_006904,NM_007368,NM_012233,NM_01229…	67	2
NR_028436	UBE2L3	rs11089629,rs11089637	NM_000937,NM_001001486,NM_001008938,NM_001039590,NM_001039591,NM_001081640,NM_001099952,NM_001105529,NM_001110556,NM_001130081,NM_001164317,NM_001164318,NM_001164319,NM_001168272,NM_001172435,NM_001195573,NM_001199281,NM_001201429,NM_001271,NM_001457,NM_002222,NM_002224,NM_002662,NM_003496,NM_004523,NM_004938,NM_005121,NM_005845,NM_006044,NM_006095,NM_006598,NM_006904,NM_007368,NM_012233,NM_01229…	67	2
NM_004288	CYTIP	rs2123992	NM_000516,NM_000528,NM_001006658,NM_001008800,NM_001037333,NM_001040118,NM_001042600,NM_001080398,NM_001098534,NM_001113182,NM_001135190,NM_001155,NM_001166159,NM_001184976,NM_001190440,NM_001193544,NM_001194946,NM_001194947,NM_001199455,NM_001199456,NM_001199697,NM_001199698,NM_001242361,NM_001376,NM_001640,NM_001715,NM_001877,NM_002018,NM_002161,NM_003753,NM_004550,NM_004639,NM_004953,NM_005104…	64	1
NM_000876	IGF2R	rs1003737,rs3798197,rs3798201,rs6916076,rs6920141,rs7755435,rs9346806,rs9457801	NM_000489,NM_000937,NM_000968,NM_001008938,NM_001037332,NM_001037333,NM_001039590,NM_001039591,NM_001042603,NM_001068,NM_001080398,NM_001101662,NM_001130438,NM_001131007,NM_001144030,NM_001144061,NM_001144062,NM_001184976,NM_001190440,NM_001195532,NM_001199282,NM_001242893,NM_001271,NM_001273,NM_001376,NM_002661,NM_002836,NM_003127,NM_004238,NM_004446,NM_004766,NM_006152,NM_006197,NM_006311,NM_00…	61	8
NM_001081640	PRKDC	rs4873772	NM_000548,NM_001006665,NM_001007467,NM_001008938,NM_001013838,NM_001040118,NM_001042603,NM_001067,NM_001077183,NM_001080453,NM_001113378,NM_001114382,NM_001130438,NM_001131007,NM_001135190,NM_001145415,NM_001184976,NM_001195532,NM_001199378,NM_001242875,NM_001242878,NM_001242906,NM_001345,NM_001376,NM_002111,NM_003105,NM_003127,NM_003291,NM_005120,NM_005337,NM_006715,NM_012112,NM_014014,NM_014611…	60	1
NM_006904	PRKDC	rs4873772	NM_000548,NM_001006665,NM_001007467,NM_001008938,NM_001013838,NM_001040118,NM_001042603,NM_001067,NM_001077183,NM_001080453,NM_001113378,NM_001114382,NM_001130438,NM_001131007,NM_001135190,NM_001145415,NM_001184976,NM_001195532,NM_001199378,NM_001242875,NM_001242878,NM_001242906,NM_001345,NM_001376,NM_002111,NM_003105,NM_003127,NM_003291,NM_005120,NM_005337,NM_006715,NM_012112,NM_014014,NM_014611…	60	1
NM_015057	MYCBP2	rs7332869	NM_001040454,NM_001099952,NM_001105529,NM_001130438,NM_001134373,NM_001143819,NM_001143835,NM_001146116,NM_001164317,NM_001164318,NM_001164319,NM_001168272,NM_001190440,NM_001195144,NM_001195532,NM_001195573,NM_001207008,NM_001410,NM_001457,NM_002222,NM_002224,NM_002293,NM_002754,NM_003105,NM_003127,NM_004667,NM_004999,NM_005539,NM_006044,NM_006095,NM_007110,NM_007118,NM_012291,NM_014611,NM_01470…	59	1
NM_001163034	RPTOR	rs731452	NM_000051,NM_000175,NM_001008938,NM_001018088,NM_001039590,NM_001039591,NM_001077261,NM_001081640,NM_001110556,NM_001130438,NM_001145966,NM_001184722,NM_001195532,NM_001199282,NM_001206654,NM_001273,NM_001376,NM_001456,NM_002417,NM_003127,NM_003128,NM_003292,NM_003334,NM_003870,NM_006185,NM_006289,NM_006312,NM_006445,NM_006726,NM_006836,NM_006904,NM_012090,NM_014014,NM_014611,NM_014680,NM_014689,…	57	1
NM_020761	RPTOR	rs731452	NM_000051,NM_000175,NM_001008938,NM_001018088,NM_001039590,NM_001039591,NM_001077261,NM_001081640,NM_001110556,NM_001130438,NM_001145966,NM_001184722,NM_001195532,NM_001199282,NM_001206654,NM_001273,NM_001376,NM_001456,NM_002417,NM_003127,NM_003128,NM_003292,NM_003334,NM_003870,NM_006185,NM_006289,NM_006312,NM_006445,NM_006726,NM_006836,NM_006904,NM_012090,NM_014014,NM_014611,NM_014680,NM_014689,…	57	1
NM_015030	FRYL	rs17472127	NM_001042749,NM_001042750,NM_001081640,NM_001099952,NM_001143835,NM_001145335,NM_001160210,NM_001168272,NM_001185039,NM_001195573,NM_001199282,NM_001693,NM_001813,NM_002222,NM_002224,NM_003496,NM_003626,NM_003798,NM_003909,NM_004035,NM_005845,NM_006165,NM_006421,NM_006726,NM_006904,NM_007110,NM_007368,NM_012090,NM_014251,NM_014709,NM_015057,NM_015180,NM_015284,NM_015295,NM_015382,NM_015409,NM_015…	51	1
NM_001184976	NCKAP1L	rs10783630,rs10876561,rs4759089,rs7955104,rs7974201	NM_001007467,NM_001008938,NM_001039590,NM_001039591,NM_001040610,NM_001067,NM_001080398,NM_001160234,NM_001164317,NM_001164318,NM_001164319,NM_001199282,NM_001273,NM_001376,NM_001457,NM_001605,NM_002473,NM_003105,NM_003750,NM_003922,NM_004946,NM_004953,NM_004964,NM_005687,NM_006185,NM_006197,NM_006726,NM_006845,NM_012426,NM_014003,NM_014390,NM_014680,NM_014708,NM_014756,NM_014775,NM_015172,NM_015…	50	5
NM_005337	NCKAP1L	rs10783630,rs10876561,rs4759089,rs7955104,rs7974201	NM_001007467,NM_001008938,NM_001039590,NM_001039591,NM_001040610,NM_001067,NM_001080398,NM_001160234,NM_001164317,NM_001164318,NM_001164319,NM_001199282,NM_001273,NM_001376,NM_001457,NM_001605,NM_002473,NM_003105,NM_003750,NM_003922,NM_004946,NM_004953,NM_004964,NM_005687,NM_006185,NM_006197,NM_006726,NM_006845,NM_012426,NM_014003,NM_014390,NM_014680,NM_014708,NM_014756,NM_014775,NM_015172,NM_015…	50	5
NM_005915	MCM6	rs2874874	NM_001081640,NM_001114094,NM_001122842,NM_001130438,NM_001155,NM_001163285,NM_001167604,NM_001190440,NM_001195532,NM_001199619,NM_001199620,NM_001199621,NM_001376,NM_001619,NM_001640,NM_002018,NM_002626,NM_002660,NM_003105,NM_003127,NM_003334,NM_003870,NM_004104,NM_005051,NM_005243,NM_005993,NM_006289,NM_006311,NM_006904,NM_012433,NM_013314,NM_013986,NM_014014,NM_014680,NM_015057,NM_015172,NM_015…	50	1
NM_000135	FANCA	rs11076626,rs12102297,rs4785722	NM_001007467,NM_001039590,NM_001039591,NM_001040000,NM_001080398,NM_001081550,NM_001101662,NM_001131007,NM_001166279,NM_001173463,NM_001173464,NM_001173465,NM_001190440,NM_001197104,NM_001207008,NM_001242361,NM_001271,NM_002525,NM_003922,NM_004284,NM_005406,NM_005646,NM_005933,NM_006311,NM_006947,NM_014611,NM_014708,NM_014756,NM_014775,NM_015057,NM_015172,NM_015175,NM_015196,NM_015255,NM_015348,N…	42	3
NM_133259	LRPPRC	rs10203839	NM_001001998,NM_001007467,NM_001013838,NM_001067,NM_001077199,NM_001077206,NM_001077207,NM_001077208,NM_001081550,NM_001111077,NM_001185099,NM_001185101,NM_001190440,NM_001191049,NM_001198793,NM_001273,NM_001771,NM_002265,NM_002473,NM_002685,NM_003070,NM_003170,NM_003750,NM_005120,NM_005646,NM_005777,NM_006311,NM_006715,NM_014775,NM_014933,NM_015172,NM_015175,NM_015904,NM_016211,NM_016292,NM_0207…	41	1
NM_006197	PCM1	rs13252385,rs415226,rs426498,rs438818	NM_001013703,NM_001025091,NM_001077488,NM_001077489,NM_001090,NM_001128844,NM_001128845,NM_001128846,NM_001128847,NM_001128848,NM_001128849,NM_001130823,NM_001184976,NM_001190440,NM_001198759,NM_001379,NM_001618,NM_002349,NM_002444,NM_003070,NM_003072,NM_003286,NM_003291,NM_003750,NM_003922,NM_005337,NM_005445,NM_005813,NM_006311,NM_006469,NM_013449,NM_015172,NM_015904,NM_017747,NM_017780,NM_0206…	38	4
NM_000944	PPP3CA	rs2732519	NM_001042603,NM_001048195,NM_001083961,NM_001105214,NM_001184,NM_001184785,NM_001184786,NM_001184787,NM_001184788,NM_001184789,NM_001184790,NM_001184791,NM_001184792,NM_001184793,NM_001184794,NM_001198777,NM_001198778,NM_001198779,NM_001520,NM_003591,NM_004999,NM_005964,NM_007027,NM_007315,NM_014366,NM_014689,NM_015112,NM_015909,NM_017944,NM_018183,NM_019619,NM_033071,NM_139266,NM_173636,NM_18296…	36	1
NM_001130691	PPP3CA	rs2732519	NM_001042603,NM_001048195,NM_001083961,NM_001105214,NM_001184,NM_001184785,NM_001184786,NM_001184787,NM_001184788,NM_001184789,NM_001184790,NM_001184791,NM_001184792,NM_001184793,NM_001184794,NM_001198777,NM_001198778,NM_001198779,NM_001520,NM_003591,NM_004999,NM_005964,NM_007027,NM_007315,NM_014366,NM_014689,NM_015112,NM_015909,NM_017944,NM_018183,NM_019619,NM_033071,NM_139266,NM_173636,NM_18296…	36	1
NM_015909	NBAS	rs6732271	NM_000938,NM_001008938,NM_001039590,NM_001039591,NM_001042603,NM_001080398,NM_001101662,NM_001130438,NM_001135244,NM_001184976,NM_001194946,NM_001194947,NM_001195141,NM_001195532,NM_001242361,NM_001273,NM_001376,NM_002161,NM_002525,NM_003127,NM_004238,NM_004953,NM_005337,NM_006289,NM_013417,NM_014680,NM_014756,NM_015268,NM_018072,NM_020117,NM_020461,NM_031407,NM_182917,NM_198241,NM_198242,NM_1982…	36	1
NM_001001894	TTC3	rs11702020,rs8127206	NM_001039590,NM_001039591,NM_001067,NM_001080398,NM_001081640,NM_001099412,NM_001099413,NM_001139466,NM_001139467,NM_001139468,NM_001199282,NM_001273,NM_002161,NM_003870,NM_004523,NM_004567,NM_005647,NM_006390,NM_006445,NM_006726,NM_006766,NM_006904,NM_013417,NM_014709,NM_015135,NM_015194,NM_015348,NM_015354,NM_015909,NM_017672,NM_024524,NM_032373,NM_133433,NM_203346	34	2
NM_003316	TTC3	rs11702020,rs8127206	NM_001039590,NM_001039591,NM_001067,NM_001080398,NM_001081640,NM_001099412,NM_001099413,NM_001139466,NM_001139467,NM_001139468,NM_001199282,NM_001273,NM_002161,NM_003870,NM_004523,NM_004567,NM_005647,NM_006390,NM_006445,NM_006726,NM_006766,NM_006904,NM_013417,NM_014709,NM_015135,NM_015194,NM_015348,NM_015354,NM_015909,NM_017672,NM_024524,NM_032373,NM_133433,NM_203346	34	2
NM_004793	LONP1	rs945828	NM_001042600,NM_001077493,NM_001077494,NM_001080398,NM_001101662,NM_001130140,NM_001155,NM_001160227,NM_001164317,NM_001164318,NM_001164319,NM_001184976,NM_001193544,NM_001242361,NM_001376,NM_001457,NM_001715,NM_002156,NM_002502,NM_002525,NM_005337,NM_006197,NM_007181,NM_007315,NM_012469,NM_014680,NM_014689,NM_015909,NM_022350,NM_025137,NM_133259,NM_139266	32	1
NM_001042604	XRN1	rs11708870,rs11711164,rs11719737	NM_001081640,NM_001164160,NM_001164161,NM_001164162,NM_001170414,NM_001170415,NM_001170416,NM_001170630,NM_001177663,NM_001177664,NM_001177665,NM_002224,NM_003496,NM_004817,NM_006540,NM_006904,NM_014709,NM_014877,NM_015092,NM_015113,NM_015180,NM_015268,NM_015285,NM_015548,NM_018151,NM_018312,NM_020920,NM_052834,NM_182914,NM_201629	30	3
NM_015213	DENND5A	rs11601229,rs11606969,rs9888257	NM_001098416,NM_001142273,NM_001142274,NM_001207051,NM_001376,NM_002473,NM_003070,NM_003922,NM_005120,NM_005631,NM_005845,NM_012090,NM_013285,NM_014611,NM_014689,NM_014832,NM_015057,NM_015135,NM_015221,NM_015282,NM_015401,NM_015904,NM_016252,NM_020765,NM_025113,NM_025164,NM_032168,NM_033274,NM_054027,NM_139045	30	3
NM_019001	XRN1	rs11708870,rs11711164,rs11719737	NM_001081640,NM_001164160,NM_001164161,NM_001164162,NM_001170414,NM_001170415,NM_001170416,NM_001170630,NM_001177663,NM_001177664,NM_001177665,NM_002224,NM_003496,NM_004817,NM_006540,NM_006904,NM_014709,NM_014877,NM_015092,NM_015113,NM_015180,NM_015268,NM_015285,NM_015548,NM_018151,NM_018312,NM_020920,NM_052834,NM_182914,NM_201629	30	3
NM_017794	KIAA1797	rs10122604	NM_001008938,NM_001039590,NM_001039591,NM_001067,NM_001080398,NM_001081640,NM_001130438,NM_001135243,NM_001135244,NM_001184976,NM_001190440,NM_001195141,NM_001195532,NM_003105,NM_003127,NM_003363,NM_004446,NM_005337,NM_006311,NM_006904,NM_014756,NM_015057,NM_015135,NM_015902,NM_017747,NM_031407,NM_133259,NM_199443	28	1
NM_004103	PTK2B	rs2241653	NM_001007467,NM_001042600,NM_001165962,NM_002473,NM_002691,NM_005337,NM_006461,NM_006893,NM_006929,NM_007181,NM_012426,NM_012433,NM_013448,NM_014748,NM_014775,NM_015135,NM_015172,NM_015187,NM_015258,NM_020461,NM_020765,NM_021141,NM_025113,NM_152713,NM_182648,NM_198889,NR_002798	27	1
NM_173174	PTK2B	rs2241653	NM_001007467,NM_001042600,NM_001165962,NM_002473,NM_002691,NM_005337,NM_006461,NM_006893,NM_006929,NM_007181,NM_012426,NM_012433,NM_013448,NM_014748,NM_014775,NM_015135,NM_015172,NM_015187,NM_015258,NM_020461,NM_020765,NM_021141,NM_025113,NM_152713,NM_182648,NM_198889,NR_002798	27	1
NM_173175	PTK2B	rs2241653	NM_001007467,NM_001042600,NM_001165962,NM_002473,NM_002691,NM_005337,NM_006461,NM_006893,NM_006929,NM_007181,NM_012426,NM_012433,NM_013448,NM_014748,NM_014775,NM_015135,NM_015172,NM_015187,NM_015258,NM_020461,NM_020765,NM_021141,NM_025113,NM_152713,NM_182648,NM_198889,NR_002798	27	1
NM_173176	PTK2B	rs2241653	NM_001007467,NM_001042600,NM_001165962,NM_002473,NM_002691,NM_005337,NM_006461,NM_006893,NM_006929,NM_007181,NM_012426,NM_012433,NM_013448,NM_014748,NM_014775,NM_015135,NM_015172,NM_015187,NM_015258,NM_020461,NM_020765,NM_021141,NM_025113,NM_152713,NM_182648,NM_198889,NR_002798	27	1
NR_037188		rs3787166,rs6058296,rs6060524	NM_001007553,NM_001079521,NM_001079522,NM_001130523,NM_001167856,NM_001242891,NM_001242892,NM_001242893,NM_002473,NM_002568,NM_003750,NM_007158,NM_013448,NM_014709,NM_018183,NM_018243,NM_024586,NM_148906,NM_148908,NM_148909,NM_152434,NM_182648,NM_182926	23	3
NM_152926	CPNE1	rs6058296,rs6060524	NM_001007553,NM_001079521,NM_001079522,NM_001130523,NM_001167856,NM_001242891,NM_001242892,NM_001242893,NM_002473,NM_002568,NM_007158,NM_013448,NM_018183,NM_018243,NM_024586,NM_148906,NM_148908,NM_148909,NM_152434,NM_182648,NM_182926	21	2
NM_152927	CPNE1	rs6058296,rs6060524	NM_001007553,NM_001079521,NM_001079522,NM_001130523,NM_001167856,NM_001242891,NM_001242892,NM_001242893,NM_002473,NM_002568,NM_007158,NM_013448,NM_018183,NM_018243,NM_024586,NM_148906,NM_148908,NM_148909,NM_152434,NM_182648,NM_182926	21	2
NM_001098534	BAT3	rs2261033	NM_001040118,NM_001080398,NM_001130438,NM_001135190,NM_001163285,NM_001184976,NM_001195532,NM_001376,NM_002018,NM_002161,NM_003127,NM_003470,NM_004953,NM_005243,NM_005337,NM_013417,NM_013986,NM_014149,NM_015175,NM_015242	20	1
NM_001198863	CPNE1	rs6060524	NM_001007553,NM_001079521,NM_001079522,NM_001130523,NM_001167856,NM_001242891,NM_001242892,NM_001242893,NM_002473,NM_002568,NM_007158,NM_013448,NM_018183,NM_024586,NM_148906,NM_148908,NM_148909,NM_152434,NM_182648,NM_182926	20	1
NM_001199697	BAG6	rs2261033	NM_001040118,NM_001080398,NM_001130438,NM_001135190,NM_001163285,NM_001184976,NM_001195532,NM_001376,NM_002018,NM_002161,NM_003127,NM_003470,NM_004953,NM_005243,NM_005337,NM_013417,NM_013986,NM_014149,NM_015175,NM_015242	20	1
NM_001199698	BAG6	rs2261033	NM_001040118,NM_001080398,NM_001130438,NM_001135190,NM_001163285,NM_001184976,NM_001195532,NM_001376,NM_002018,NM_002161,NM_003127,NM_003470,NM_004953,NM_005243,NM_005337,NM_013417,NM_013986,NM_014149,NM_015175,NM_015242	20	1
NM_003915	CPNE1	rs6060524	NM_001007553,NM_001079521,NM_001079522,NM_001130523,NM_001167856,NM_001242891,NM_001242892,NM_001242893,NM_002473,NM_002568,NM_007158,NM_013448,NM_018183,NM_024586,NM_148906,NM_148908,NM_148909,NM_152434,NM_182648,NM_182926	20	1
NM_004638	NA	rs2261033	NM_001040118,NM_001080398,NM_001130438,NM_001135190,NM_001163285,NM_001184976,NM_001195532,NM_001376,NM_002018,NM_002161,NM_003127,NM_003470,NM_004953,NM_005243,NM_005337,NM_013417,NM_013986,NM_014149,NM_015175,NM_015242	20	1
NM_004639	BAT3	rs2261033	NM_001040118,NM_001080398,NM_001130438,NM_001135190,NM_001163285,NM_001184976,NM_001195532,NM_001376,NM_002018,NM_002161,NM_003127,NM_003470,NM_004953,NM_005243,NM_005337,NM_013417,NM_013986,NM_014149,NM_015175,NM_015242	20	1
NM_080686	BAT2	rs2261033	NM_001040118,NM_001080398,NM_001130438,NM_001135190,NM_001163285,NM_001184976,NM_001195532,NM_001376,NM_002018,NM_002161,NM_003127,NM_003470,NM_004953,NM_005243,NM_005337,NM_013417,NM_013986,NM_014149,NM_015175,NM_015242	20	1
NM_080702	BAT3	rs2261033	NM_001040118,NM_001080398,NM_001130438,NM_001135190,NM_001163285,NM_001184976,NM_001195532,NM_001376,NM_002018,NM_002161,NM_003127,NM_003470,NM_004953,NM_005243,NM_005337,NM_013417,NM_013986,NM_014149,NM_015175,NM_015242	20	1
NM_080703	BAT3	rs2261033	NM_001040118,NM_001080398,NM_001130438,NM_001135190,NM_001163285,NM_001184976,NM_001195532,NM_001376,NM_002018,NM_002161,NM_003127,NM_003470,NM_004953,NM_005243,NM_005337,NM_013417,NM_013986,NM_014149,NM_015175,NM_015242	20	1
NM_152925	CPNE1	rs6060524	NM_001007553,NM_001079521,NM_001079522,NM_001130523,NM_001167856,NM_001242891,NM_001242892,NM_001242893,NM_002473,NM_002568,NM_007158,NM_013448,NM_018183,NM_024586,NM_148906,NM_148908,NM_148909,NM_152434,NM_182648,NM_182926	20	1
NM_152928	CPNE1	rs6060524	NM_001007553,NM_001079521,NM_001079522,NM_001130523,NM_001167856,NM_001242891,NM_001242892,NM_001242893,NM_002473,NM_002568,NM_007158,NM_013448,NM_018183,NM_024586,NM_148906,NM_148908,NM_148909,NM_152434,NM_182648,NM_182926	20	1
NM_015135	NUP205	rs10224307,rs10260691,rs10271506,rs6972359	NM_001130081,NM_001164317,NM_001164318,NM_001164319,NM_001457,NM_002224,NM_002662,NM_003292,NM_006197,NM_006598,NM_006836,NM_014611,NM_015057,NM_015180,NM_015902,NM_016441,NM_020765,NM_031407,NM_182914	19	4
NM_006095	ATP8A1	rs16854691	NM_000051,NM_000254,NM_000876,NM_001039590,NM_001039591,NM_001130438,NM_001130723,NM_001145443,NM_001195532,NM_001199282,NM_003127,NM_004566,NM_007118,NM_020210,NM_020774,NM_020945,NM_022827,NM_194449	18	1
NM_023015	INTS3	rs10752613	NM_001009996,NM_001173463,NM_001173464,NM_001173465,NM_001190440,NM_003922,NM_006311,NM_007110,NM_012433,NM_014611,NM_015057,NM_015904,NM_016252,NM_017641,NM_020765	15	1
NM_001194946	EIF4G1	rs9839000	NM_001098398,NM_001144030,NM_001184976,NM_001190440,NM_001376,NM_002661,NM_005337,NM_006197,NM_006311,NM_014003,NM_014865,NM_017747,NM_020690,NM_024662	14	1
NM_001194947	EIF4G1	rs9839000	NM_001098398,NM_001144030,NM_001184976,NM_001190440,NM_001376,NM_002661,NM_005337,NM_006197,NM_006311,NM_014003,NM_014865,NM_017747,NM_020690,NM_024662	14	1
NM_002116	HLA-A	rs16896742,rs2517681,rs9260742	NM_001008938,NM_001113378,NM_001164317,NM_001164318,NM_001164319,NM_001166691,NM_001457,NM_002473,NM_003318,NM_012291,NM_014708,NM_014756,NM_015057,NM_015255	14	3
NM_005567	LGALS3BP	rs11655528	NM_000093,NM_001170938,NM_004305,NM_016368,NM_022842,NM_139343,NM_139344,NM_139345,NM_139346,NM_139347,NM_139348,NM_139349,NM_139350,NM_139351	14	1
NM_182917	EIF4G1	rs9839000	NM_001098398,NM_001144030,NM_001184976,NM_001190440,NM_001376,NM_002661,NM_005337,NM_006197,NM_006311,NM_014003,NM_014865,NM_017747,NM_020690,NM_024662	14	1
NM_198241	EIF4G1	rs9839000	NM_001098398,NM_001144030,NM_001184976,NM_001190440,NM_001376,NM_002661,NM_005337,NM_006197,NM_006311,NM_014003,NM_014865,NM_017747,NM_020690,NM_024662	14	1
NM_198242	EIF4G1	rs9839000	NM_001098398,NM_001144030,NM_001184976,NM_001190440,NM_001376,NM_002661,NM_005337,NM_006197,NM_006311,NM_014003,NM_014865,NM_017747,NM_020690,NM_024662	14	1
NM_198244	EIF4G1	rs9839000	NM_001098398,NM_001144030,NM_001184976,NM_001190440,NM_001376,NM_002661,NM_005337,NM_006197,NM_006311,NM_014003,NM_014865,NM_017747,NM_020690,NM_024662	14	1
NM_001130140	ERAP2	rs1019503,rs1559355,rs2161657,rs2161658,rs2247650,rs2548529,rs2548532,rs2549781	NM_001130438,NM_001195532,NM_002111,NM_003127,NM_003292,NM_004145,NM_004859,NM_004946,NM_004953,NM_031407,NM_198241,NM_198242,NM_198244	13	8
NM_016441	CRIM1	rs1523788	NM_001114753,NM_004305,NM_006598,NM_024761,NM_139343,NM_139344,NM_139345,NM_139346,NM_139347,NM_139348,NM_139349,NM_139350,NM_139351	13	1
NM_022350	ERAP2	rs1019503,rs1559355,rs2161657,rs2161658,rs2247650,rs2548529,rs2548532,rs2549781	NM_001130438,NM_001195532,NM_002111,NM_003127,NM_003292,NM_004145,NM_004859,NM_004946,NM_004953,NM_031407,NM_198241,NM_198242,NM_198244	13	8
NM_001130438	SPTAN1	rs10819411,rs7857728	NM_001155,NM_001193544,NM_001206999,NM_001943,NM_002669,NM_003118,NM_003559,NM_007174,NM_014572,NM_015221,NM_015691,NM_020760	12	2
NM_001135239	LDHA	rs10766475,rs3758680	NM_001007467,NM_001198793,NM_002691,NM_003070,NM_006715,NM_013448,NM_014775,NM_018237,NM_022095,NM_052838,NM_139045,NM_182648	12	2
NM_001165414	LDHA	rs10766475,rs2403279,rs3758680	NM_001007467,NM_001198793,NM_002691,NM_003070,NM_006715,NM_013448,NM_014775,NM_018237,NM_022095,NM_052838,NM_139045,NM_182648	12	3
NM_001165415	LDHA	rs10766475,rs3758680	NM_001007467,NM_001198793,NM_002691,NM_003070,NM_006715,NM_013448,NM_014775,NM_018237,NM_022095,NM_052838,NM_139045,NM_182648	12	2
NM_001165416	LDHA	rs10766475,rs3758680	NM_001007467,NM_001198793,NM_002691,NM_003070,NM_006715,NM_013448,NM_014775,NM_018237,NM_022095,NM_052838,NM_139045,NM_182648	12	2
NM_001195532	SPTAN1	rs10819411,rs7857728	NM_001155,NM_001193544,NM_001206999,NM_001943,NM_002669,NM_003118,NM_003559,NM_007174,NM_014572,NM_015221,NM_015691,NM_020760	12	2
NM_001376	DYNC1H1	rs1678033,rs2253998,rs2448241	NM_001199378,NM_001199379,NM_001619,NM_002111,NM_004193,NM_004638,NM_006185,NM_006445,NM_012426,NM_014680,NM_015175,NM_031407	12	3
NM_003127	SPTAN1	rs10819411,rs7857728	NM_001155,NM_001193544,NM_001206999,NM_001943,NM_002669,NM_003118,NM_003559,NM_007174,NM_014572,NM_015221,NM_015691,NM_020760	12	2
NM_005566	LDHA	rs10766475,rs3758680	NM_001007467,NM_001198793,NM_002691,NM_003070,NM_006715,NM_013448,NM_014775,NM_018237,NM_022095,NM_052838,NM_139045,NM_182648	12	2
NR_001434	HLA-H	rs2517811,rs28686860,rs885928	NM_001008938,NM_001131007,NM_001173463,NM_001173464,NM_001173465,NM_001199281,NM_001201429,NM_012295,NM_015196,NM_017641,NM_020936,NM_032206	12	3
NR_028500	LDHA	rs10766475,rs3758680	NM_001007467,NM_001198793,NM_002691,NM_003070,NM_006715,NM_013448,NM_014775,NM_018237,NM_022095,NM_052838,NM_139045,NM_182648	12	2
NM_003128	SPTBN1	rs907135,rs907136	NM_001081640,NM_001135242,NM_001273,NM_004638,NM_006096,NM_006445,NM_006904,NM_015172,NM_020840,NM_031407,NM_080686	11	2
NM_178313	SPTBN1	rs907135,rs907136	NM_001081640,NM_001135242,NM_001273,NM_004638,NM_006096,NM_006445,NM_006904,NM_015172,NM_020840,NM_031407,NM_080686	11	2
NM_000721	CACNA1E	rs4573484,rs4652661,rs593080	NM_000212,NM_001039590,NM_001039591,NM_001197104,NM_005933,NM_006598,NM_015348,NM_020964,NM_032646	9	3
NM_001130699	IPCEF1	rs9384202	NM_001174063,NM_001174064,NM_001174065,NM_001174066,NM_001174067,NM_015850,NM_023105,NM_023106,NM_023110	9	1
NM_001130700	IPCEF1	rs9384202	NM_001174063,NM_001174064,NM_001174065,NM_001174066,NM_001174067,NM_015850,NM_023105,NM_023106,NM_023110	9	1
NM_001205293	CACNA1E	rs4573484,rs4652661,rs593080	NM_000212,NM_001039590,NM_001039591,NM_001197104,NM_005933,NM_006598,NM_015348,NM_020964,NM_032646	9	3
NM_001205294	CACNA1E	rs4573484,rs4652661,rs593080	NM_000212,NM_001039590,NM_001039591,NM_001197104,NM_005933,NM_006598,NM_015348,NM_020964,NM_032646	9	3
NM_015553	IPCEF1	rs9384202	NM_001174063,NM_001174064,NM_001174065,NM_001174066,NM_001174067,NM_015850,NM_023105,NM_023106,NM_023110	9	1
NM_001011649	CDK5RAP2	rs10119716,rs10818451,rs16909765	NM_001080391,NM_001081640,NM_003292,NM_006904,NM_007159,NM_015057,NM_015148,NM_016343	8	3
NM_001032409	OAS1	rs10774671	NM_001199378,NM_001199379,NM_001520,NM_004193,NM_014691,NM_015032,NM_015180,NM_182914	8	1
NM_001204063	CHURC1	rs10138506,rs1064108,rs17102320	NM_001113347,NM_001113348,NM_001113349,NM_001165136,NM_001397,NM_006598,NM_015172,NM_017912	8	3
NM_016816	OAS1	rs10774671	NM_001199378,NM_001199379,NM_001520,NM_004193,NM_014691,NM_015032,NM_015180,NM_182914	8	1
NM_018249	CDK5RAP2	rs10119716,rs10818451,rs16909765	NM_001080391,NM_001081640,NM_003292,NM_006904,NM_007159,NM_015057,NM_015148,NM_016343	8	3
NM_145165	CHURC1	rs10138506,rs1064108,rs17102320	NM_001113347,NM_001113348,NM_001113349,NM_001165136,NM_001397,NM_006598,NM_015172,NM_017912	8	3
NM_004996	ABCC1	rs4780591	NM_001376,NM_003292,NM_012090,NM_015180,NM_015548,NM_031407,NM_182914	7	1
NM_014614	PSME4	rs3770389	NM_001081640,NM_001376,NM_005337,NM_006904,NM_015135,NM_015268,NM_020765	7	1
NM_019862	ABCC1	rs4780591	NM_001376,NM_003292,NM_012090,NM_015180,NM_015548,NM_031407,NM_182914	7	1
NM_019898	ABCC1	rs4780591	NM_001376,NM_003292,NM_012090,NM_015180,NM_015548,NM_031407,NM_182914	7	1
NM_019899	ABCC1	rs4780591	NM_001376,NM_003292,NM_012090,NM_015180,NM_015548,NM_031407,NM_182914	7	1
NM_019900	ABCC1	rs4780591	NM_001376,NM_003292,NM_012090,NM_015180,NM_015548,NM_031407,NM_182914	7	1
NM_178229	IQGAP3	rs1171576	NM_001164317,NM_001164318,NM_001164319,NM_001457,NM_002224,NM_005845,NM_017596	7	1
NM_001204064	CHURC1	rs10138506,rs17102320	NM_001113347,NM_001113348,NM_001113349,NM_001165136,NM_001397,NM_017912	6	2
NM_002121	HLA-DPB1	rs1431403,rs2064476,rs3091281	NM_001130081,NM_001130699,NM_001130700,NM_002662,NM_006598,NM_015553	6	3
NM_002473	MYH9	rs11703176,rs762964	NM_001081640,NM_006598,NM_006904,NM_014431,NM_015135,NM_020765	6	2
NR_015366	LOC388796	rs1739646,rs1739650,rs6025497	NM_000721,NM_001105515,NM_001205293,NM_001205294,NM_005845,NM_006255	6	3
NM_001080791	C15orf57	rs2290379	NM_001008938,NM_001110556,NM_001456,NM_006445,NM_031407	5	1
NM_001100603	KDELR2	rs6796	NM_001002800,NM_004521,NM_005496,NM_018682,NM_182931	5	1
NM_001206654	NCOR2	rs2272368	NM_001164317,NM_001164318,NM_001164319,NM_001457,NM_006598	5	1
NM_002939	RNH1	rs211526	NM_001126056,NM_001126059,NM_001190347,NM_033317,NR_033746	5	1
NM_006312	NCOR2	rs2272368	NM_001164317,NM_001164318,NM_001164319,NM_001457,NM_006598	5	1
NM_006854	KDELR2	rs6796	NM_001002800,NM_004521,NM_005496,NM_018682,NM_182931	5	1
NM_052849	C15orf57	rs2290379	NM_001008938,NM_001110556,NM_001456,NM_006445,NM_031407	5	1
NM_203383	RNH1	rs211526	NM_001126056,NM_001126059,NM_001190347,NM_033317,NR_033746	5	1
NM_203386	RNH1	rs211526	NM_001126056,NM_001126059,NM_001190347,NM_033317,NR_033746	5	1
NM_203387	RNH1	rs211526	NM_001126056,NM_001126059,NM_001190347,NM_033317,NR_033746	5	1
NR_027241	LOC388796	rs1739646,rs6025497,rs707578	NM_001105515,NM_001205293,NM_001205294,NM_005845,NM_006255	5	3
NM_001164317	FLNB	rs839241	NM_001190440,NM_006311,NM_015057,NM_015172	4	1
NM_001164318	FLNB	rs839241	NM_001190440,NM_006311,NM_015057,NM_015172	4	1
NM_001164319	FLNB	rs839241	NM_001190440,NM_006311,NM_015057,NM_015172	4	1
NM_001457	FLNB	rs839241	NM_001190440,NM_006311,NM_015057,NM_015172	4	1
NM_002123	HLA-DQB1	rs28746828,rs3134996,rs6457614	NM_002473,NM_003292,NM_015180,NM_182914	4	3
NM_006820	IFI44L	rs987495	NM_001813,NM_005751,NM_024956,NM_147185	4	1
NM_198576	AGRN	rs2710888	NM_001007467,NM_001013843,NM_014775,NM_024755	4	1
NM_000259	MYO5A	rs1693525	NM_005607,NM_006255,NM_153831	3	1
NM_001142495	MYO5A	rs1693525	NM_005607,NM_006255,NM_153831	3	1
NM_001195193	NASP	rs10890333,rs499600,rs518216	NM_006255,NM_020765,NM_022068	3	3
NM_002124	HLA-DRB1	rs28366337,rs701831,rs9269329	NM_003292,NM_031407,NM_182914	3	3
NM_002482	NASP	rs10890333,rs499600,rs518216	NM_006255,NM_020765,NM_022068	3	3
NM_152298	NASP	rs10890333,rs499600,rs518216	NM_006255,NM_020765,NM_022068	3	3
NM_182969	XRRA1	rs2298746,rs2304683	NM_001130823,NM_001379,NM_015904	3	2
NM_001099670	C8orf59	rs10090196	NM_013448,NM_182648	2	1
NM_001099671	C8orf59	rs10090196	NM_013448,NM_182648	2	1
NM_001199954	ACTG1	rs1139405	NM_006598,NM_020840	2	1
NM_001242524	HLA-DPA1	rs1431403	NM_001130081,NM_002662	2	1
NM_001242525	HLA-DPA1	rs1431403	NM_001130081,NM_002662	2	1
NM_001614	ACTG1	rs1139405	NM_006598,NM_020840	2	1
NM_002122	HLA-DQA1	rs3104369,rs9274183	NM_003292,NM_020765	2	2
NM_003607	CDC42BPA	rs2670448	NM_001100422,NM_015535	2	1
NM_006597	HSPA8	rs7102045	NM_002473,NR_037945	2	1
NM_014826	CDC42BPA	rs2670448	NM_001100422,NM_015535	2	1
NR_027928	CHKB-CPT1B	rs12627787	NM_001376,NM_004145	2	1
NR_037688	ACTG1	rs1139405	NM_006598,NM_020840	2	1
NM_000698	ALOX5	rs7896431	NM_014649	1	1
NM_000977	RPL13	rs3794632	NM_004953	1	1
NM_001081637	LILRB1	rs10409826	NM_006445	1	1
NM_001081638	LILRB1	rs10409826	NM_006445	1	1
NM_001081639	LILRB1	rs10409826	NM_006445	1	1
NM_001123366	HMSD	rs11152409	NM_001031	1	1
NM_001127183	CFLAR	rs6728771	NR_037928	1	1
NM_001202516	CFLAR	rs6728771	NR_037928	1	1
NM_001202517	CFLAR	rs6728771	NR_037928	1	1
NM_001202518	CFLAR	rs6728771	NR_037928	1	1
NM_001202519	CFLAR	rs6728771	NR_037928	1	1
NM_001204813	NT5E	rs4458647	NM_031407	1	1
NM_002526	NT5E	rs4458647	NM_031407	1	1
NM_002952	RPS2	rs338791	NR_037928	1	1
NM_003879	CFLAR	rs6728771	NR_037928	1	1
NM_005514	HLA-B	rs4394274	NM_001376	1	1
NM_006669	LILRB1	rs10409826	NM_006445	1	1
NM_015180	SYNE2	rs2150288	NM_015172	1	1
NM_018232	FAM21B	rs2338327	NM_001005751	1	1
NM_018303	EXOC2	rs12530439	NM_014431	1	1
NM_033054	MYO1G	rs7795102	NM_015172	1	1
NM_033502	TRERF1	rs260239	NM_002224	1	1
NM_052941	GBP4	rs674903	NM_001190440	1	1
NM_182914	SYNE2	rs2150288	NM_015172	1	1
NR_027161	NCRNA00188	rs941411	NM_006255	1	1
